# Supplementary material for: Systematic characterization of gene function in the photosynthetic alga Chlamydomonas reinhardtii
Source: Nat Genet. 2022 May 5;54(5):705–14. doi: 10.1038/s41588-022-01052-9 (PMC9110296; doi:10.1038/s41588-022-01052-9)
Supplement: Supplementary file 4 — Spreadsheet with Supplementary Tables 1–3, 5–11 and 13–15 [file 41588_2022_1052_MOESM4_ESM.xlsx]

## Sheet: Supplementary Table 1
Supplementary Table 1. Source material used for screens. The screening was done in six different rounds (R1-R6). These rounds differed in parameters such as how many mutants were used (the full original library or the library after rearray to eliminate mutants with unmapped insertions), or whether the mutants were pooled from 384 or 1536-colony array plates.
Round	Library	Source Copy	Replication	Pooling	Inoculation	Comment
R1	Full	A13	8/4/2015 & 8/5/2015	2015-08-10	2015-08-12	Pooled from 384-colony array plates; 10x spike in: plates #668-670
R2	Full	A16	2015-10-28	2015-11-02	2015-11-02	Pooled from 1536-colony array plates (#101-596); Pooled from 384-colony array plates (#597-670)
R3	Re-Array	1.5	2016-04-13	2016-04-18	2016-04-18	Pooled from 1536-colony array plates
R4	Re-Array	2.11	2016-08-03	2016-08-08	2016-08-08	Pooled from 1536-colony array plates
R5	Re-Array	2.18	11/15/16 & 11/16/16	2016-11-22	2016-11-22	Pooled from 1536-colony array plates; plates were replicated in triplicates to generate enough material for cryostocks
R6	Re-Array	1.18	2016-11-30	2016-12-05	2016-12-05	Pooled from 1536-colony array plates
Library: "Full" indicates the original library as it was first generated, "Re-Array" indicates the library after rearray to keep only the more valuable alleles (see Li et al., 2019)

## Sheet: Supplementary Table 2-Treatment
Supplementary Table 2. List of all treatments. The mutant pools were subjected to various different treatments. Specific treatment conditions are listed in this table while general procedures are described in the material and method section.
All treatments were inoculated with 2x10^4 mutant cells per ml unless otherwise specified.
Treatment category	Round	ID	Treatment name	Media	pH	Light (µE)	Gas	Temperature (°C)	Container	Comment
Animal-Control	R3	S#097	R3-S#097-Animal_Control	5% TP 95% ADaM	7.4	50-100	Air	22	2l Media Bottle	Control for R3 animal experiments, 0 Daphnia added
Animal-Control	R4	S#189	R4-S#189-Animal_Control_I	5% TP 95% ADaM	7.4	50-100	Air	22	2l Media Bottle	Control for R4 animal experiments, 0 animals added
Animal-Control	R4	S#190	R4-S#190-Animal_Control_II	5% TP 95% ADaM	7.4	50-100	Air	22	2l Media Bottle	Control for R4 animal experiments, 0 animals added
Animal-Daphnia-Adult	R3	S#100	R3-S#100-Animal_Daphnia-Adult_I	5% TP 95% ADaM	7.4	50-100	Air	22	2l Media Bottle	5 large Daphnia from Carolina Biological Supply added
Animal-Daphnia-Adult	R3	S#101	R3-S#101-Animal_Daphnia-Adult_II	5% TP 95% ADaM	7.4	50-100	Air	22	2l Media Bottle	5 large Daphnia from Carolina Biological Supply added
Animal-Daphnia-Adult	R4	S#193	R4-S#193-Animal_Daphnia-Adult_I	5% TP 95% ADaM	7.4	50-100	Air	22	2l Media Bottle	5 large Daphnia from Carolina Biological Supply added
Animal-Daphnia-Adult	R4	S#194	R4-S#194-Animal_Daphnia-Adult_II	5% TP 95% ADaM	7.4	50-100	Air	22	2l Media Bottle	5 large Daphnia from Carolina Biological Supply added
Animal-Daphnia-Baby	R3	S#098	R3-S#098-Animal_Daphnia-Baby_I	5% TP 95% ADaM	7.4	50-100	Air	22	2l Media Bottle	10 small Daphnia from Carolina Biological Supply added
Animal-Daphnia-Baby	R3	S#099	R3-S#099-Animal_Daphnia-Baby_II	5% TP 95% ADaM	7.4	50-100	Air	22	2l Media Bottle	10 small Daphnia from Carolina Biological Supply added
Animal-Mix	R4	S#197	R4-S#197-Animal_Mix_I	5% TP 95% ADaM	7.4	50-100	Air	22	2l Media Bottle	5 large Daphnia added, Rotifers, and Water Bears. All from Carolina Biological Supply
Animal-Mix	R4	S#198	R4-S#198-Animal_Mix_II	5% TP 95% ADaM	7.4	50-100	Air	22	2l Media Bottle	5 large Daphnia added, Rotifers, and Water Bears. All from Carolina Biological Supply
Animal-Rotifer	R4	S#191	R4-S#191-Animal_Rotifer_I	5% TP 95% ADaM	7.4	50-100	Air	22	2l Media Bottle	Rotifers added from Carolina Biological Supply
Animal-Rotifer	R4	S#192	R4-S#192-Animal_Rotifer_II	5% TP 95% ADaM	7.4	50-100	Air	22	2l Media Bottle	Rotifers added from Carolina Biological Supply
Animal-WaterBear	R4	S#195	R4-S#195-Animal_WaterBear_II	5% TP 95% ADaM	7.4	50-100	Air	22	2l Media Bottle	Water Bears added from Carolina Biological Supply
Animal-WaterBear	R4	S#196	R4-S#196-Animal_WaterBear_II	5% TP 95% ADaM	7.4	50-100	Air	22	2l Media Bottle	Water Bears added from Carolina Biological Supply
Anoxia	R2	S#618	R2-S#618-Anoxia	TAP	7.4	No Light/100	Argon/Air	22	20l Carboy	Treatment: The pooled library was treated for dark anoxia of 1h bubbling with Argon (Arg) and 14 hours in the anoxia chamber in the dark. The anoxia treated library culture was diluted to the 20 L Carboy (Conc:1*10^4 /ml) and was grown to the concentration 1*10^7 in TAP light (100) conditions and then harvested.
Anoxia	R6	S#356	R6-S#356-Anoxia_24h	TAP	7.4	No Light/100	Argon/Air	22	2l Media Bottle	Dark anoxia treatment: The pooled library was treated for dark anoxia of 1h bubbling with Argon (Arg) and 14 hours in the anoxia chamber in the dark. The anoxia treated library culture was diluted to the 2 L Bottle (Conc:5*10^4 /ml) and was grown to the concentration 1*10^7 in TAP light (100) conditions and then harvested.
Anoxia-Control	R6	S#355	R6-S#355-Anoxia_0h	TAP	7.4	100	Air	22	2l Media Bottle	Dark anoxia control treatment: The untreated library culture was diluted to the 2 L Bottle (Conc:5*10^4 /ml) and was grown in TAP light (100) conditions.
Caffeine	R3	S#047	R3-S#047-Caffeine	TAP	7.4	50-100	Air	22	2l Media Bottle	2 mM
Caffeine	R4	S#128	R4-S#128-Caffeine	TAP	7.4	50-100	Air	22	2l Media Bottle	2 mM
Ciliogenesis-pellet	R3	S#066	R3-S#066-Ciliogenesis-1-Pellet	TAP	7.4	No light	N/A	22	Cylinder	Mutants sourced from S#001
Ciliogenesis-pellet	R3	S#068	R3-S#068-Ciliogenesis-3-Pellet	TAP	7.4	No light	N/A	22	Cylinder	Mutants sourced from S#003
Ciliogenesis-pellet	R3	S#070	R3-S#070-Ciliogenesis-63-Pellet	TAP	7.4	No light	N/A	22	Cylinder	Mutants sourced from S#063
Ciliogenesis-supernate	R3	S#065	R3-S#065-Ciliogenesis-1-Supernatant	TAP	7.4	No light	N/A	22	Cylinder	Mutants sourced from S#001
Ciliogenesis-supernate	R3	S#067	R3-S#067-Ciliogenesis-3-Supernatant	TAP	7.4	No light	N/A	22	Cylinder	Mutants sourced from S#003
Ciliogenesis-supernate	R3	S#069	R3-S#069-Ciliogenesis-63-Supernatant	TAP	7.4	No light	N/A	22	Cylinder	Mutants sourced from S#063
Cisplatin	R2	S#612	R2-S#612-Cisplatin	TAP	7.4	100; 500 after ~48h	Air	22	20l Carboy	10 µM
Cisplatin	R3	S#040	R3-S#040-Cisplatin	TAP	7.4	50-100	Air	22	2l Media Bottle	10 µM
Cisplatin	R4	S#120	R4-S#120-Cisplatin_I	TAP	7.4	50-100	Air	22	2l Media Bottle	5 µM
Cisplatin	R4	S#121	R4-S#121-Cisplatin_II	TAP	7.4	50-100	Air	22	2l Media Bottle	10 µM
Cryopreserved-TAP-Light	R4	S#206	R4-S#206-Cryopreserved_TAP-Light	TAP	7.4	50-100	Air	22	2l Media Bottle	Mutant pool of 16 ml was cryopreserved and then thawed before use
Cryopreserved-Zeocin	R4	S#203	R4-S#203-Cryopreserved_TAP-Zeocin	TAP	7.4	50-100	Air	22	2l Media Bottle	Mutant pool of 16 ml was cryopreserved and then thawed before use; 100 µg/l
High-Cu	R3	S#028	R3-S#028-100x-Cu	TAP	7.4	50-100	Air	22	2l Media Bottle	100x of Cu: 200 µM
High-Fe	R3	S#026	R3-S#026-100x-Fe	TAP	7.4	50-100	Air	22	2l Media Bottle	100x of Fe: 2 mM
High-Mn	R3	S#029	R3-S#029-100x-Mn	TAP	7.4	50-100	Air	22	2l Media Bottle	100x of Mn: 600 µM
High-Mo	R3	S#030	R3-S#030-100x-Mo	TAP	7.4	50-100	Air	22	2l Media Bottle	100x of Mo: 20 µM
High-Se	R3	S#031	R3-S#031-100x-Se	TAP	7.4	50-100	Air	22	2l Media Bottle	100x of Se: 10 µM
High-Zn	R3	S#027	R3-S#027-100x-Zn	TAP	7.4	50-100	Air	22	2l Media Bottle	100x of Zn: 250 µM
Hydrogen-Peroxide-05	R4	S#125	R4-S#125-Hydrogen-Peroxide_05	TAP	7.4	50-100	Air	22	2l Media Bottle	5 µM
Hydrogen-Peroxide-10	R3	S#045	R3-S#045-Hydrogen-Peroxide_10	TAP	7.4	50-100	Air	22	2l Media Bottle	10 µM
Hydrogen-Peroxide-10	R4	S#126	R4-S#126-Hydrogen-Peroxide_10	TAP	7.4	50-100	Air	22	2l Media Bottle	10 µM
Hydroxyurea	R3	S#044	R3-S#044-Hydroxyurea	TAP	7.4	50-100	Air	22	2l Media Bottle	2.5 mM
Hydroxyurea	R4	S#124	R4-S#124-Hydroxyurea	TAP	7.4	50-100	Air	22	2l Media Bottle	2.5 mM
Hypoosmotic-10	R3	S#060	R3-S#060-Hypoosmotic_10	10% TAP	7.4	50-100	Air	22	2l Media Bottle	10% TAP, 90% DI water
Hypoosmotic-25	R4	S#146	R4-S#146-Hypoosmotic_25	25% TAP	7.4	50-100	Air	22	2l Media Bottle	25% TAP, 75% DI water
Hypoosmotic-75	R3	S#062	R3-S#062-Hypoosmotic_75	75% TAP	7.4	50-100	Air	22	2l Media Bottle	75% TAP, 25% DI water
Hypoosmotic-75	R4	S#147	R4-S#147-Hypoosmotic_75	75% TAP	7.4	50-100	Air	22	2l Media Bottle	75% TAP, 25% DI water
Hypoxic-High-Light	R6	S#382	R6-S#382-Hypoxic-HL	TAP	7.4	300	10% Air/0.04% CO2/89.96% N2	22	1l Media Bottle	Flow rate 0.5 L/min
Hypoxic-Low-Light	R6	S#381	R6-S#381-Hypoxic-LL	TAP	7.4	30	10% Air/0.04% CO2/89.96% N2	22	1l Media Bottle	Flow rate 0.5 L/min
Initial	R2	S#600	R2-S#600-Initial_IV	N/A	N/A	N/A	N/A	N/A	N/A
Initial	R2	S#602	R2-S#602-Initial_VI	N/A	N/A	N/A	N/A	N/A	N/A
Initial	R2	S#601	R2-S#601-Initial_V	N/A	N/A	N/A	N/A	N/A	N/A
Initial	R3	S#393	R3-S#393-I#001-Initial	N/A	N/A	N/A	N/A	N/A	N/A
Initial	R3	S#394	R3-S#394-I#002-Initial	N/A	N/A	N/A	N/A	N/A	N/A
Initial	R3	S#395	R3-S#395-I#003-Initial	N/A	N/A	N/A	N/A	N/A	N/A
Initial	R4	S#210	R4-S#210-I#004-Initial	N/A	N/A	N/A	N/A	N/A	N/A
Initial	R4	S#211	R4-S#211-I#005-Initial	N/A	N/A	N/A	N/A	N/A	N/A
Initial	R4	S#212	R4-S#212-I#006-Initial	N/A	N/A	N/A	N/A	N/A	N/A
Initial	R5	S#374	R5-S#374-I#007-Initial	N/A	N/A	N/A	N/A	N/A	N/A
Initial	R5	S#375	R5-S#375-I#008-Initial	N/A	N/A	N/A	N/A	N/A	N/A
Initial	R5	S#376	R5-S#376-I#009-Initial	N/A	N/A	N/A	N/A	N/A	N/A
Initial	R6	S#377	R6-S#377-I#010-Initial	N/A	N/A	N/A	N/A	N/A	N/A
Initial	R6	S#378	R6-S#378-I#011-Initial	N/A	N/A	N/A	N/A	N/A	N/A
Initial	R6	S#379	R6-S#379-I#012-Initial	N/A	N/A	N/A	N/A	N/A	N/A
LATCA-Control	R6	S#286	R6-S#286-LATCA-Control	TAP	7.4	50-100	Air	22	2l Media Bottle	Grown on shelf 1
LATCA-Control	R6	S#314	R6-S#314-LATCA-Control	TAP	7.4	50-100	Air	22	2l Media Bottle	Grown on shelf 3
LATCA-Control	R6	S#328	R6-S#328-LATCA-Control	TAP	7.4	50-100	Air	22	2l Media Bottle	Grown on shelf 4
LATCA-LAT001E08	R6	S#321	R6-S#321-LAT001E08	TAP	7.4	50-100	Air	22	2l Media Bottle	6.25E-5 mM. Grown on shelf 3.
LATCA-LAT001F07	R6	S#322	R6-S#322-LAT001F07	TAP	7.4	50-100	Air	22	2l Media Bottle	2.00E-5 mM. Grown on shelf 3.
LATCA-LAT002C07	R6	S#315	R6-S#315-LAT002C07	TAP	7.4	50-100	Air	22	2l Media Bottle	5.56E-5 mM. Grown on shelf 3.
LATCA-LAT002C11	R6	S#323	R6-S#323-LAT002C11	TAP	7.4	50-100	Air	22	2l Media Bottle	5.00E-6 mM. Grown on shelf 3.
LATCA-LAT002G10	R6	S#324	R6-S#324-LAT002G10	TAP	7.4	50-100	Air	22	2l Media Bottle	1.67E-5 mM. Grown on shelf 3.
LATCA-LAT003D02	R6	S#325	R6-S#325-LAT003D02	TAP	7.4	50-100	Air	22	2l Media Bottle	1.67E-5 mM. Grown on shelf 3.
LATCA-LAT003D07	R6	S#326	R6-S#326-LAT003D07	TAP	7.4	50-100	Air	22	2l Media Bottle	1.43E-4 mM. Grown on shelf 3.
LATCA-LAT004F06	R6	S#320	R6-S#320-LAT004F06	TAP	7.4	50-100	Air	22	2l Media Bottle	4.17E-4 mM. Grown on shelf 3.
LATCA-LAT007G11	R6	S#317	R6-S#317-LAT007G11	TAP	7.4	50-100	Air	22	2l Media Bottle	2.50E-4 mM. Grown on shelf 3.
LATCA-LAT022B04	R6	S#327	R6-S#327-LAT022B04	TAP	7.4	50-100	Air	22	2l Media Bottle	4.17E-4 mM. Grown on shelf 3.
LATCA-LAT023H05	R6	S#329	R6-S#329-LAT023H05	TAP	7.4	50-100	Air	22	2l Media Bottle	5.00E-5 mM. Grown on shelf 4.
LATCA-LAT027A05	R6	S#299	R6-S#299-LAT027A05	TAP	7.4	50-100	Air	22	2l Media Bottle	2.00E-4 mM. Grown on shelf 1.
LATCA-LAT027D05	R6	S#301	R6-S#301-LAT027D05	TAP	7.4	50-100	Air	22	2l Media Bottle	3.33E-4 mM. Grown on shelf 2.
LATCA-LAT027E04	R6	S#306	R6-S#306-LAT027E04	TAP	7.4	50-100	Air	22	2l Media Bottle	5.00E-4 mM. Grown on shelf 2.
LATCA-LAT027F04	R6	S#310	R6-S#310-LAT027F04	TAP	7.4	50-100	Air	22	2l Media Bottle	1.00E-3 mM. Grown on shelf 2.
LATCA-LAT027F06	R6	S#330	R6-S#330-LAT027F06	TAP	7.4	50-100	Air	22	2l Media Bottle	1.67E-4 mM. Grown on shelf 4.
LATCA-LAT029H10	R6	S#288	R6-S#288-LAT029H10	TAP	7.4	50-100	Air	22	2l Media Bottle	5.00E-5 mM. Grown on shelf 1.
LATCA-LAT030A05	R6	S#316	R6-S#316-LAT030A05	TAP	7.4	50-100	Air	22	2l Media Bottle	1.67E-4 mM. Grown on shelf 3.
LATCA-LAT030A09	R6	S#293	R6-S#293-LAT030A09	TAP	7.4	50-100	Air	22	2l Media Bottle	7.14E-5 mM. Grown on shelf 1.
LATCA-LAT030B09	R6	S#294	R6-S#294-LAT030B09	TAP	7.4	50-100	Air	22	2l Media Bottle	3.33E-5 mM. Grown on shelf 1.
LATCA-LAT030E11	R6	S#298	R6-S#298-LAT030E11	TAP	7.4	50-100	Air	22	2l Media Bottle	7.14E-5 mM. Grown on shelf 1.
LATCA-LAT031E04	R6	S#331	R6-S#331-LAT031E04	TAP	7.4	50-100	Air	22	2l Media Bottle	1.67E-4 mM. Grown on shelf 4.
LATCA-LAT032A02	R6	S#296	R6-S#296-LAT032A02	TAP	7.4	50-100	Air	22	2l Media Bottle	8.33E-5 mM. Grown on shelf 1.
LATCA-LAT032D03	R6	S#332	R6-S#332-LAT032D03	TAP	7.4	50-100	Air	22	2l Media Bottle	1.25E-4 mM. Grown on shelf 4.
LATCA-LAT032H10	R6	S#333	R6-S#333-LAT032H10	TAP	7.4	50-100	Air	22	2l Media Bottle	1.67E-4 mM. Grown on shelf 4.
LATCA-LAT033A06	R6	S#311	R6-S#311-LAT033A06	TAP	7.4	50-100	Air	22	2l Media Bottle	1.00E-4 mM. Grown on shelf 2.
LATCA-LAT033B03	R6	S#318	R6-S#318-LAT033B03	TAP	7.4	50-100	Air	22	2l Media Bottle	1.67E-3 mM. Grown on shelf 3.
LATCA-LAT033G04	R6	S#307	R6-S#307-LAT033G04	TAP	7.4	50-100	Air	22	2l Media Bottle	2.08E-4 mM. Grown on shelf 2.
LATCA-LAT033H10	R6	S#304	R6-S#304-LAT033H10	TAP	7.4	50-100	Air	22	2l Media Bottle	1.67E-4 mM. Grown on shelf 2.
LATCA-LAT034B04	R6	S#334	R6-S#334-LAT034B04	TAP	7.4	50-100	Air	22	2l Media Bottle	5.00E-5 mM. Grown on shelf 4.
LATCA-LAT034H07	R6	S#289	R6-S#289-LAT034H07	TAP	7.4	50-100	Air	22	2l Media Bottle	5.00E-5 mM. Grown on shelf 1.
LATCA-LAT035B03	R6	S#335	R6-S#335-LAT035B03	TAP	7.4	50-100	Air	22	2l Media Bottle	5.00E-5 mM. Grown on shelf 4.
LATCA-LAT035C07	R6	S#297	R6-S#297-LAT035C07	TAP	7.4	50-100	Air	22	2l Media Bottle	8.33E-4 mM. Grown on shelf 1.
LATCA-LAT035E02	R6	S#313	R6-S#313-LAT035E02	TAP	7.4	50-100	Air	22	2l Media Bottle	1.43E-4 mM. Grown on shelf 2.
LATCA-LAT035F03	R6	S#290	R6-S#290-LAT035F03	TAP	7.4	50-100	Air	22	2l Media Bottle	7.14E-5 mM. Grown on shelf 1.
LATCA-LAT035G02	R6	S#336	R6-S#336-LAT035G02	TAP	7.4	50-100	Air	22	2l Media Bottle	1.67E-4 mM. Grown on shelf 4.
LATCA-LAT035G03	R6	S#287	R6-S#287-LAT035G03	TAP	7.4	50-100	Air	22	2l Media Bottle	2.00E-4 mM. Grown on shelf 1.
LATCA-LAT035H07	R6	S#291	R6-S#291-LAT035H07	TAP	7.4	50-100	Air	22	2l Media Bottle	7.14E-5 mM. Grown on shelf 1.
LATCA-LAT036A02	R6	S#305	R6-S#305-LAT036A02	TAP	7.4	50-100	Air	22	2l Media Bottle	4.17E-4 mM. Grown on shelf 2.
LATCA-LAT036A03	R6	S#292	R6-S#292-LAT036A03	TAP	7.4	50-100	Air	22	2l Media Bottle	1.43E-4 mM. Grown on shelf 1.
LATCA-LAT039D03	R6	S#337	R6-S#337-LAT039D03	TAP	7.4	50-100	Air	22	2l Media Bottle	1.67E-3 mM. Grown on shelf 4.
LATCA-LAT040A06	R6	S#308	R6-S#308-LAT040A06	TAP	7.4	50-100	Air	22	2l Media Bottle	6.25E-4 mM. Grown on shelf 2.
LATCA-LAT041A10	R6	S#309	R6-S#309-LAT041A10	TAP	7.4	50-100	Air	22	2l Media Bottle	2.00E-4 mM. Grown on shelf 2.
LATCA-LAT041D08	R6	S#338	R6-S#338-LAT041D08	TAP	7.4	50-100	Air	22	2l Media Bottle	5.00E-3 mM. Grown on shelf 4.
LATCA-LAT041D10	R6	S#295	R6-S#295-LAT041D10	TAP	7.4	50-100	Air	22	2l Media Bottle	3.33E-5 mM. Grown on shelf 1.
LATCA-LAT041D11	R6	S#339	R6-S#339-LAT041D11	TAP	7.4	50-100	Air	22	2l Media Bottle	5.00E-3 mM. Grown on shelf 4.
LATCA-LAT042B06	R6	S#340	R6-S#340-LAT042B06	TAP	7.4	50-100	Air	22	2l Media Bottle	1.25E-3 mM. Grown on shelf 4.
LATCA-LAT042B08	R6	S#302	R6-S#302-LAT042B08	TAP	7.4	50-100	Air	22	2l Media Bottle	1.43E-4 mM. Grown on shelf 2.
LATCA-LAT042C03	R6	S#341	R6-S#341-LAT042C03	TAP	7.4	50-100	Air	22	2l Media Bottle	1.67E-3 mM. Grown on shelf 4.
LATCA-LAT042F05	R6	S#312	R6-S#312-LAT042F05	TAP	7.4	50-100	Air	22	2l Media Bottle	1.25E-4 mM. Grown on shelf 2.
LATCA-LAT042F07	R6	S#303	R6-S#303-LAT042F07	TAP	7.4	50-100	Air	22	2l Media Bottle	5.00E-5 mM. Grown on shelf 2.
LATCA-LAT043B04	R6	S#319	R6-S#319-LAT043B04	TAP	7.4	50-100	Air	22	2l Media Bottle	2.50E-4 mM. Grown on shelf 3.
Latrunculin_B	R3	S#049	R3-S#049-LatB	TAP	7.4	50-100	Air	22	2l Media Bottle	10 µM
Latrunculin_B	R4	S#133	R4-S#133-LatB	TAP	7.4	50-100	Air	22	2l Media Bottle	10 µM
Latrunculin_B-Control	R3	S#048	R3-S#048-LatB-DMSO-control	TAP	7.4	50-100	Air	22	2l Media Bottle	0.05% (v/v) DMSO (LatB DMSO control)
Latrunculin_B-Control	R4	S#132	R4-S#132-LatB-DMSO-control	TAP	7.4	50-100	Air	22	2l Media Bottle	0.05% (v/v) DMSO (LatB DMSO control)
Low-Fe	R3	S#020	R3-S#020-Low-Fe-1pct	TAP	7.4	50-100	Air	22	2l Media Bottle	0.2 µM of Fe3 (1% of normal TAP)
Low-Fe	R4	S#111	R4-S#111-Low-Fe-1pct	TAP	7.4	50-100	Air	22	2l Media Bottle	0.2 µM of Fe3 (1% of normal TAP)
Low-Mn	R3	S#023	R3-S#023-Low-Mn-1pct	TAP	7.4	50-100	Air	22	2l Media Bottle	0.06 µM of Mn
Low-N	R3	S#032	R3-S#032-Low-N-0.7-mM	TAP	7.4	50-100	Air	22	2l Media Bottle	0.7 mM N
Low-P	R3	S#033	R3-S#033-Low-P-0.01-mM	TAP	7.4	50-100	Air	22	2l Media Bottle	0.01 mM P
Mannitol-100	R4	S#137	R4-S#137-Mannitol_100	TAP	7.4	50-100	Air	22	2l Media Bottle	100 mM mannitol
Mannitol-300	R4	S#139	R4-S#139-Mannitol_300	TAP	7.4	50-100	Air	22	2l Media Bottle	300 mM mannitol
MMC	R2	S#611	R2-S#611-MMC	TAP	7.4	100; 500 after ~48h	Air	22	20l Carboy	10 mg / l
MMC	R3	S#038	R3-S#038-MMC-unfiltered	TAP	7.4	50-100	Air	22	2l Media Bottle	10 mg / l
MMC	R3	S#039	R3-S#039-MMC-filtered	TAP	7.4	50-100	Air	22	2l Media Bottle	10 mg / l
MMC	R4	S#119	R4-S#119-MMC-filtered	TAP	7.4	50-100	Air	22	2l Media Bottle	10 mg / l
MMS-0.0025	R4	S#117	R4-S#117-MMS-1	TAP	7.4	50-100	Air	22	2l Media Bottle	25 ppm
MMS-0.005	R2	S#610	R2-S#610-MMS	TAP	7.4	100; 500 after ~48h	Air	22	20l Carboy	50 ppm
MMS-0.005	R3	S#037	R3-S#037-MMS	TAP	7.4	50-100	Air	22	2l Media Bottle	50 ppm
MMS-0.005	R4	S#118	R4-S#118-MMS-2	TAP	7.4	50-100	Air	22	2l Media Bottle	50 ppm
NaCl-50	R3	S#050	R3-S#050-NaCl_50	TAP	7.4	50-100	Air	22	2l Media Bottle	50 mM NaCl
NaCl-CaCl-050	R4	S#143	R4-S#143-NaCl-CaCl_050	TAP	7.4	50-100	Air	22	2l Media Bottle	50 mM NaCl, 50 mM CaCl
NaCl-CaCl-100	R4	S#144	R4-S#144-NaCl-CaCl_100	TAP	7.4	50-100	Air	22	2l Media Bottle	100mM NaCl, 50 mM CaCl
Nicotine	R3	S#046	R3-S#046-Nicotine	TAP	7.4	50-100	Air	22	2l Media Bottle	50 µM
Nicotine	R4	S#127	R4-S#127-Nicotine	TAP	7.4	50-100	Air	22	2l Media Bottle	50 µM
No-Cu	R3	S#022	R3-S#022-No-Cu	TAP	7.4	50-100	Air	22	2l Media Bottle	No Cu
No-Cu	R4	S#112	R4-S#112-No-Cu	TAP	7.4	50-100	Air	22	2l Media Bottle	No Cu
No-Mo	R3	S#024	R3-S#024-No-Mo	TAP	7.4	50-100	Air	22	2l Media Bottle	No Mo
No-Se	R3	S#025	R3-S#025-No-Se	TAP	7.4	50-100	Air	22	2l Media Bottle	No Se
No-Zn	R3	S#021	R3-S#021-No-Zn	TAP	7.4	50-100	Air	22	2l Media Bottle	No Zn
Oxic-High-Light	R6	S#383	R6-S#383-Oxic-HL	TAP	7.4	300	Air	22	1l Media Bottle	Flow rate 0.5 L / min
Oxic-Low-Light	R6	S#380	R6-S#380-Oxic-LL	TAP	7.4	30	Air	22	1l Media Bottle	Flow rate 0.5 L / min
Paromomycin-2	R4	S#129	R4-S#129-Paromomycin-2	TAP	7.4	50-100	Air	22	2l Media Bottle	2 µg / ml
Paromomycin-2	R6	S#276	R6-S#276-Paromomycin-2	TAP	7.4	50-100	Air	22	2l Media Bottle	2 µg / ml
Paromomycin-4	R4	S#130	R4-S#130-Paromomycin-4	TAP	7.4	50-100	Air	22	2l Media Bottle	4 µg / ml
Paromomycin-4	R6	S#277	R6-S#277-Paromomycin-4	TAP	7.4	50-100	Air	22	2l Media Bottle	4 µg / ml
Paromomycin-8	R6	S#278	R6-S#278-Paromomycin-8_I	TAP	7.4	50-100	Air	22	2l Media Bottle	8 µg / ml
Paromomycin-8	R6	S#279	R6-S#279-Paromomycin-8_II	TAP	7.4	50-100	Air	22	2l Media Bottle	8 µg / ml
PEG-05	R3	S#055	R3-S#055-PEG_05	TAP	7.4	50-100	Air	22	2l Media Bottle	5% PEG
PEG-25	R3	S#056	R3-S#056-PEG_25	TAP	7.4	50-100	Air	22	2l Media Bottle	25% PEG
PEG-25	R4	S#141	R4-S#141-PEG_25	TAP	7.4	50-100	Air	22	2l Media Bottle	25% PEG
PEG-75	R3	S#057	R3-S#057-PEG_75	TAP	7.4	50-100	Air	22	2l Media Bottle	75% PEG
PEG-75	R4	S#142	R4-S#142-PEG_75	TAP	7.4	50-100	Air	22	2l Media Bottle	75% PEG
pH-High	R3	S#019	R3-S#019-High-pH-8.4	TAP	8.4	50-100	Air	22	2l Media Bottle	Bicine-buffered
pH-High	R4	S#110	R4-S#110-High-pH-8.4	TAP	8.4	50-100	Air	22	2l Media Bottle	Bicine-buffered
pH-Low-6.0	R3	S#017	R3-S#017-Low-pH-6.0	TAP	6	50-100	Air	22	2l Media Bottle	MES-buffered
pH-Low-6.0	R4	S#108	R4-S#108-Low-pH-6.0	TAP	6	50-100	Air	22	2l Media Bottle	MES-buffered
pH-Low-6.4	R3	S#018	R3-S#018-Low-pH-6.4	TAP	6.4	50-100	Air	22	2l Media Bottle	MES-buffered
pH-Low-6.4	R4	S#109	R4-S#109-Low-pH-6.4	TAP	6.4	50-100	Air	22	2l Media Bottle	MES-buffered
Raltitexed	R3	S#043	R3-S#043-Raltitexed	TAP	7.4	50-100	Air	22	2l Media Bottle	50 µM
Rose_Bengal-Control	R6	S#384	R6-S#384-Rose_Bengal-Control_I	TAP	7.4	45	Air	25	250 ml	Treated in 125 ml Erlenmeyer flasks
Rose_Bengal-Control	R6	S#387	R7-S#387-Rose_Bengal-Control_II	TAP	7.4	45	Air	25	250 ml	Treated in 125 ml Erlenmeyer flasks
Rose_Bengal-No_Pretreatment	R6	S#385	R6-S#385-Rose_Bengal-No_Pretreatment_I	TAP	7.4	45	Air	25	250 ml	No Pretreatment: 0.5 µM Rose Bengal in the dark for 1 h; Challenge following the treatment: additional 5 µM Rose Bengal plus light for 1 h; Treated in 125 ml Erlenmeyer flasks
Rose_Bengal-No_Pretreatment	R6	S#388	R6-S#388-Rose_Bengal-No_Pretreatment_II	TAP	7.4	45	Air	25	250 ml	No Pretreatment: 0.5 µM Rose Bengal in the dark for 1 h; Challenge following the treatment: additional 5 µM Rose Bengal plus light for 1 h; Treated in 125 ml Erlenmeyer flasks
Rose_Bengal-Pretreatment	R6	S#386	R6-S#386-Rose_Bengal-Pretreatment_I	TAP	7.4	45	Air	25	250 ml	Pretreatment: 0.5 µM Rose Bengal in the light for 1 h; Challenge following the treatment: additional 5 µM Rose Bengal plus light for 1 h; Treated in 125 ml Erlenmeyer flasks
Rose_Bengal-Pretreatment	R6	S#389	R6-S#389-Rose_Bengal-Pretreatment_II	TAP	7.4	45	Air	25	250 ml	Pretreatment: 0.5 µM Rose Bengal in the light for 1 h; Challenge following the treatment: additional 5 µM Rose Bengal plus light for 1 h; Treated in 125 ml Erlenmeyer flasks
Spectinomycin	R5	S#230	R5-S#230-Spectinomycin_I	TAP	7.4	50-100	Air	22	2l Media Bottle	7.5 µg / ml
Spectinomycin	R5	S#231	R5-S#231-Spectinomycin_II	TAP	7.4	50-100	Air	22	2l Media Bottle	7.5 µg / ml
Spectinomycin	R6	S#282	R6-S#282-Spectinomycin_I	TAP	7.4	50-100	Air	22	2l Media Bottle	7.5 µg / ml
Spectinomycin	R6	S#283	R6-S#283-Spectinomycin_II	TAP	7.4	50-100	Air	22	2l Media Bottle	7.5 µg / ml
TAP-Dark	R2	S#606	R2-S#606-TAP-Dark_I	TAP	7.4	No light	Air	22	20l Carboy
TAP-Dark	R2	S#607	R2-S#607-TAP-Dark_II	TAP	7.4	No light	Air	22	20l Carboy
TAP-Dark	R3	S#004	R3-S#004-Control-TAP-Dark_I	TAP	7.4	No light	Air	22	2l Media Bottle
TAP-Dark	R3	S#005	R3-S#005-Control-TAP-Dark_II	TAP	7.4	No light	Air	22	2l Media Bottle
TAP-Dark	R3	S#006	R3-S#006-Control-TAP-Dark_III	TAP	7.4	No light	Air	22	2l Media Bottle
TAP-Dark	R5	S#217	R5-S#217-Control-TAP-Dark_II	TAP	7.4	No Light	Air	22	2l Media Bottle
TAP-Light	R2	S#604	R2-S#604-TAP-Light_I	TAP	7.4	100; 500 after ~48h	Air	22	20l Carboy
TAP-Light	R2	S#605	R2-S#605-TAP-Light_II	TAP	7.4	100; 500 after ~48h	Air	22	20l Carboy
TAP-Light	R3	S#001	R3-S#001-Control-TAP-Light_I	TAP	7.4	50-100	Air	22	2l Media Bottle
TAP-Light	R3	S#002	R3-S#002-Control-TAP-Light_II	TAP	7.4	50-100	Air	22	2l Media Bottle
TAP-Light	R3	S#003	R3-S#003-Control-TAP-Light_III	TAP	7.4	50-100	Air	22	2l Media Bottle
TAP-Light	R3	S#063	R3-S#063-Control-TAP-Light	TAP	7.4	50-100	Air	22	2l Media Bottle
TAP-Light	R4	S#102	R4-S#102-Control-TAP-Light_I	TAP	7.4	50-100	Air	22	2l Media Bottle
TAP-Light	R4	S#103	R4-S#103-Control-TAP-Light_II	TAP	7.4	50-100	Air	22	2l Media Bottle
TAP-Light	R4	S#104	R4-S#104-Control-TAP-Light_III	TAP	7.4	50-100	Air	22	2l Media Bottle
TAP-Light	R5	S#213	R5-S#213-Control-TAP-Light_I	TAP	7.4	50-100	Air	22	2l Media Bottle
TAP-Light	R5	S#214	R5-S#214-Control-TAP-Light_II	TAP	7.4	50-100	Air	22	2l Media Bottle
TAP-Light	R5	S#215	R5-S#215-Control-TAP-Light_III	TAP	7.4	50-100	Air	22	2l Media Bottle
TAP-Light	R5	S#243	R5-S#243-Control-TAP-Light	TAP	7.4	50-100	Air	22	2l Media Bottle
TAP-Light	R6	S#275	R6-S#275-Control-TAP-Light	TAP	7.4	50-100	Air	22	2l Media Bottle
TAP-Light-CaCl	R4	S#149	R4-S#149-TAP-Light_CaCl2	TAP	7.4	50-100	Air	22	2l Media Bottle	50 mM CaCl2
TAP-Light-CO2	R3	S#011	R3-S#011-TAP-Light-CO2	TAP	7.4	50-100	3% CO2	22	2l Media Bottle
Taxol	R5	S#223	R5-S#223-Taxol	TAP	7.4	50-100	Air	22	2l Media Bottle	2.5 µM
Taxol	R6	S#284	R6-S#284-Taxol	TAP	7.4	50-100	Air	22	2l Media Bottle	10 µM; Bottle wrapped in yellow cellophane
Taxol-Control	R5	S#224	R5-S#224-Taxol-Control	TAP	7.4	50-100	Air	22	2l Media Bottle	Bottle wrapped in yellow cellophane
Taxol-Control	R6	S#285	R6-S#285-Taxol-Control	TAP	7.4	50-100	Air	22	2l Media Bottle	Bottle wrapped in yellow cellophane
Temperature-High-30C	R3	S#015	R3-S#015-High-Temperature_(+5)	TAP	7.4	50-100	Air	30	2l Media Bottle	Approx. 30 °C (heat block)
Temperature-High-30C	R4	S#105	R4-S#105-High-Temperature_(+5)	TAP	7.4	50-100	Air	30	2l Media Bottle	Approx. 30 °C (heat block)
Temperature-High-30C	R5	S#225	R5-S#225-High-Temperature_(+5)_I	TAP	7.4	50-100	Air	30	2l Media Bottle	Approx. 30 °C (heat block)
Temperature-High-30C	R5	S#226	R5-S#226-High-Temperature_(+5)_II	TAP	7.4	50-100	Air	30	2l Media Bottle	Approx. 30 °C (heat block)
Temperature-High-32C	R4	S#106	R4-S#106-High-Temperature_(+7)	TAP	7.4	50-100	Air	32	2l Media Bottle	Approx. 32 °C (heat block)
Temperature-High-35C	R3	S#016	R3-S#016-High-Temperature_(+10)	TAP	7.4	50-100	Air	35	2l Media Bottle	Approx. 35 °C (heat block)
Temperature-High-35C	R4	S#107	R4-S#107-High-Temperature_(+10)	TAP	7.4	50-100	Air	35	2l Media Bottle	Approx. 35 °C (heat block)
Temperature-High-35C	R4	S#148	R4-S#148-High-Temperature_(+10)	TAP	7.4	50-100	3% CO2	35	2l Media Bottle	Approx. 35 °C (heat block), high CO2
Temperature-High-37C-ON	R6	S#343	R6-S#343-Heat_Stress_(+12)_overnight	TAP	7.4	50-100	Air	37 16 h, 22 after	2l Media Bottle	37 °C incubator 16 h
Temperature-High-CO2-High	R5	S#241	R5-S#241-TP-High-CO2-High-Temperature_I	TP	7.4	50-100	3% CO2	30	2l Media Bottle	Approx. 30 °C (heat block)
Temperature-High-CO2-High	R5	S#242	R5-S#242-TP-High-CO2-High-Temperature_II	TP	7.4	50-100	3% CO2	30	2l Media Bottle	Approx. 30 °C (heat block)
Temperature-High-Dark	R6	S#353	R6-S#353-High-Temperature-Dark_(+10)	TAP	7.4	No Light	Air	35	2l Media Bottle	Approx. 35 °C (heat block)
Temperature-High-Light-Control	R6	S#354	R6-S#354-Control-25C_100_uE	TAP	7.4	100	Air	25	2l Media Bottle
Temperature-High-Light-High	R6	S#351	R6-S#351-High-Temperature-High_Light_(+10)	TAP	7.4	250	Air	35	2l Media Bottle	Approx. 35 °C (heat block)
Temperature-High-Light-Low	R6	S#352	R6-S#352-High-Temperature-Low_Light_(+10)	TAP	7.4	30	Air	35	2l Media Bottle	Approx. 35 °C (heat block)
Temperature-High-TP	R5	S#239	R5-S#239-TP-High-Temperature_(+5)_I	TP	7.4	50-100	Air	30	2l Media Bottle	Approx. 30 °C (heat block)
Temperature-High-TP	R5	S#240	R5-S#240-TP-High-Temperature_(+5)_II	TP	7.4	50-100	Air	30	2l Media Bottle	Approx. 30 °C (heat block)
Temperature-Low-17C	R3	S#014	R3-S#014-Low-Temperature_(-8)	TAP	7.4	50-100	Air	17	2l Media Bottle	Approx. 17 °C (cooling coil)
Temperature-Low-4C-ON	R6	S#342	R6-S#342-Cold_Stress_(-21)_overnight	TAP	7.4	50-100	Air	4 16 h, 22 after	2l Media Bottle	Cold room
Temperature-Stress-Control	R6	S#350	R6-S#350-Control-Heat-Cold-Stress	TAP	7.4	50-100	Air	22	2l Media Bottle
TP-Air	R2	S#613	R2-S#613-TP-Air_I	TP	7.4	100; 500 after ~48h	Air	22	20l Carboy
TP-Air	R2	S#615	R2-S#615-TP-Air_II	TP	7.4	100; 500 after ~48h	Air	22	20l Carboy
TP-Air	R3	S#007	R3-S#007-TP-Air_I	TP	7.4	50-100	Air	22	2l Media Bottle
TP-Air	R3	S#008	R3-S#008-TP-Air_II	TP	7.4	50-100	Air	22	2l Media Bottle
TP-Air	R3	S#072	R3-S#072-TP-Air	TP	7.4	50-100	Air	22	2l Media Bottle
TP-Air	R5	S#233	R5-S#233-TP-Air_I	TP	7.4	50-100	Air	22	2l Media Bottle
TP-Air	R5	S#234	R5-S#234-TP-Air_II	TP	7.4	50-100	Air	22	2l Media Bottle
TP-Air	R5	S#235	R5-S#235-TP-Air_III	TP	7.4	50-100	Air	22	2l Media Bottle
TP-CO2	R2	S#616	R2-S#616-TP-CO2_I	TP	7.4	100; 500 after ~48h	3% CO2	22	20l Carboy
TP-CO2	R2	S#617	R2-S#617-TP-CO2_II	TP	7.4	100; 500 after ~48h	3% CO2	22	20l Carboy
TP-CO2	R3	S#009	R3-S#009-TP-CO2_I	TP	7.4	50-100	3% CO2	22	2l Media Bottle
TP-CO2	R3	S#010	R3-S#010-TP-CO2_II	TP	7.4	50-100	3% CO2	22	2l Media Bottle
TP-CO2	R3	S#071	R3-S#071-TP-CO2	TP	7.4	50-100	3% CO2	22	2l Media Bottle
TP-CO2	R5	S#236	R5-S#236-TP-CO2_I	TP	7.4	50-100	3% CO2	22	2l Media Bottle
TP-CO2	R5	S#237	R5-S#237-TP-CO2_II	TP	7.4	50-100	3% CO2	22	2l Media Bottle
TP-CO2	R5	S#238	R5-S#238-TP-CO2_III	TP	7.4	50-100	3% CO2	22	2l Media Bottle
Tunicamycin	R5	S#228	R5-S#228-Tunicamycin	TAP	7.4	50-100	Air	22	2l Media Bottle	0.1 µg / ml
Tunicamycin	R6	S#280	R6-S#280-Tunicamycin_I	TAP	7.4	50-100	Air	22	2l Media Bottle	0.1 µg / ml
Tunicamycin	R6	S#281	R6-S#281-Tunicamycin_II	TAP	7.4	50-100	Air	22	2l Media Bottle	0.1 µg / ml
UV-050	R6	S#347	R6-S#347-UV_Treatment_050	TAP	7.4	50-100	Air	22	2l Media Bottle	50 J/m2 (Stratalinker UV Crosslinker 2400, Stratagene)
UV-100	R6	S#348	R6-S#348-UV_Treatment_100	TAP	7.4	50-100	Air	22	2l Media Bottle	100 J/m2 (Stratalinker UV Crosslinker 2400, Stratagene)
UV-150	R6	S#349	R6-S#349-UV_Treatment_150	TAP	7.4	50-100	Air	22	2l Media Bottle	150 J/m2 (Stratalinker UV Crosslinker 2400, Stratagene)
UV-Control	R6	S#365	R6-S#365-UV_Treatment_0-Control	TAP	7.4	50-100	Air	22	2l Media Bottle
Zeocin-100	R3	S#035	R3-S#035-Zeocin-100	TAP	7.4	50-100	Air	22	2l Media Bottle	100 µg / l
Zeocin-100	R4	S#114	R4-S#114-Zeocin-100_I	TAP	7.4	50-100	Air	22	2l Media Bottle	100 µg / l
Zeocin-100	R4	S#115	R4-S#115-Zeocin-100_II	TAP	7.4	50-100	Air	22	2l Media Bottle	100 µg / l
Zeocin-50	R3	S#034	R3-S#034-Zeocin-50	TAP	7.4	50-100	Air	22	2l Media Bottle	50 µg / l
Zeocin-50	R4	S#113	R4-S#113-Zeocin-50	TAP	7.4	50-100	Air	22	2l Media Bottle	50 µg / l
Zeocin-Bleomycin-Sulfate	R3	S#036	R3-S#036-Bleomycin-Sulfate	TAP	7.4	50-100	Air	22	2l Media Bottle	0.1 µg / ml
Zeocin-Bleomycin-Sulfate	R4	S#116	R4-S#116-Bleomycin-Sulfate	TAP	7.4	50-100	Air	22	2l Media Bottle	0.1 µg / ml

## Sheet: Supplementary Table 2-Screens
Supplementary Table 2. List of all screens
The following comparisons were made between the abundance of each mutant after growth under a treatment condition to its abundance after growth under a control condition. This comparison is called a screen and is used to identify mutants with growth defects or enhancements.
The screen name is the systematic name indicating the specific comparisons made and is used in the rest of the data presented. “_v_” indicates the versus, as in treatment versus control.
Screen type is the category of the treatment versus the category of the control.
A full list of gene-phenotype relationships for the genes counted in ‘Number of genes with significant phenotype in screen (FDR <0.3)’ can be found in Table S7.
											Number of genes with significant phenotype in screen (FDR <0.3)
	Treatment				Control treatment
Round	Category	ID	Name		Category	ID	Name		Screen name	Screen type
R3	Animal-Daphnia-Adult	S#100	R3-S#100-Animal_Daphnia-Adult_I		Animal-Control	A#013	R3-A#013-Animal_Control_average		c_R3-S#100-Animal_Daphnia-Adult_I_v_R3-A#013-Animal_Control_average	Animal-Daphnia-Adult_v_Animal-Control	6
R3	Animal-Daphnia-Adult	S#101	R3-S#101-Animal_Daphnia-Adult_II		Animal-Control	A#013	R3-A#013-Animal_Control_average		c_R3-S#101-Animal_Daphnia-Adult_II_v_R3-A#013-Animal_Control_average	Animal-Daphnia-Adult_v_Animal-Control	3
R4	Animal-Daphnia-Adult	S#193	R4-S#193-Animal_Daphnia-Adult_I		Animal-Control	A#014	R4-A#014-Animal_Control_average		c_R4-S#193-Animal_Daphnia-Adult_I_v_R4-A#014-Animal_Control_average	Animal-Daphnia-Adult_v_Animal-Control	3
R4	Animal-Daphnia-Adult	S#194	R4-S#194-Animal_Daphnia-Adult_II		Animal-Control	A#014	R4-A#014-Animal_Control_average		c_R4-S#194-Animal_Daphnia-Adult_II_v_R4-A#014-Animal_Control_average	Animal-Daphnia-Adult_v_Animal-Control	1
R3	Animal-Daphnia-Baby	S#098	R3-S#098-Animal_Daphnia-Baby_I		Animal-Control	A#013	R3-A#013-Animal_Control_average		c_R3-S#098-Animal_Daphnia-Baby_I_v_R3-A#013-Animal_Control_average	Animal-Daphnia-Baby_v_Animal-Control	0
R3	Animal-Daphnia-Baby	S#099	R3-S#099-Animal_Daphnia-Baby_II		Animal-Control	A#013	R3-A#013-Animal_Control_average		c_R3-S#099-Animal_Daphnia-Baby_II_v_R3-A#013-Animal_Control_average	Animal-Daphnia-Baby_v_Animal-Control	6
R4	Animal-Mix	S#198	R4-S#198-Animal_Mix_II		Animal-Control	A#014	R4-A#014-Animal_Control_average		c_R4-S#198-Animal_Mix_II_v_R4-A#014-Animal_Control_average	Animal-Mix_v_Animal-Control	7
R4	Animal-Mix	S#197	R4-S#197-Animal_Mix_I		Animal-Control	A#014	R4-A#014-Animal_Control_average		c_R4-S#197-Animal_Mix_I_v_R4-A#014-Animal_Control_average	Animal-Mix_v_Animal-Control	4
R4	Animal-Rotifer	S#191	R4-S#191-Animal_Rotifer_I		Animal-Control	A#014	R4-A#014-Animal_Control_average		c_R4-S#191-Animal_Rotifer_I_v_R4-A#014-Animal_Control_average	Animal-Rotifer_v_Animal-Control	4
R4	Animal-Rotifer	S#192	R4-S#192-Animal_Rotifer_II		Animal-Control	A#014	R4-A#014-Animal_Control_average		c_R4-S#192-Animal_Rotifer_II_v_R4-A#014-Animal_Control_average	Animal-Rotifer_v_Animal-Control	1
R4	Animal-WaterBear	S#196	R4-S#196-Animal_WaterBear_II		Animal-Control	A#014	R4-A#014-Animal_Control_average		c_R4-S#196-Animal_WaterBear_II_v_R4-A#014-Animal_Control_average	Animal-WaterBear_v_Animal-Control	5
R4	Animal-WaterBear	S#195	R4-S#195-Animal_WaterBear_II		Animal-Control	A#014	R4-A#014-Animal_Control_average		c_R4-S#195-Animal_WaterBear_II_v_R4-A#014-Animal_Control_average	Animal-WaterBear_v_Animal-Control	3
R4	Animal-Control	S#189	R4-S#189-Animal_Control		Animal-Control	A#014	R4-A#014-Animal_Control_average		c_R4-S#189-Animal_Control_v_R4-A#014-Animal_Control_average	Animal-Control_v_Animal-Control	0
R6	Anoxia	S#356	R6-S#356-Anoxia_24h		Anoxia-Control	S#355	R6-S#355-Anoxia_0h		c_R6-S#356-Anoxia_24h_v_R6-S#355-Anoxia_0h	Anoxia_v_Anoxia-Control	7
R2	Anoxia	S#618	R2-S#618-Anoxia		TAP-Light	A#001	R2-A#001-Control-TAP-Light_average		c_R2-S#618-Anoxia_v_R2-A#001-Control-TAP-Light_average	Anoxia_v_TAP-Light	0
R3	Caffeine	S#047	R3-S#047-Caffeine		TAP-Light	A#002	R3-A#002-Control-TAP-Light_average		c_R3-S#047-Caffeine_v_R3-A#002-Control-TAP-Light_average	Caffeine_v_TAP-Light	4
R4	Caffeine	S#128	R4-S#128-Caffeine		TAP-Light	A#003	R4-A#003-Control-TAP-Light_average		c_R4-S#128-Caffeine_v_R4-A#003-Control-TAP-Light_average	Caffeine_v_TAP-Light	5
R3	Ciliogenesis-pellet	S#068	R3-S#068-Ciliogenesis-3-Pellet		Ciliogenesis-supernate	S#067	R3-S#067-Ciliogenesis-3-Supernatant		c_R3-S#068-Ciliogenesis-3-Pellet_v_R3-S#067-Ciliogenesis-3-Supernatant	Ciliogenesis-pellet_v_Ciliogenesis-supernate	12
R3	Ciliogenesis-pellet	S#066	R3-S#066-Ciliogenesis-1-Pellet		Ciliogenesis-supernate	S#065	R3-S#065-Ciliogenesis-1-Supernatant		c_R3-S#066-Ciliogenesis-1-Pellet_v_R3-S#065-Ciliogenesis-1-Supernatant	Ciliogenesis-pellet_v_Ciliogenesis-supernate	6
R3	Ciliogenesis-pellet	S#070	R3-S#070-Ciliogenesis-63-Pellet		Ciliogenesis-supernate	S#069	R3-S#069-Ciliogenesis-63-Supernatant		c_R3-S#070-Ciliogenesis-63-Pellet_v_R3-S#069-Ciliogenesis-63-Supernatant	Ciliogenesis-pellet_v_Ciliogenesis-supernate	6
R2	Cisplatin	S#612	R2-S#612-Cisplatin		TAP-Light	A#001	R2-A#001-Control-TAP-Light_average		c_R2-S#612-Cisplatin_v_R2-A#001-Control-TAP-Light_average	Cisplatin_v_TAP-Light	39
R3	Cisplatin	S#040	R3-S#040-Cisplatin		TAP-Light	A#002	R3-A#002-Control-TAP-Light_average		c_R3-S#040-Cisplatin_v_R3-A#002-Control-TAP-Light_average	Cisplatin_v_TAP-Light	44
R4	Cisplatin	S#121	R4-S#121-Cisplatin_II		TAP-Light	A#003	R4-A#003-Control-TAP-Light_average		c_R4-S#121-Cisplatin_II_v_R4-A#003-Control-TAP-Light_average	Cisplatin_v_TAP-Light	36
R4	Cisplatin	S#120	R4-S#120-Cisplatin_I		TAP-Light	A#003	R4-A#003-Control-TAP-Light_average		c_R4-S#120-Cisplatin_I_v_R4-A#003-Control-TAP-Light_average	Cisplatin_v_TAP-Light	27
R4	Cryopreserved-Zeocin	S#203	R4-S#203-Cryopreserved_TAP-Zeocin		Cryopreserved-TAP-Light	S#206	R4-S#206-Cryopreserved_TAP-Light		c_R4-S#203-Cryopreserved_TAP-Zeocin_v_R4-S#206-Cryopreserved_TAP-Light	Cryopreserved-Zeocin_v_Cryopreserved-TAP-Light	0
R3	High-Cu	S#028	R3-S#028-100x-Cu		TAP-Light	A#002	R3-A#002-Control-TAP-Light_average		c_R3-S#028-100x-Cu_v_R3-A#002-Control-TAP-Light_average	High-Cu_v_TAP-Light	0
R3	High-Fe	S#026	R3-S#026-100x-Fe		TAP-Light	A#002	R3-A#002-Control-TAP-Light_average		c_R3-S#026-100x-Fe_v_R3-A#002-Control-TAP-Light_average	High-Fe_v_TAP-Light	0
R3	High-Mn	S#029	R3-S#029-100x-Mn		TAP-Light	A#002	R3-A#002-Control-TAP-Light_average		c_R3-S#029-100x-Mn_v_R3-A#002-Control-TAP-Light_average	High-Mn_v_TAP-Light	0
R3	High-Mo	S#030	R3-S#030-100x-Mo		TAP-Light	A#002	R3-A#002-Control-TAP-Light_average		c_R3-S#030-100x-Mo_v_R3-A#002-Control-TAP-Light_average	High-Mo_v_TAP-Light	0
R3	High-Se	S#031	R3-S#031-100x-Se		TAP-Light	A#002	R3-A#002-Control-TAP-Light_average		c_R3-S#031-100x-Se_v_R3-A#002-Control-TAP-Light_average	High-Se_v_TAP-Light	0
R3	High-Zn	S#027	R3-S#027-100x-Zn		TAP-Light	A#002	R3-A#002-Control-TAP-Light_average		c_R3-S#027-100x-Zn_v_R3-A#002-Control-TAP-Light_average	High-Zn_v_TAP-Light	0
R4	Hydrogen-Peroxide-05	S#125	R4-S#125-Hydrogen-Peroxide_05		TAP-Light	A#003	R4-A#003-Control-TAP-Light_average		c_R4-S#125-Hydrogen-Peroxide_05_v_R4-A#003-Control-TAP-Light_average	Hydrogen-Peroxide-05_v_TAP-Light	0
R3	Hydrogen-Peroxide-10	S#045	R3-S#045-Hydrogen-Peroxide_10		TAP-Light	A#002	R3-A#002-Control-TAP-Light_average		c_R3-S#045-Hydrogen-Peroxide_10_v_R3-A#002-Control-TAP-Light_average	Hydrogen-Peroxide-10_v_TAP-Light	0
R4	Hydrogen-Peroxide-10	S#126	R4-S#126-Hydrogen-Peroxide_10		TAP-Light	A#003	R4-A#003-Control-TAP-Light_average		c_R4-S#126-Hydrogen-Peroxide_10_v_R4-A#003-Control-TAP-Light_average	Hydrogen-Peroxide-10_v_TAP-Light	0
R3	Hydroxyurea	S#044	R3-S#044-Hydroxyurea		TAP-Light	A#002	R3-A#002-Control-TAP-Light_average		c_R3-S#044-Hydroxyurea_v_R3-A#002-Control-TAP-Light_average	Hydroxyurea_v_TAP-Light	6
R4	Hydroxyurea	S#124	R4-S#124-Hydroxyurea		TAP-Light	A#003	R4-A#003-Control-TAP-Light_average		c_R4-S#124-Hydroxyurea_v_R4-A#003-Control-TAP-Light_average	Hydroxyurea_v_TAP-Light	5
R3	Hypoosmotic-10	S#060	R3-S#060-Hypoosmotic_10		TAP-Light	A#002	R3-A#002-Control-TAP-Light_average		c_R3-S#060-Hypoosmotic_10_v_R3-A#002-Control-TAP-Light_average	Hypoosmotic-10_v_TAP-Light	1
R4	Hypoosmotic-25	S#146	R4-S#146-Hypoosmotic_25		TAP-Light	A#003	R4-A#003-Control-TAP-Light_average		c_R4-S#146-Hypoosmotic_25_v_R4-A#003-Control-TAP-Light_average	Hypoosmotic-25_v_TAP-Light	2
R3	Hypoosmotic-75	S#062	R3-S#062-Hypoosmotic_75		TAP-Light	A#002	R3-A#002-Control-TAP-Light_average		c_R3-S#062-Hypoosmotic_75_v_R3-A#002-Control-TAP-Light_average	Hypoosmotic-75_v_TAP-Light	2
R4	Hypoosmotic-75	S#147	R4-S#147-Hypoosmotic_75		TAP-Light	A#003	R4-A#003-Control-TAP-Light_average		c_R4-S#147-Hypoosmotic_75_v_R4-A#003-Control-TAP-Light_average	Hypoosmotic-75_v_TAP-Light	0
R6	Hypoxic-High-Light	S#382	R6-S#382-Hypoxic-HL		Hypoxic-Low-Light	S#381	R6-S#381-Hypoxic-LL		c_R6-S#382-Hypoxic-HL_v_R6-S#381-Hypoxic-LL	Hypoxic-High-Light_v_Hypoxic-Low-Light	5
R6	Hypoxic-High-Light	S#382	R6-S#382-Hypoxic-HL		Oxic-High-Light	S#383	R6-S#383-Oxic-HL		c_R6-S#382-Hypoxic-HL_v_R6-S#383-Oxic-HL	Hypoxic-High-Light_v_Oxic-High-Light	5
R6	Hypoxic-Low-Light	S#381	R6-S#381-Hypoxic-LL		Oxic-Low-Light	S#380	R6-S#380-Oxic-LL		c_R6-S#381-Hypoxic-LL_v_R6-S#380-Oxic-LL	Hypoxic-Low-Light_v_Oxic-Low-Light	6
R6	LATCA-LAT001E08	S#321	R6-S#321-LAT001E08		LATCA-Control	A#005	R6-A#005-Control-LATCA_average		c_R6-S#321-LAT001E08_v_R6-A#005-Control-LATCA_average	LATCA-LAT001E08_v_LATCA-Control	0
R6	LATCA-LAT001F07	S#322	R6-S#322-LAT001F07		LATCA-Control	A#005	R6-A#005-Control-LATCA_average		c_R6-S#322-LAT001F07_v_R6-A#005-Control-LATCA_average	LATCA-LAT001F07_v_LATCA-Control	2
R6	LATCA-LAT002C07	S#315	R6-S#315-LAT002C07		LATCA-Control	A#005	R6-A#005-Control-LATCA_average		c_R6-S#315-LAT002C07_v_R6-A#005-Control-LATCA_average	LATCA-LAT002C07_v_LATCA-Control	16
R6	LATCA-LAT002C11	S#323	R6-S#323-LAT002C11		LATCA-Control	A#005	R6-A#005-Control-LATCA_average		c_R6-S#323-LAT002C11_v_R6-A#005-Control-LATCA_average	LATCA-LAT002C11_v_LATCA-Control	1
R6	LATCA-LAT002G10	S#324	R6-S#324-LAT002G10		LATCA-Control	A#005	R6-A#005-Control-LATCA_average		c_R6-S#324-LAT002G10_v_R6-A#005-Control-LATCA_average	LATCA-LAT002G10_v_LATCA-Control	2
R6	LATCA-LAT003D02	S#325	R6-S#325-LAT003D02		LATCA-Control	A#005	R6-A#005-Control-LATCA_average		c_R6-S#325-LAT003D02_v_R6-A#005-Control-LATCA_average	LATCA-LAT003D02_v_LATCA-Control	17
R6	LATCA-LAT003D07	S#326	R6-S#326-LAT003D07		LATCA-Control	A#005	R6-A#005-Control-LATCA_average		c_R6-S#326-LAT003D07_v_R6-A#005-Control-LATCA_average	LATCA-LAT003D07_v_LATCA-Control	7
R6	LATCA-LAT004F06	S#320	R6-S#320-LAT004F06		LATCA-Control	A#005	R6-A#005-Control-LATCA_average		c_R6-S#320-LAT004F06_v_R6-A#005-Control-LATCA_average	LATCA-LAT004F06_v_LATCA-Control	7
R6	LATCA-LAT007G11	S#317	R6-S#317-LAT007G11		LATCA-Control	A#005	R6-A#005-Control-LATCA_average		c_R6-S#317-LAT007G11_v_R6-A#005-Control-LATCA_average	LATCA-LAT007G11_v_LATCA-Control	8
R6	LATCA-LAT022B04	S#327	R6-S#327-LAT022B04		LATCA-Control	A#005	R6-A#005-Control-LATCA_average		c_R6-S#327-LAT022B04_v_R6-A#005-Control-LATCA_average	LATCA-LAT022B04_v_LATCA-Control	0
R6	LATCA-LAT023H05	S#329	R6-S#329-LAT023H05		LATCA-Control	A#005	R6-A#005-Control-LATCA_average		c_R6-S#329-LAT023H05_v_R6-A#005-Control-LATCA_average	LATCA-LAT023H05_v_LATCA-Control	0
R6	LATCA-LAT027A05	S#299	R6-S#299-LAT027A05		LATCA-Control	A#005	R6-A#005-Control-LATCA_average		c_R6-S#299-LAT027A05_v_R6-A#005-Control-LATCA_average	LATCA-LAT027A05_v_LATCA-Control	4
R6	LATCA-LAT027D05	S#301	R6-S#301-LAT027D05		LATCA-Control	A#005	R6-A#005-Control-LATCA_average		c_R6-S#301-LAT027D05_v_R6-A#005-Control-LATCA_average	LATCA-LAT027D05_v_LATCA-Control	0
R6	LATCA-LAT027E04	S#306	R6-S#306-LAT027E04		LATCA-Control	A#005	R6-A#005-Control-LATCA_average		c_R6-S#306-LAT027E04_v_R6-A#005-Control-LATCA_average	LATCA-LAT027E04_v_LATCA-Control	29
R6	LATCA-LAT027F04	S#310	R6-S#310-LAT027F04		LATCA-Control	A#005	R6-A#005-Control-LATCA_average		c_R6-S#310-LAT027F04_v_R6-A#005-Control-LATCA_average	LATCA-LAT027F04_v_LATCA-Control	4
R6	LATCA-LAT027F06	S#330	R6-S#330-LAT027F06		LATCA-Control	A#005	R6-A#005-Control-LATCA_average		c_R6-S#330-LAT027F06_v_R6-A#005-Control-LATCA_average	LATCA-LAT027F06_v_LATCA-Control	3
R6	LATCA-LAT029H10	S#288	R6-S#288-LAT029H10		LATCA-Control	A#005	R6-A#005-Control-LATCA_average		c_R6-S#288-LAT029H10_v_R6-A#005-Control-LATCA_average	LATCA-LAT029H10_v_LATCA-Control	1
R6	LATCA-LAT030A05	S#316	R6-S#316-LAT030A05		LATCA-Control	A#005	R6-A#005-Control-LATCA_average		c_R6-S#316-LAT030A05_v_R6-A#005-Control-LATCA_average	LATCA-LAT030A05_v_LATCA-Control	1
R6	LATCA-LAT030A09	S#293	R6-S#293-LAT030A09		LATCA-Control	A#005	R6-A#005-Control-LATCA_average		c_R6-S#293-LAT030A09_v_R6-A#005-Control-LATCA_average	LATCA-LAT030A09_v_LATCA-Control	0
R6	LATCA-LAT030B09	S#294	R6-S#294-LAT030B09		LATCA-Control	A#005	R6-A#005-Control-LATCA_average		c_R6-S#294-LAT030B09_v_R6-A#005-Control-LATCA_average	LATCA-LAT030B09_v_LATCA-Control	3
R6	LATCA-LAT030E11	S#298	R6-S#298-LAT030E11		LATCA-Control	A#005	R6-A#005-Control-LATCA_average		c_R6-S#298-LAT030E11_v_R6-A#005-Control-LATCA_average	LATCA-LAT030E11_v_LATCA-Control	18
R6	LATCA-LAT031E04	S#331	R6-S#331-LAT031E04		LATCA-Control	A#005	R6-A#005-Control-LATCA_average		c_R6-S#331-LAT031E04_v_R6-A#005-Control-LATCA_average	LATCA-LAT031E04_v_LATCA-Control	3
R6	LATCA-LAT032A02	S#296	R6-S#296-LAT032A02		LATCA-Control	A#005	R6-A#005-Control-LATCA_average		c_R6-S#296-LAT032A02_v_R6-A#005-Control-LATCA_average	LATCA-LAT032A02_v_LATCA-Control	0
R6	LATCA-LAT032D03	S#332	R6-S#332-LAT032D03		LATCA-Control	A#005	R6-A#005-Control-LATCA_average		c_R6-S#332-LAT032D03_v_R6-A#005-Control-LATCA_average	LATCA-LAT032D03_v_LATCA-Control	1
R6	LATCA-LAT032H10	S#333	R6-S#333-LAT032H10		LATCA-Control	A#005	R6-A#005-Control-LATCA_average		c_R6-S#333-LAT032H10_v_R6-A#005-Control-LATCA_average	LATCA-LAT032H10_v_LATCA-Control	9
R6	LATCA-LAT033A06	S#311	R6-S#311-LAT033A06		LATCA-Control	A#005	R6-A#005-Control-LATCA_average		c_R6-S#311-LAT033A06_v_R6-A#005-Control-LATCA_average	LATCA-LAT033A06_v_LATCA-Control	0
R6	LATCA-LAT033B03	S#318	R6-S#318-LAT033B03		LATCA-Control	A#005	R6-A#005-Control-LATCA_average		c_R6-S#318-LAT033B03_v_R6-A#005-Control-LATCA_average	LATCA-LAT033B03_v_LATCA-Control	2
R6	LATCA-LAT033G04	S#307	R6-S#307-LAT033G04		LATCA-Control	A#005	R6-A#005-Control-LATCA_average		c_R6-S#307-LAT033G04_v_R6-A#005-Control-LATCA_average	LATCA-LAT033G04_v_LATCA-Control	7
R6	LATCA-LAT033H10	S#304	R6-S#304-LAT033H10		LATCA-Control	A#005	R6-A#005-Control-LATCA_average		c_R6-S#304-LAT033H10_v_R6-A#005-Control-LATCA_average	LATCA-LAT033H10_v_LATCA-Control	0
R6	LATCA-LAT034B04	S#334	R6-S#334-LAT034B04		LATCA-Control	A#005	R6-A#005-Control-LATCA_average		c_R6-S#334-LAT034B04_v_R6-A#005-Control-LATCA_average	LATCA-LAT034B04_v_LATCA-Control	13
R6	LATCA-LAT034H07	S#289	R6-S#289-LAT034H07		LATCA-Control	A#005	R6-A#005-Control-LATCA_average		c_R6-S#289-LAT034H07_v_R6-A#005-Control-LATCA_average	LATCA-LAT034H07_v_LATCA-Control	15
R6	LATCA-LAT035B03	S#335	R6-S#335-LAT035B03		LATCA-Control	A#005	R6-A#005-Control-LATCA_average		c_R6-S#335-LAT035B03_v_R6-A#005-Control-LATCA_average	LATCA-LAT035B03_v_LATCA-Control	0
R6	LATCA-LAT035C07	S#297	R6-S#297-LAT035C07		LATCA-Control	A#005	R6-A#005-Control-LATCA_average		c_R6-S#297-LAT035C07_v_R6-A#005-Control-LATCA_average	LATCA-LAT035C07_v_LATCA-Control	0
R6	LATCA-LAT035E02	S#313	R6-S#313-LAT035E02		LATCA-Control	A#005	R6-A#005-Control-LATCA_average		c_R6-S#313-LAT035E02_v_R6-A#005-Control-LATCA_average	LATCA-LAT035E02_v_LATCA-Control	0
R6	LATCA-LAT035F03	S#290	R6-S#290-LAT035F03		LATCA-Control	A#005	R6-A#005-Control-LATCA_average		c_R6-S#290-LAT035F03_v_R6-A#005-Control-LATCA_average	LATCA-LAT035F03_v_LATCA-Control	9
R6	LATCA-LAT035G02	S#336	R6-S#336-LAT035G02		LATCA-Control	A#005	R6-A#005-Control-LATCA_average		c_R6-S#336-LAT035G02_v_R6-A#005-Control-LATCA_average	LATCA-LAT035G02_v_LATCA-Control	0
R6	LATCA-LAT035G03	S#287	R6-S#287-LAT035G03		LATCA-Control	A#005	R6-A#005-Control-LATCA_average		c_R6-S#287-LAT035G03_v_R6-A#005-Control-LATCA_average	LATCA-LAT035G03_v_LATCA-Control	7
R6	LATCA-LAT035H07	S#291	R6-S#291-LAT035H07		LATCA-Control	A#005	R6-A#005-Control-LATCA_average		c_R6-S#291-LAT035H07_v_R6-A#005-Control-LATCA_average	LATCA-LAT035H07_v_LATCA-Control	7
R6	LATCA-LAT036A02	S#305	R6-S#305-LAT036A02		LATCA-Control	A#005	R6-A#005-Control-LATCA_average		c_R6-S#305-LAT036A02_v_R6-A#005-Control-LATCA_average	LATCA-LAT036A02_v_LATCA-Control	5
R6	LATCA-LAT036A03	S#292	R6-S#292-LAT036A03		LATCA-Control	A#005	R6-A#005-Control-LATCA_average		c_R6-S#292-LAT036A03_v_R6-A#005-Control-LATCA_average	LATCA-LAT036A03_v_LATCA-Control	3
R6	LATCA-LAT039D03	S#337	R6-S#337-LAT039D03		LATCA-Control	A#005	R6-A#005-Control-LATCA_average		c_R6-S#337-LAT039D03_v_R6-A#005-Control-LATCA_average	LATCA-LAT039D03_v_LATCA-Control	2
R6	LATCA-LAT040A06	S#308	R6-S#308-LAT040A06		LATCA-Control	A#005	R6-A#005-Control-LATCA_average		c_R6-S#308-LAT040A06_v_R6-A#005-Control-LATCA_average	LATCA-LAT040A06_v_LATCA-Control	2
R6	LATCA-LAT041A10	S#309	R6-S#309-LAT041A10		LATCA-Control	A#005	R6-A#005-Control-LATCA_average		c_R6-S#309-LAT041A10_v_R6-A#005-Control-LATCA_average	LATCA-LAT041A10_v_LATCA-Control	1
R6	LATCA-LAT041D08	S#338	R6-S#338-LAT041D08		LATCA-Control	A#005	R6-A#005-Control-LATCA_average		c_R6-S#338-LAT041D08_v_R6-A#005-Control-LATCA_average	LATCA-LAT041D08_v_LATCA-Control	9
R6	LATCA-LAT041D10	S#295	R6-S#295-LAT041D10		LATCA-Control	A#005	R6-A#005-Control-LATCA_average		c_R6-S#295-LAT041D10_v_R6-A#005-Control-LATCA_average	LATCA-LAT041D10_v_LATCA-Control	3
R6	LATCA-LAT041D11	S#339	R6-S#339-LAT041D11		LATCA-Control	A#005	R6-A#005-Control-LATCA_average		c_R6-S#339-LAT041D11_v_R6-A#005-Control-LATCA_average	LATCA-LAT041D11_v_LATCA-Control	15
R6	LATCA-LAT042B06	S#340	R6-S#340-LAT042B06		LATCA-Control	A#005	R6-A#005-Control-LATCA_average		c_R6-S#340-LAT042B06_v_R6-A#005-Control-LATCA_average	LATCA-LAT042B06_v_LATCA-Control	1
R6	LATCA-LAT042B08	S#302	R6-S#302-LAT042B08		LATCA-Control	A#005	R6-A#005-Control-LATCA_average		c_R6-S#302-LAT042B08_v_R6-A#005-Control-LATCA_average	LATCA-LAT042B08_v_LATCA-Control	5
R6	LATCA-LAT042C03	S#341	R6-S#341-LAT042C03		LATCA-Control	A#005	R6-A#005-Control-LATCA_average		c_R6-S#341-LAT042C03_v_R6-A#005-Control-LATCA_average	LATCA-LAT042C03_v_LATCA-Control	24
R6	LATCA-LAT042F05	S#312	R6-S#312-LAT042F05		LATCA-Control	A#005	R6-A#005-Control-LATCA_average		c_R6-S#312-LAT042F05_v_R6-A#005-Control-LATCA_average	LATCA-LAT042F05_v_LATCA-Control	5
R6	LATCA-LAT042F07	S#303	R6-S#303-LAT042F07		LATCA-Control	A#005	R6-A#005-Control-LATCA_average		c_R6-S#303-LAT042F07_v_R6-A#005-Control-LATCA_average	LATCA-LAT042F07_v_LATCA-Control	31
R6	LATCA-LAT043B04	S#319	R6-S#319-LAT043B04		LATCA-Control	A#005	R6-A#005-Control-LATCA_average		c_R6-S#319-LAT043B04_v_R6-A#005-Control-LATCA_average	LATCA-LAT043B04_v_LATCA-Control	0
R3	Latrunculin_B	S#049	R3-S#049-LatB		Latrunculin_B-Control	S#048	R3-S#048-LatB-DMSO-control		c_R3-S#049-LatB_v_R3-S#048-LatB-DMSO-control	Latrunculin_B_v_Latrunculin_B-Control	6
R4	Latrunculin_B	S#133	R4-S#133-LatB		Latrunculin_B-Control	S#132	R4-S#132-LatB-DMSO-control		c_R4-S#133-LatB_v_R4-S#132-LatB-DMSO-control	Latrunculin_B_v_Latrunculin_B-Control	11
R3	Low-Fe	S#020	R3-S#020-Low-Fe-1pct		TAP-Light	A#002	R3-A#002-Control-TAP-Light_average		c_R3-S#020-Low-Fe-1pct_v_R3-A#002-Control-TAP-Light_average	Low-Fe_v_TAP-Light	7
R4	Low-Fe	S#111	R4-S#111-Low-Fe-1pct		TAP-Light	A#003	R4-A#003-Control-TAP-Light_average		c_R4-S#111-Low-Fe-1pct_v_R4-A#003-Control-TAP-Light_average	Low-Fe_v_TAP-Light	0
R3	Low-Mn	S#023	R3-S#023-Low-Mn-1pct		TAP-Light	A#002	R3-A#002-Control-TAP-Light_average		c_R3-S#023-Low-Mn-1pct_v_R3-A#002-Control-TAP-Light_average	Low-Mn_v_TAP-Light	1
R3	Low-N	S#032	R3-S#032-Low-N-0.7-mM		TAP-Light	A#002	R3-A#002-Control-TAP-Light_average		c_R3-S#032-Low-N-0.7-mM_v_R3-A#002-Control-TAP-Light_average	Low-N_v_TAP-Light	4
R3	Low-P	S#033	R3-S#033-Low-P-0.01-mM		TAP-Light	A#002	R3-A#002-Control-TAP-Light_average		c_R3-S#033-Low-P-0.01-mM_v_R3-A#002-Control-TAP-Light_average	Low-P_v_TAP-Light	1
R4	Mannitol-100	S#137	R4-S#137-Mannitol_100		TAP-Light	A#003	R4-A#003-Control-TAP-Light_average		c_R4-S#137-Mannitol_100_v_R4-A#003-Control-TAP-Light_average	Mannitol-100_v_TAP-Light	0
R4	Mannitol-300	S#139	R4-S#139-Mannitol_300		TAP-Light	A#003	R4-A#003-Control-TAP-Light_average		c_R4-S#139-Mannitol_300_v_R4-A#003-Control-TAP-Light_average	Mannitol-300_v_TAP-Light	5
R2	MMC	S#611	R2-S#611-MMC		TAP-Light	A#001	R2-A#001-Control-TAP-Light_average		c_R2-S#611-MMC_v_R2-A#001-Control-TAP-Light_average	MMC_v_TAP-Light	1
R3	MMC	S#038	R3-S#038-MMC-unfiltered		TAP-Light	A#002	R3-A#002-Control-TAP-Light_average		c_R3-S#038-MMC-unfiltered_v_R3-A#002-Control-TAP-Light_average	MMC_v_TAP-Light	3
R3	MMC	S#039	R3-S#039-MMC-filtered		TAP-Light	A#002	R3-A#002-Control-TAP-Light_average		c_R3-S#039-MMC-filtered_v_R3-A#002-Control-TAP-Light_average	MMC_v_TAP-Light	3
R4	MMC	S#119	R4-S#119-MMC-filtered		TAP-Light	A#003	R4-A#003-Control-TAP-Light_average		c_R4-S#119-MMC-filtered_v_R4-A#003-Control-TAP-Light_average	MMC_v_TAP-Light	3
R4	MMS-0.0025	S#117	R4-S#117-MMS-1		TAP-Light	A#003	R4-A#003-Control-TAP-Light_average		c_R4-S#117-MMS-1_v_R4-A#003-Control-TAP-Light_average	MMS-0.0025_v_TAP-Light	6
R2	MMS-0.005	S#610	R2-S#610-MMS		TAP-Light	A#001	R2-A#001-Control-TAP-Light_average		c_R2-S#610-MMS_v_R2-A#001-Control-TAP-Light_average	MMS-0.005_v_TAP-Light	10
R3	MMS-0.005	S#037	R3-S#037-MMS		TAP-Light	A#002	R3-A#002-Control-TAP-Light_average		c_R3-S#037-MMS_v_R3-A#002-Control-TAP-Light_average	MMS-0.005_v_TAP-Light	24
R4	MMS-0.005	S#118	R4-S#118-MMS-2		TAP-Light	A#003	R4-A#003-Control-TAP-Light_average		c_R4-S#118-MMS-2_v_R4-A#003-Control-TAP-Light_average	MMS-0.005_v_TAP-Light	28
R3	NaCl-50	S#050	R3-S#050-NaCl_50		TAP-Light	A#002	R3-A#002-Control-TAP-Light_average		c_R3-S#050-NaCl_50_v_R3-A#002-Control-TAP-Light_average	NaCl-50_v_TAP-Light	2
R4	NaCl-CaCl-050	S#143	R4-S#143-NaCl-CaCl_050		TAP-Light-CaCl	S#149	R4-S#149-TAP-Light_CaCl2		c_R4-S#143-NaCl-CaCl_050_v_R4-S#149-TAP-Light_CaCl2	NaCl-CaCl-050_v_TAP-Light-CaCl	0
R4	NaCl-CaCl-100	S#144	R4-S#144-NaCl-CaCl_100		TAP-Light-CaCl	S#149	R4-S#149-TAP-Light_CaCl2		c_R4-S#144-NaCl-CaCl_100_v_R4-S#149-TAP-Light_CaCl2	NaCl-CaCl-100_v_TAP-Light-CaCl	0
R3	Nicotine	S#046	R3-S#046-Nicotine		TAP-Light	A#002	R3-A#002-Control-TAP-Light_average		c_R3-S#046-Nicotine_v_R3-A#002-Control-TAP-Light_average	Nicotine_v_TAP-Light	0
R4	Nicotine	S#127	R4-S#127-Nicotine		TAP-Light	A#003	R4-A#003-Control-TAP-Light_average		c_R4-S#127-Nicotine_v_R4-A#003-Control-TAP-Light_average	Nicotine_v_TAP-Light	0
R3	No-Cu	S#022	R3-S#022-No-Cu		TAP-Light	A#002	R3-A#002-Control-TAP-Light_average		c_R3-S#022-No-Cu_v_R3-A#002-Control-TAP-Light_average	No-Cu_v_TAP-Light	3
R4	No-Cu	S#112	R4-S#112-No-Cu		TAP-Light	A#003	R4-A#003-Control-TAP-Light_average		c_R4-S#112-No-Cu_v_R4-A#003-Control-TAP-Light_average	No-Cu_v_TAP-Light	0
R3	No-Mo	S#024	R3-S#024-No-Mo		TAP-Light	A#002	R3-A#002-Control-TAP-Light_average		c_R3-S#024-No-Mo_v_R3-A#002-Control-TAP-Light_average	No-Mo_v_TAP-Light	0
R3	No-Se	S#025	R3-S#025-No-Se		TAP-Light	A#002	R3-A#002-Control-TAP-Light_average		c_R3-S#025-No-Se_v_R3-A#002-Control-TAP-Light_average	No-Se_v_TAP-Light	0
R3	No-Zn	S#021	R3-S#021-No-Zn		TAP-Light	A#002	R3-A#002-Control-TAP-Light_average		c_R3-S#021-No-Zn_v_R3-A#002-Control-TAP-Light_average	No-Zn_v_TAP-Light	2
R6	Oxic-High-Light	S#383	R6-S#383-Oxic-HL		Oxic-Low-Light	S#380	R6-S#380-Oxic-LL		c_R6-S#383-Oxic-HL_v_R6-S#380-Oxic-LL	Oxic-High-Light_v_Oxic-Low-Light	11
R4	Paromomycin-2	S#129	R4-S#129-Paromomycin-2		TAP-Light	A#003	R4-A#003-Control-TAP-Light_average		c_R4-S#129-Paromomycin-2_v_R4-A#003-Control-TAP-Light_average	Paromomycin-2_v_TAP-Light	27
R6	Paromomycin-2	S#276	R6-S#276-Paromomycin-2		TAP-Light	S#275	R6-S#275-Control-TAP-Light		c_R6-S#276-Paromomycin-2_v_R6-S#275-Control-TAP-Light	Paromomycin-2_v_TAP-Light	29
R4	Paromomycin-4	S#130	R4-S#130-Paromomycin-4		TAP-Light	A#003	R4-A#003-Control-TAP-Light_average		c_R4-S#130-Paromomycin-4_v_R4-A#003-Control-TAP-Light_average	Paromomycin-4_v_TAP-Light	95
R6	Paromomycin-4	S#277	R6-S#277-Paromomycin-4		TAP-Light	S#275	R6-S#275-Control-TAP-Light		c_R6-S#277-Paromomycin-4_v_R6-S#275-Control-TAP-Light	Paromomycin-4_v_TAP-Light	57
R6	Paromomycin-8	S#278	R6-S#278-Paromomycin-8_I		TAP-Light	S#275	R6-S#275-Control-TAP-Light		c_R6-S#278-Paromomycin-8_I_v_R6-S#275-Control-TAP-Light	Paromomycin-8_v_TAP-Light	41
R6	Paromomycin-8	S#279	R6-S#279-Paromomycin-8_II		TAP-Light	S#275	R6-S#275-Control-TAP-Light		c_R6-S#279-Paromomycin-8_II_v_R6-S#275-Control-TAP-Light	Paromomycin-8_v_TAP-Light	31
R3	PEG-05	S#055	R3-S#055-PEG_05		TAP-Light	A#002	R3-A#002-Control-TAP-Light_average		c_R3-S#055-PEG_05_v_R3-A#002-Control-TAP-Light_average	PEG-05_v_TAP-Light	0
R3	PEG-25	S#056	R3-S#056-PEG_25		TAP-Light	A#002	R3-A#002-Control-TAP-Light_average		c_R3-S#056-PEG_25_v_R3-A#002-Control-TAP-Light_average	PEG-25_v_TAP-Light	0
R4	PEG-25	S#141	R4-S#141-PEG_25		TAP-Light	A#003	R4-A#003-Control-TAP-Light_average		c_R4-S#141-PEG_25_v_R4-A#003-Control-TAP-Light_average	PEG-25_v_TAP-Light	0
R3	PEG-75	S#057	R3-S#057-PEG_75		TAP-Light	A#002	R3-A#002-Control-TAP-Light_average		c_R3-S#057-PEG_75_v_R3-A#002-Control-TAP-Light_average	PEG-75_v_TAP-Light	0
R4	PEG-75	S#142	R4-S#142-PEG_75		TAP-Light	A#003	R4-A#003-Control-TAP-Light_average		c_R4-S#142-PEG_75_v_R4-A#003-Control-TAP-Light_average	PEG-75_v_TAP-Light	0
R3	pH-High	S#019	R3-S#019-High-pH-8.4		TAP-Light	A#002	R3-A#002-Control-TAP-Light_average		c_R3-S#019-High-pH-8.4_v_R3-A#002-Control-TAP-Light_average	pH-High_v_TAP-Light	5
R4	pH-High	S#110	R4-S#110-High-pH-8.4		TAP-Light	A#003	R4-A#003-Control-TAP-Light_average		c_R4-S#110-High-pH-8.4_v_R4-A#003-Control-TAP-Light_average	pH-High_v_TAP-Light	8
R3	pH-Low-6.0	S#017	R3-S#017-Low-pH-6.0		TAP-Light	A#002	R3-A#002-Control-TAP-Light_average		c_R3-S#017-Low-pH-6.0_v_R3-A#002-Control-TAP-Light_average	pH-Low-6.0_v_TAP-Light	1
R4	pH-Low-6.0	S#108	R4-S#108-Low-pH-6.0		TAP-Light	A#003	R4-A#003-Control-TAP-Light_average		c_R4-S#108-Low-pH-6.0_v_R4-A#003-Control-TAP-Light_average	pH-Low-6.0_v_TAP-Light	9
R3	pH-Low-6.4	S#018	R3-S#018-Low-pH-6.4		TAP-Light	A#002	R3-A#002-Control-TAP-Light_average		c_R3-S#018-Low-pH-6.4_v_R3-A#002-Control-TAP-Light_average	pH-Low-6.4_v_TAP-Light	6
R4	pH-Low-6.4	S#109	R4-S#109-Low-pH-6.4		TAP-Light	A#003	R4-A#003-Control-TAP-Light_average		c_R4-S#109-Low-pH-6.4_v_R4-A#003-Control-TAP-Light_average	pH-Low-6.4_v_TAP-Light	0
R3	Raltitexed	S#043	R3-S#043-Raltitexed		TAP-Light	A#002	R3-A#002-Control-TAP-Light_average		c_R3-S#043-Raltitexed_v_R3-A#002-Control-TAP-Light_average	Raltitexed_v_TAP-Light	0
R6	Rose_Bengal-No_Pretreatment	S#385	R6-S#385-Rose_Bengal-No_Pretreatment_I		Rose_Bengal-Control	A#022	R6-A#022-Rose_Bengal-Control_average		c_R6-S#385-Rose_Bengal-No_Pretreatment_I_v_R6-A#022-Rose_Bengal-Control_average	Rose_Bengal-No_Pretreatment_v_Rose_Bengal-Control	3
R6	Rose_Bengal-No_Pretreatment	S#388	R6-S#388-Rose_Bengal-No_Pretreatment_II		Rose_Bengal-Control	A#022	R6-A#022-Rose_Bengal-Control_average		c_R6-S#388-Rose_Bengal-No_Pretreatment_II_v_R6-A#022-Rose_Bengal-Control_average	Rose_Bengal-No_Pretreatment_v_Rose_Bengal-Control	3
R6	Rose_Bengal-Pretreatment	S#389	R6-S#389-Rose_Bengal-Pretreatment_II		Rose_Bengal-Control	A#022	R6-A#022-Rose_Bengal-Control_average		c_R6-S#389-Rose_Bengal-Pretreatment_II_v_R6-A#022-Rose_Bengal-Control_average	Rose_Bengal-Pretreatment_v_Rose_Bengal-Control	9
R6	Rose_Bengal-Pretreatment	S#386	R6-S#386-Rose_Bengal-Pretreatment_I		Rose_Bengal-Control	A#022	R6-A#022-Rose_Bengal-Control_average		c_R6-S#386-Rose_Bengal-Pretreatment_I_v_R6-A#022-Rose_Bengal-Control_average	Rose_Bengal-Pretreatment_v_Rose_Bengal-Control	2
R5	Spectinomycin	S#230	R5-S#230-Spectinomycin_I		TAP-Light	S#243	R5-S#243-Control-TAP-Light		c_R5-S#230-Spectinomycin_I_v_R5-S#243-Control-TAP-Light	Spectinomycin_v_TAP-Light	4
R5	Spectinomycin	S#231	R5-S#231-Spectinomycin_II		TAP-Light	S#243	R5-S#243-Control-TAP-Light		c_R5-S#231-Spectinomycin_II_v_R5-S#243-Control-TAP-Light	Spectinomycin_v_TAP-Light	2
R6	Spectinomycin	S#282	R6-S#282-Spectinomycin_I		TAP-Light	S#275	R6-S#275-Control-TAP-Light		c_R6-S#282-Spectinomycin_I_v_R6-S#275-Control-TAP-Light	Spectinomycin_v_TAP-Light	1
R6	Spectinomycin	S#283	R6-S#283-Spectinomycin_II		TAP-Light	S#275	R6-S#275-Control-TAP-Light		c_R6-S#283-Spectinomycin_II_v_R6-S#275-Control-TAP-Light	Spectinomycin_v_TAP-Light	1
R2	TAP-Dark	S#606	R2-S#606-TAP-Dark_I		Initial	A#016	R2-A#016-Initial_average		c_R2-S#606-TAP-Dark_I_v_R2-A#016-Initial_average	TAP-Dark_v_Initial	7
R2	TAP-Dark	S#607	R2-S#607-TAP-Dark_II		Initial	A#016	R2-A#016-Initial_average		c_R2-S#607-TAP-Dark_II_v_R2-A#016-Initial_average	TAP-Dark_v_Initial	6
R3	TAP-Dark	S#006	R3-S#006-Control-TAP-Dark_III		Initial	A#017	R3-A#017-Initial_average		c_R3-S#006-Control-TAP-Dark_III_v_R3-A#017-Initial_average	TAP-Dark_v_Initial	0
R3	TAP-Dark	S#004	R3-S#004-Control-TAP-Dark_I		Initial	A#017	R3-A#017-Initial_average		c_R3-S#004-Control-TAP-Dark_I_v_R3-A#017-Initial_average	TAP-Dark_v_Initial	4
R3	TAP-Dark	S#005	R3-S#005-Control-TAP-Dark_II		Initial	A#017	R3-A#017-Initial_average		c_R3-S#005-Control-TAP-Dark_II_v_R3-A#017-Initial_average	TAP-Dark_v_Initial	1
R5	TAP-Dark	S#217	R5-S#217-Control-TAP-Dark_II		Initial	A#019	R5-A#019-Initial_average		c_R5-S#217-Control-TAP-Dark_II_v_R5-A#019-Initial_average	TAP-Dark_v_Initial	0
R2	TAP-Light	S#604	R2-S#604-TAP-Light_I		Initial	A#016	R2-A#016-Initial_average		c_R2-S#604-TAP-Light_I_v_R2-A#016-Initial_average	TAP-Light_v_Initial	28
R2	TAP-Light	S#605	R2-S#605-TAP-Light_II		Initial	A#016	R2-A#016-Initial_average		c_R2-S#605-TAP-Light_II_v_R2-A#016-Initial_average	TAP-Light_v_Initial	16
R3	TAP-Light	S#001	R3-S#001-Control-TAP-Light_I		Initial	A#017	R3-A#017-Initial_average		c_R3-S#001-Control-TAP-Light_I_v_R3-A#017-Initial_average	TAP-Light_v_Initial	35
R3	TAP-Light	S#003	R3-S#003-Control-TAP-Light_III		Initial	A#017	R3-A#017-Initial_average		c_R3-S#003-Control-TAP-Light_III_v_R3-A#017-Initial_average	TAP-Light_v_Initial	30
R3	TAP-Light	S#063	R3-S#063-Control-TAP-Light		Initial	A#017	R3-A#017-Initial_average		c_R3-S#063-Control-TAP-Light_v_R3-A#017-Initial_average	TAP-Light_v_Initial	27
R2	TAP-Light	S#605	R2-S#605-TAP-Light_II		TAP-Dark	A#024	R2-A#024-TAP-Dark_average		c_R2-S#605-TAP-Light_II_v_R2-A#024-TAP-Dark_average	TAP-Light_v_TAP-Dark	22
R2	TAP-Light	S#604	R2-S#604-TAP-Light_I		TAP-Dark	A#024	R2-A#024-TAP-Dark_average		c_R2-S#604-TAP-Light_I_v_R2-A#024-TAP-Dark_average	TAP-Light_v_TAP-Dark	15
R3	TAP-Light	S#003	R3-S#003-Control-TAP-Light_III		TAP-Dark	A#006	R3-A#006-Control-TAP-Dark_average		c_R3-S#003-Control-TAP-Light_III_v_R3-A#006-Control-TAP-Dark_average	TAP-Light_v_TAP-Dark	27
R3	TAP-Light	S#002	R3-S#002-Control-TAP-Light_II		TAP-Dark	A#006	R3-A#006-Control-TAP-Dark_average		c_R3-S#002-Control-TAP-Light_II_v_R3-A#006-Control-TAP-Dark_average	TAP-Light_v_TAP-Dark	18
R3	TAP-Light	S#063	R3-S#063-Control-TAP-Light		TAP-Dark	A#006	R3-A#006-Control-TAP-Dark_average		c_R3-S#063-Control-TAP-Light_v_R3-A#006-Control-TAP-Dark_average	TAP-Light_v_TAP-Dark	18
R3	TAP-Light	S#001	R3-S#001-Control-TAP-Light_I		TAP-Dark	A#006	R3-A#006-Control-TAP-Dark_average		c_R3-S#001-Control-TAP-Light_I_v_R3-A#006-Control-TAP-Dark_average	TAP-Light_v_TAP-Dark	13
R3	TAP-Light	S#063	R3-S#063-Control-TAP-Light		TAP-Light	A#002	R3-A#002-Control-TAP-Light_average		c_R3-S#063-Control-TAP-Light_v_R3-A#002-Control-TAP-Light_average	TAP-Light_v_TAP-Light	0
R3	TAP-Light	S#001	R3-S#001-Control-TAP-Light_I		TAP-Light-CO2	S#011	R3-S#011-TAP-Light-CO2		c_R3-S#001-Control-TAP-Light_I_v_R3-S#011-TAP-Light-CO2	TAP-Light_v_TAP-Light-CO2	3
R3	TAP-Light	S#002	R3-S#002-Control-TAP-Light_II		TAP-Light-CO2	S#011	R3-S#011-TAP-Light-CO2		c_R3-S#002-Control-TAP-Light_II_v_R3-S#011-TAP-Light-CO2	TAP-Light_v_TAP-Light-CO2	1
R4	TAP-Light-CaCl	S#149	R4-S#149-TAP-Light_CaCl2		TAP-Light	A#003	R4-A#003-Control-TAP-Light_average		c_R4-S#149-TAP-Light_CaCl2_v_R4-A#003-Control-TAP-Light_average	TAP-Light-CaCl_v_TAP-Light	0
R5	Taxol	S#223	R5-S#223-Taxol		Taxol-Control	S#224	R5-S#224-Taxol-Control		c_R5-S#223-Taxol_v_R5-S#224-Taxol-Control	Taxol_v_Taxol-Control	0
R6	Taxol	S#284	R6-S#284-Taxol		Taxol-Control	S#285	R6-S#285-Taxol-Control		c_R6-S#284-Taxol_v_R6-S#285-Taxol-Control	Taxol_v_Taxol-Control	0
R3	Temperature-High-30C	S#015	R3-S#015-High-Temperature_(+5)		TAP-Light	A#002	R3-A#002-Control-TAP-Light_average		c_R3-S#015-High-Temperature_(+5)_v_R3-A#002-Control-TAP-Light_average	Temperature-High-30C_v_TAP-Light	7
R4	Temperature-High-30C	S#105	R4-S#105-High-Temperature_(+5)		TAP-Light	A#003	R4-A#003-Control-TAP-Light_average		c_R4-S#105-High-Temperature_(+5)_v_R4-A#003-Control-TAP-Light_average	Temperature-High-30C_v_TAP-Light	0
R5	Temperature-High-30C	S#225	R5-S#225-High-Temperature_(+5)_I		TAP-Light	S#243	R5-S#243-Control-TAP-Light		c_R5-S#225-High-Temperature_(+5)_I_v_R5-S#243-Control-TAP-Light	Temperature-High-30C_v_TAP-Light	6
R5	Temperature-High-30C	S#226	R5-S#226-High-Temperature_(+5)_II		TAP-Light	S#243	R5-S#243-Control-TAP-Light		c_R5-S#226-High-Temperature_(+5)_II_v_R5-S#243-Control-TAP-Light	Temperature-High-30C_v_TAP-Light	2
R4	Temperature-High-32C	S#106	R4-S#106-High-Temperature_(+7)		TAP-Light	A#003	R4-A#003-Control-TAP-Light_average		c_R4-S#106-High-Temperature_(+7)_v_R4-A#003-Control-TAP-Light_average	Temperature-High-32C_v_TAP-Light	0
R3	Temperature-High-35C	S#016	R3-S#016-High-Temperature_(+10)		TAP-Light	A#002	R3-A#002-Control-TAP-Light_average		c_R3-S#016-High-Temperature_(+10)_v_R3-A#002-Control-TAP-Light_average	Temperature-High-35C_v_TAP-Light	6
R4	Temperature-High-35C	S#148	R4-S#148-High-Temperature_(+10)		TAP-Light	A#003	R4-A#003-Control-TAP-Light_average		c_R4-S#148-High-Temperature_(+10)_v_R4-A#003-Control-TAP-Light_average	Temperature-High-35C_v_TAP-Light	0
R4	Temperature-High-35C	S#107	R4-S#107-High-Temperature_(+10)		TAP-Light	A#003	R4-A#003-Control-TAP-Light_average		c_R4-S#107-High-Temperature_(+10)_v_R4-A#003-Control-TAP-Light_average	Temperature-High-35C_v_TAP-Light	1
R6	Temperature-High-37C-ON	S#343	R6-S#343-Heat_Stress_(+12)_overnight		Temperature-Stress-Control	S#350	R6-S#350-Control-Heat-Cold-Stress		c_R6-S#343-Heat_Stress_(+12)_overnight_v_R6-S#350-Control-Heat-Cold-Stress	Temperature-High-37C-ON_v_Temperature-Stress-Control	1
R5	Temperature-High-CO2-High	S#241	R5-S#241-TP-High-CO2-High-Temperature_I		TAP-Light	S#243	R5-S#243-Control-TAP-Light		c_R5-S#241-TP-High-CO2-High-Temperature_I_v_R5-S#243-Control-TAP-Light	Temperature-High-CO2-High_v_TAP-Light	2
R5	Temperature-High-CO2-High	S#242	R5-S#242-TP-High-CO2-High-Temperature_II		TAP-Light	S#243	R5-S#243-Control-TAP-Light		c_R5-S#242-TP-High-CO2-High-Temperature_II_v_R5-S#243-Control-TAP-Light	Temperature-High-CO2-High_v_TAP-Light	1
R6	Temperature-High-Light-High	S#351	R6-S#351-High-Temperature-High_Light_(+10)		Temperature-High-Dark	S#353	R6-S#353-High-Temperature-Dark_(+10)		c_R6-S#351-High-Temperature-High_Light_(+10)_v_R6-S#353-High-Temperature-Dark_(+10)	Temperature-High-Light-High_v_Temperature-High-Dark	3
R6	Temperature-High-Light-High	S#351	R6-S#351-High-Temperature-High_Light_(+10)		Temperature-High-Light-Control	S#354	R6-S#354-Control-25C_100_uE		c_R6-S#351-High-Temperature-High_Light_(+10)_v_R6-S#354-Control-25C_100_uE	Temperature-High-Light-High_v_Temperature-High-Light-Control	0
R6	Temperature-High-Light-High	S#351	R6-S#351-High-Temperature-High_Light_(+10)		Temperature-High-Light-Low	S#352	R6-S#352-High-Temperature-Low_Light_(+10)		c_R6-S#351-High-Temperature-High_Light_(+10)_v_R6-S#352-High-Temperature-Low_Light_(+10)	Temperature-High-Light-High_v_Temperature-High-Light-Low	2
R6	Temperature-High-Light-Low	S#352	R6-S#352-High-Temperature-Low_Light_(+10)		Temperature-High-Dark	S#353	R6-S#353-High-Temperature-Dark_(+10)		c_R6-S#352-High-Temperature-Low_Light_(+10)_v_R6-S#353-High-Temperature-Dark_(+10)	Temperature-High-Light-Low_v_Temperature-High-Dark	1
R6	Temperature-High-Light-Low	S#352	R6-S#352-High-Temperature-Low_Light_(+10)		Temperature-High-Light-Control	S#354	R6-S#354-Control-25C_100_uE		c_R6-S#352-High-Temperature-Low_Light_(+10)_v_R6-S#354-Control-25C_100_uE	Temperature-High-Light-Low_v_Temperature-High-Light-Control	2
R5	Temperature-High-TP	S#239	R5-S#239-TP-High-Temperature_(+5)_I		TAP-Light	S#243	R5-S#243-Control-TAP-Light		c_R5-S#239-TP-High-Temperature_(+5)_I_v_R5-S#243-Control-TAP-Light	Temperature-High-TP_v_TAP-Light	4
R5	Temperature-High-TP	S#240	R5-S#240-TP-High-Temperature_(+5)_II		TAP-Light	S#243	R5-S#243-Control-TAP-Light		c_R5-S#240-TP-High-Temperature_(+5)_II_v_R5-S#243-Control-TAP-Light	Temperature-High-TP_v_TAP-Light	2
R3	Temperature-Low-17C	S#014	R3-S#014-Low-Temperature_(-8)		TAP-Light	A#002	R3-A#002-Control-TAP-Light_average		c_R3-S#014-Low-Temperature_(-8)_v_R3-A#002-Control-TAP-Light_average	Temperature-Low-17C_v_TAP-Light	7
R6	Temperature-Low-4C-ON	S#342	R6-S#342-Cold_Stress_(-21)_overnight		Temperature-Stress-Control	S#350	R6-S#350-Control-Heat-Cold-Stress		c_R6-S#342-Cold_Stress_(-21)_overnight_v_R6-S#350-Control-Heat-Cold-Stress	Temperature-Low-4C-ON_v_Temperature-Stress-Control	0
R2	TP-Air	S#613	R2-S#613-TP-Air_I		TAP-Dark	A#024	R2-A#024-TAP-Dark_average		c_R2-S#613-TP-Air_I_v_R2-A#024-TAP-Dark_average	TP-Air_v_TAP-Dark	33
R3	TP-Air	S#008	R3-S#008-TP-Air_II		TAP-Dark	A#006	R3-A#006-Control-TAP-Dark_average		c_R3-S#008-TP-Air_II_v_R3-A#006-Control-TAP-Dark_average	TP-Air_v_TAP-Dark	26
R3	TP-Air	S#007	R3-S#007-TP-Air_I		TAP-Dark	A#006	R3-A#006-Control-TAP-Dark_average		c_R3-S#007-TP-Air_I_v_R3-A#006-Control-TAP-Dark_average	TP-Air_v_TAP-Dark	11
R5	TP-Air	S#233	R5-S#233-TP-Air_I		TAP-Dark	S#217	R5-S#217-Control-TAP-Dark_II		c_R5-S#233-TP-Air_I_v_R5-S#217-Control-TAP-Dark_II	TP-Air_v_TAP-Dark	0
R5	TP-Air	S#234	R5-S#234-TP-Air_II		TAP-Dark	S#217	R5-S#217-Control-TAP-Dark_II		c_R5-S#234-TP-Air_II_v_R5-S#217-Control-TAP-Dark_II	TP-Air_v_TAP-Dark	28
R5	TP-Air	S#235	R5-S#235-TP-Air_III		TAP-Dark	S#217	R5-S#217-Control-TAP-Dark_II		c_R5-S#235-TP-Air_III_v_R5-S#217-Control-TAP-Dark_II	TP-Air_v_TAP-Dark	3
R2	TP-Air	S#613	R2-S#613-TP-Air_I		TAP-Light	A#001	R2-A#001-Control-TAP-Light_average		c_R2-S#613-TP-Air_I_v_R2-A#001-Control-TAP-Light_average	TP-Air_v_TAP-Light	10
R2	TP-Air	S#615	R2-S#615-TP-Air_II		TAP-Light	A#001	R2-A#001-Control-TAP-Light_average		c_R2-S#615-TP-Air_II_v_R2-A#001-Control-TAP-Light_average	TP-Air_v_TAP-Light	8
R3	TP-Air	S#008	R3-S#008-TP-Air_II		TAP-Light	A#002	R3-A#002-Control-TAP-Light_average		c_R3-S#008-TP-Air_II_v_R3-A#002-Control-TAP-Light_average	TP-Air_v_TAP-Light	12
R3	TP-Air	S#007	R3-S#007-TP-Air_I		TAP-Light	A#002	R3-A#002-Control-TAP-Light_average		c_R3-S#007-TP-Air_I_v_R3-A#002-Control-TAP-Light_average	TP-Air_v_TAP-Light	6
R2	TP-Air	S#615	R2-S#615-TP-Air_II		TP-CO2	A#010	R2-A#010-TP-CO2_average		c_R2-S#615-TP-Air_II_v_R2-A#010-TP-CO2_average	TP-Air_v_TP-CO2	10
R2	TP-Air	S#613	R2-S#613-TP-Air_I		TP-CO2	A#010	R2-A#010-TP-CO2_average		c_R2-S#613-TP-Air_I_v_R2-A#010-TP-CO2_average	TP-Air_v_TP-CO2	7
R3	TP-Air	S#008	R3-S#008-TP-Air_II		TP-CO2	A#011	R3-A#011-TP-CO2_average		c_R3-S#008-TP-Air_II_v_R3-A#011-TP-CO2_average	TP-Air_v_TP-CO2	17
R3	TP-Air	S#072	R3-S#072-TP-Air		TP-CO2	S#071	R3-S#071-TP-CO2		c_R3-S#072-TP-Air_v_R3-S#071-TP-CO2	TP-Air_v_TP-CO2	14
R3	TP-Air	S#007	R3-S#007-TP-Air_I		TP-CO2	A#011	R3-A#011-TP-CO2_average		c_R3-S#007-TP-Air_I_v_R3-A#011-TP-CO2_average	TP-Air_v_TP-CO2	13
R5	TP-Air	S#233	R5-S#233-TP-Air_I		TP-CO2	A#012	R5-A#012-TP-CO2_average		c_R5-S#233-TP-Air_I_v_R5-A#012-TP-CO2_average	TP-Air_v_TP-CO2	0
R5	TP-Air	S#234	R5-S#234-TP-Air_II		TP-CO2	A#012	R5-A#012-TP-CO2_average		c_R5-S#234-TP-Air_II_v_R5-A#012-TP-CO2_average	TP-Air_v_TP-CO2	15
R5	TP-Air	S#235	R5-S#235-TP-Air_III		TP-CO2	A#012	R5-A#012-TP-CO2_average		c_R5-S#235-TP-Air_III_v_R5-A#012-TP-CO2_average	TP-Air_v_TP-CO2	2
R5	Tunicamycin	S#228	R5-S#228-Tunicamycin		TAP-Light	S#243	R5-S#243-Control-TAP-Light		c_R5-S#228-Tunicamycin_v_R5-S#243-Control-TAP-Light	Tunicamycin_v_TAP-Light	4
R6	Tunicamycin	S#280	R6-S#280-Tunicamycin_I		TAP-Light	S#275	R6-S#275-Control-TAP-Light		c_R6-S#280-Tunicamycin_I_v_R6-S#275-Control-TAP-Light	Tunicamycin_v_TAP-Light	3
R6	Tunicamycin	S#281	R6-S#281-Tunicamycin_II		TAP-Light	S#275	R6-S#275-Control-TAP-Light		c_R6-S#281-Tunicamycin_II_v_R6-S#275-Control-TAP-Light	Tunicamycin_v_TAP-Light	2
R6	UV-050	S#347	R6-S#347-UV_Treatment_050		UV-Control	S#365	R6-S#365-UV_Treatment_0-Control		c_R6-S#347-UV_Treatment_050_v_R6-S#365-UV_Treatment_0-Control	UV-050_v_UV-Control	4
R6	UV-100	S#348	R6-S#348-UV_Treatment_100		UV-Control	S#365	R6-S#365-UV_Treatment_0-Control		c_R6-S#348-UV_Treatment_100_v_R6-S#365-UV_Treatment_0-Control	UV-100_v_UV-Control	1
R6	UV-150	S#349	R6-S#349-UV_Treatment_150		UV-Control	S#365	R6-S#365-UV_Treatment_0-Control		c_R6-S#349-UV_Treatment_150_v_R6-S#365-UV_Treatment_0-Control	UV-150_v_UV-Control	0
R3	Zeocin-100	S#035	R3-S#035-Zeocin-100		TAP-Light	A#002	R3-A#002-Control-TAP-Light_average		c_R3-S#035-Zeocin-100_v_R3-A#002-Control-TAP-Light_average	Zeocin-100_v_TAP-Light	14
R4	Zeocin-100	S#115	R4-S#115-Zeocin-100_II		TAP-Light	A#003	R4-A#003-Control-TAP-Light_average		c_R4-S#115-Zeocin-100_II_v_R4-A#003-Control-TAP-Light_average	Zeocin-100_v_TAP-Light	17
R4	Zeocin-100	S#114	R4-S#114-Zeocin-100_I		TAP-Light	A#003	R4-A#003-Control-TAP-Light_average		c_R4-S#114-Zeocin-100_I_v_R4-A#003-Control-TAP-Light_average	Zeocin-100_v_TAP-Light	5
R3	Zeocin-50	S#034	R3-S#034-Zeocin-50		TAP-Light	A#002	R3-A#002-Control-TAP-Light_average		c_R3-S#034-Zeocin-50_v_R3-A#002-Control-TAP-Light_average	Zeocin-50_v_TAP-Light	7
R4	Zeocin-50	S#113	R4-S#113-Zeocin-50		TAP-Light	A#003	R4-A#003-Control-TAP-Light_average		c_R4-S#113-Zeocin-50_v_R4-A#003-Control-TAP-Light_average	Zeocin-50_v_TAP-Light	10
R3	Zeocin-Bleomycin-Sulfate	S#036	R3-S#036-Bleomycin-Sulfate		TAP-Light	A#002	R3-A#002-Control-TAP-Light_average		c_R3-S#036-Bleomycin-Sulfate_v_R3-A#002-Control-TAP-Light_average	Zeocin-Bleomycin-Sulfate_v_TAP-Light	5
R4	Zeocin-Bleomycin-Sulfate	S#116	R4-S#116-Bleomycin-Sulfate		TAP-Light	A#003	R4-A#003-Control-TAP-Light_average		c_R4-S#116-Bleomycin-Sulfate_v_R4-A#003-Control-TAP-Light_average	Zeocin-Bleomycin-Sulfate_v_TAP-Light	3
The following comparisons were made between the abundance of each mutant after growth under a treatment condition to its abundance after growth under a control condition. This comparison is called a screen and is used to identify mutants with growth defects or enhancements.
The screen name is the systematic name indicating the specific comparisons made and is used in the rest of the data presented. “_v_” indicates the versus, as in treatment versus control.
General screen name is the category of the treatment versus the category of the control.
A full list of gene-phenotype relationships for the genes counted in ‘Number of genes with significant phenotype in screen (FDR <0.3)’ can be found in Table S7

## Sheet: Supplementary Table 2-Summary
Supplementary Table 2. Summary of treatments and screens
Treatment categories	Number performed		Screen categories	Number performed
Initial	15		Animal-Daphnia-Adult_v_Animal-Control	4
TAP-Light	14		Animal-Daphnia-Baby_v_Animal-Control	2
TAP-Dark	6		Animal-Mix_v_Animal-Control	2
Cisplatin	4		Animal-Rotifer_v_Animal-Control	2
MMC	4		Animal-WaterBear_v_Animal-Control	2
MMS-0.005	3		Animal-Control_v_Animal-Control	1
Anoxia	2		Anoxia_v_Anoxia-Control	1
TP-Air	8		Anoxia_v_TAP-Light	1
TP-CO2	8		Caffeine_v_TAP-Light	2
TAP-Light-CO2	1		Ciliogenesis-pellet_v_Ciliogenesis-supernate	3
Temperature-Low-17C	1		Cisplatin_v_TAP-Light	4
Temperature-High-30C	4		Cryopreserved-Zeocin_v_Cryopreserved-TAP-Light	1
Temperature-High-35C	3		High-Cu_v_TAP-Light	1
pH-Low-6.0	2		High-Fe_v_TAP-Light	1
pH-Low-6.4	2		High-Mn_v_TAP-Light	1
pH-High	2		High-Mo_v_TAP-Light	1
Low-Fe	2		High-Se_v_TAP-Light	1
No-Zn	1		High-Zn_v_TAP-Light	1
No-Cu	2		Hydrogen-Peroxide-05_v_TAP-Light	1
Low-Mn	1		Hydrogen-Peroxide-10_v_TAP-Light	2
No-Mo	1		Hydroxyurea_v_TAP-Light	2
No-Se	1		Hypoosmotic-10_v_TAP-Light	1
High-Fe	1		Hypoosmotic-25_v_TAP-Light	1
High-Zn	1		Hypoosmotic-75_v_TAP-Light	2
High-Cu	1		Hypoxic-High-Light_v_Hypoxic-Low-Light	1
High-Mn	1		Hypoxic-High-Light_v_Oxic-High-Light	1
High-Mo	1		Hypoxic-Low-Light_v_Oxic-Low-Light	1
High-Se	1		LATCA-LAT001E08_v_LATCA-Control	1
Low-N	1		LATCA-LAT001F07_v_LATCA-Control	1
Low-P	1		LATCA-LAT002C07_v_LATCA-Control	1
Zeocin-50	2		LATCA-LAT002C11_v_LATCA-Control	1
Zeocin-100	3		LATCA-LAT002G10_v_LATCA-Control	1
Zeocin-Bleomycin-Sulfate	2		LATCA-LAT003D02_v_LATCA-Control	1
Raltitexed	1		LATCA-LAT003D07_v_LATCA-Control	1
Hydroxyurea	2		LATCA-LAT004F06_v_LATCA-Control	1
Hydrogen-Peroxide-10	2		LATCA-LAT007G11_v_LATCA-Control	1
Nicotine	2		LATCA-LAT022B04_v_LATCA-Control	1
Caffeine	2		LATCA-LAT023H05_v_LATCA-Control	1
Latrunculin_B-Control	2		LATCA-LAT027A05_v_LATCA-Control	1
Latrunculin_B	2		LATCA-LAT027D05_v_LATCA-Control	1
NaCl-50	1		LATCA-LAT027E04_v_LATCA-Control	1
PEG-05	1		LATCA-LAT027F04_v_LATCA-Control	1
PEG-25	2		LATCA-LAT027F06_v_LATCA-Control	1
PEG-75	2		LATCA-LAT029H10_v_LATCA-Control	1
Hypoosmotic-10	1		LATCA-LAT030A05_v_LATCA-Control	1
Hypoosmotic-75	2		LATCA-LAT030A09_v_LATCA-Control	1
Ciliogenesis-supernate	3		LATCA-LAT030B09_v_LATCA-Control	1
Ciliogenesis-pellet	3		LATCA-LAT030E11_v_LATCA-Control	1
Animal-Control	3		LATCA-LAT031E04_v_LATCA-Control	1
Animal-Daphnia-Baby	2		LATCA-LAT032A02_v_LATCA-Control	1
Animal-Daphnia-Adult	4		LATCA-LAT032D03_v_LATCA-Control	1
Temperature-High-32C	1		LATCA-LAT032H10_v_LATCA-Control	1
MMS-0.0025	1		LATCA-LAT033A06_v_LATCA-Control	1
Hydrogen-Peroxide-05	1		LATCA-LAT033B03_v_LATCA-Control	1
Paromomycin-2	2		LATCA-LAT033G04_v_LATCA-Control	1
Paromomycin-4	2		LATCA-LAT033H10_v_LATCA-Control	1
Mannitol-100	1		LATCA-LAT034B04_v_LATCA-Control	1
Mannitol-300	1		LATCA-LAT034H07_v_LATCA-Control	1
NaCl-CaCl-050	1		LATCA-LAT035B03_v_LATCA-Control	1
NaCl-CaCl-100	1		LATCA-LAT035C07_v_LATCA-Control	1
Hypoosmotic-25	1		LATCA-LAT035E02_v_LATCA-Control	1
TAP-Light-CaCl	1		LATCA-LAT035F03_v_LATCA-Control	1
Animal-Rotifer	2		LATCA-LAT035G02_v_LATCA-Control	1
Animal-WaterBear	2		LATCA-LAT035G03_v_LATCA-Control	1
Animal-Mix	2		LATCA-LAT035H07_v_LATCA-Control	1
Cryopreserved-Zeocin	1		LATCA-LAT036A02_v_LATCA-Control	1
Cryopreserved-TAP-Light	1		LATCA-LAT036A03_v_LATCA-Control	1
Taxol	2		LATCA-LAT039D03_v_LATCA-Control	1
Taxol-Control	2		LATCA-LAT040A06_v_LATCA-Control	1
Tunicamycin	3		LATCA-LAT041A10_v_LATCA-Control	1
Spectinomycin	4		LATCA-LAT041D08_v_LATCA-Control	1
Temperature-High-TP	2		LATCA-LAT041D10_v_LATCA-Control	1
Temperature-High-CO2-High	2		LATCA-LAT041D11_v_LATCA-Control	1
Paromomycin-8	2		LATCA-LAT042B06_v_LATCA-Control	1
LATCA-Control	3		LATCA-LAT042B08_v_LATCA-Control	1
LATCA-LAT035G03	1		LATCA-LAT042C03_v_LATCA-Control	1
LATCA-LAT029H10	1		LATCA-LAT042F05_v_LATCA-Control	1
LATCA-LAT034H07	1		LATCA-LAT042F07_v_LATCA-Control	1
LATCA-LAT035F03	1		LATCA-LAT043B04_v_LATCA-Control	1
LATCA-LAT035H07	1		Latrunculin_B_v_Latrunculin_B-Control	2
LATCA-LAT036A03	1		Low-Fe_v_TAP-Light	2
LATCA-LAT030A09	1		Low-Mn_v_TAP-Light	1
LATCA-LAT030B09	1		Low-N_v_TAP-Light	1
LATCA-LAT041D10	1		Low-P_v_TAP-Light	1
LATCA-LAT032A02	1		Mannitol-100_v_TAP-Light	1
LATCA-LAT035C07	1		Mannitol-300_v_TAP-Light	1
LATCA-LAT030E11	1		MMC_v_TAP-Light	4
LATCA-LAT027A05	1		MMS-0.0025_v_TAP-Light	1
LATCA-LAT027D05	1		MMS-0.005_v_TAP-Light	3
LATCA-LAT042B08	1		NaCl-50_v_TAP-Light	1
LATCA-LAT042F07	1		NaCl-CaCl-050_v_TAP-Light-CaCl	1
LATCA-LAT033H10	1		NaCl-CaCl-100_v_TAP-Light-CaCl	1
LATCA-LAT036A02	1		Nicotine_v_TAP-Light	2
LATCA-LAT027E04	1		No-Cu_v_TAP-Light	2
LATCA-LAT033G04	1		No-Mo_v_TAP-Light	1
LATCA-LAT040A06	1		No-Se_v_TAP-Light	1
LATCA-LAT041A10	1		No-Zn_v_TAP-Light	1
LATCA-LAT027F04	1		Oxic-High-Light_v_Oxic-Low-Light	1
LATCA-LAT033A06	1		Paromomycin-2_v_TAP-Light	2
LATCA-LAT042F05	1		Paromomycin-4_v_TAP-Light	2
LATCA-LAT035E02	1		Paromomycin-8_v_TAP-Light	2
LATCA-LAT002C07	1		PEG-05_v_TAP-Light	1
LATCA-LAT030A05	1		PEG-25_v_TAP-Light	2
LATCA-LAT007G11	1		PEG-75_v_TAP-Light	2
LATCA-LAT033B03	1		pH-High_v_TAP-Light	2
LATCA-LAT043B04	1		pH-Low-6.0_v_TAP-Light	2
LATCA-LAT004F06	1		pH-Low-6.4_v_TAP-Light	2
LATCA-LAT001E08	1		Raltitexed_v_TAP-Light	1
LATCA-LAT001F07	1		Rose_Bengal-No_Pretreatment_v_Rose_Bengal-Control	2
LATCA-LAT002C11	1		Rose_Bengal-Pretreatment_v_Rose_Bengal-Control	2
LATCA-LAT002G10	1		Spectinomycin_v_TAP-Light	4
LATCA-LAT003D02	1		TAP-Dark_v_Initial	6
LATCA-LAT003D07	1		TAP-Light_v_Initial	5
LATCA-LAT022B04	1		TAP-Light_v_TAP-Dark	6
LATCA-LAT023H05	1		TAP-Light_v_TAP-Light	1
LATCA-LAT027F06	1		TAP-Light_v_TAP-Light-CO2	2
LATCA-LAT031E04	1		TAP-Light-CaCl_v_TAP-Light	1
LATCA-LAT032D03	1		Taxol_v_Taxol-Control	2
LATCA-LAT032H10	1		Temperature-High-30C_v_TAP-Light	4
LATCA-LAT034B04	1		Temperature-High-32C_v_TAP-Light	1
LATCA-LAT035B03	1		Temperature-High-35C_v_TAP-Light	3
LATCA-LAT035G02	1		Temperature-High-37C-ON_v_Temperature-Stress-Control	1
LATCA-LAT039D03	1		Temperature-High-CO2-High_v_TAP-Light	2
LATCA-LAT041D08	1		Temperature-High-Light-High_v_Temperature-High-Dark	1
LATCA-LAT041D11	1		Temperature-High-Light-High_v_Temperature-High-Light-Control	1
LATCA-LAT042B06	1		Temperature-High-Light-High_v_Temperature-High-Light-Low	1
LATCA-LAT042C03	1		Temperature-High-Light-Low_v_Temperature-High-Dark	1
Temperature-Low-4C-ON	1		Temperature-High-Light-Low_v_Temperature-High-Light-Control	1
Temperature-High-37C-ON	1		Temperature-High-TP_v_TAP-Light	2
UV-050	1		Temperature-Low-17C_v_TAP-Light	1
UV-100	1		Temperature-Low-4C-ON_v_Temperature-Stress-Control	1
UV-150	1		TP-Air_v_TAP-Dark	6
Temperature-Stress-Control	1		TP-Air_v_TAP-Light	4
Temperature-High-Light-High	1		TP-Air_v_TP-CO2	8
Temperature-High-Light-Low	1		Tunicamycin_v_TAP-Light	3
Temperature-High-Dark	1		UV-050_v_UV-Control	1
Temperature-High-Light-Control	1		UV-100_v_UV-Control	1
Anoxia-Control	1		UV-150_v_UV-Control	1
UV-Control	1		Zeocin-100_v_TAP-Light	3
Oxic-Low-Light	1		Zeocin-50_v_TAP-Light	2
Hypoxic-Low-Light	1		Zeocin-Bleomycin-Sulfate_v_TAP-Light	2
Hypoxic-High-Light	1		Total screens	223
Oxic-High-Light	1
Rose_Bengal-Control	2
Rose_Bengal-No_Pretreatment	2
Rose_Bengal-Pretreatment	2
Total treatments	254

## Sheet: Supplementary Table 3
Supplementary Table 3. LATCA screen and dose titration validation. We identified LATCA compounds that inhibit Chlamydomonas growth in TAP and TP media and determined the final mutant screening concentration for selected compounds. The initial screen included 3,650 LATCA chemicals to determine their effect on growth of cMJ030. We further validated 1,140 of these chemicals before selecting compound…
Growth measurement (Chlorophyll): cMJ030 treatment vs. control
R#1 & R#2 indicate replicates
Initial screen: LATCA chemicals were selected for subsequent validation if both replicates resulted in 0.1 or less growth; not all were included in the validation. experiment due to availibility (see "retested").
Validation: LATCA chemicals were validated at different concentrations and Highest Dilution Factor (HDF) of stock solution that results in 0.1 or less growth is shown.
Validated: "Y" indicates that at least one validation replicate resulted in 0.1 or less growth
Screened: "Y" indicates LATCA compounds that were selected for competitive growth experiments
	Initial Screen (TP)		Initial Screen (TAP)				Validation #1 (TAP)				Validation #2 (TAP)
LATID	R#1	R#2	R#1	R#2	Selected?	Retested?	R#1	HDF	R#2	HDF	R#1	HDF	R#2	HDF	Validated?	Geometric Mean HDF	Avg. Growth (TAP)	Cluster	Screened?	Stock (mM)	HDF Stock (mM)	HDF test (uM)
LAT001A02	0.644	0.777	0	0.005	Y	N											0.0025			2.5
LAT001B02	0.713	1.17	0.708	1.027	N	N											0.8675			2.5
LAT001C02	0.699	1.07	0.813	1.158	N	N											0.9855			2.5
LAT001D02	1.073	1.125	1.26	0.011	N	N											0.6355			2.5
LAT001E02	0.887	1.003	1.173	1.136	N	N											1.1545			2.5
LAT001F02	0	0	0	0	Y	Y	0	1	N/A	N/A	0	4	0	4	Y	2.51984	0			2.5	0.992126	9.92126
LAT001G02	0.705	1.109	1.111	0.868	N	N											0.9895			2.5
LAT001H02	0.465	0.997	1.051	0.787	N	N											0.919			2.5
LAT001A03	1.153	1.206	1.31	1.373	N	N											1.3415			2.5
LAT001B03	0.987	1.172	1.168	1.275	N	N											1.2215			2.5
LAT001C03	1.382	1.107	1.069	1.283	N	N											1.176			2.5
LAT001D03	0.712	0.924	1.111	0.17	N	N											0.6405			2.5
LAT001E03	0.38	0.821	0.889	0.973	N	N											0.931			2.5
LAT001F03	0	0	0	0	Y	Y	0	1	0.04	1	0	1	0	2	Y	1.18921	0.00666667			2.5	2.10224	21.0224
LAT001G03	0.524	0.907	0.665	0.712	N	N											0.6885			2.5
LAT001H03	0.908	0.76	0.199	0.483	N	N											0.341			2.5
LAT001A04	1.478	1.309	1.097	1.253	N	N											1.175			2.5
LAT001B04	0	0	0	0	Y	Y	0	1	0	1	0	2	0	2	Y	1.41421	0			2.5	1.76777	17.6777
LAT001C04	1.247	1.159	0.264	1.278	N	N											0.771			2.5
LAT001D04	0.866	0.819	1.114	0.068	N	N											0.591			2.5
LAT001E04	0.787	0.966	0.793	1.044	N	N											0.9185			2.5
LAT001F04	0.628	0.793	1.052	0.863	N	N											0.9575			2.5
LAT001G04	1.067	1.164	0.974	0.942	N	N											0.958			2.5
LAT001H04	0.719	1.008	0	0	Y	N											0			2.5
LAT001A05	0	1.207	0.153	0.144	N	N											0.1485			2.5
LAT001B05	1.042	0.927	1.416	1.433	N	N											1.4245			2.5
LAT001C05	1.05	1.117	1.332	1.24	N	N											1.286			2.5
LAT001D05	1.155	1.018	1.05	0.006	N	N											0.528			2.5
LAT001E05	1.05	1.053	1.278	1.154	N	N											1.216			2.5
LAT001F05	0	0	0.001	0.001	Y	Y	0.032	1	1.448	1	1.772	1	1.159	1	Y	1	0.7355			2.5	2.5	25
LAT001G05	1.047	0.886	1.104	0.945	N	N											1.0245			2.5
LAT001H05	0	0	0.001	0.001	Y	Y	0.194	1	0.83	1	0.955	1	1.049	1	N	1	0.505			2.5	2.5	25
LAT001A06	0.001	0.001	0.006	0.008	Y	Y	0.007	3	0.006	3	0.004	4	0.003	4	Y	3.4641	0.00566667	27		2.5	0.721688	7.21688
LAT001B06	1.18	1.203	1.141	1.249	N	N											1.195			2.5
LAT001C06	1.075	1.119	1.184	1.174	N	N											1.179			2.5
LAT001D06	0.843	0.988	1.174	0	N	N											0.587			2.5
LAT001E06	1.087	0.969	1.038	0.975	N	N											1.0065			2.5
LAT001F06	0.952	0.763	0.909	0.852	N	N											0.8805			2.5
LAT001G06	0.914	0.993	1.112	0.937	N	N											1.0245			2.5
LAT001H06	0.557	0.807	1.071	0.88	N	N											0.9755			2.5
LAT001A07	0	0	0.001	0	Y	Y	1.273	1	0.022	1	0	1	0	1	Y	1	0.216			2.5	2.5	25
LAT001B07	1.161	1.06	1.119	1.234	N	N											1.1765			2.5
LAT001C07	1.128	1.096	1.266	1.165	N	N											1.2155			2.5
LAT001D07	1.167	1.014	1.058	0	N	N											0.529			2.5
LAT001E07	1.061	1.125	1.042	0.958	N	N											1			2.5
LAT002C11	0	0	0	0	Y	Y	0	729	0	729	0	800	0	800	Y	763.675	0	Ungrouped	Y	2.5	0.00327364	0.0327364
LAT001G07	0	0	0	0	Y	Y	0	3	0	1	0	8	0	8	Y	3.72242	0	28		2.5	0.671606	6.71606
LAT001H07	0.699	0.998	1.052	0.897	N	N											0.9745			2.5
LAT001A08	1.512	1.22	1.253	1.34	N	N											1.2965			2.5
LAT001B08	0	0	0.009	0.006	Y	Y	0.022	1	0.015	1	1.021	1	0.405	1	Y	1	0.246333			2.5	2.5	25
LAT001C08	1.154	1.085	1.166	1.153	N	N											1.1595			2.5
LAT001D08	1.313	0.989	1.15	0	N	N											0.575			2.5
LAT001E08	0	0	0	0	Y	Y	0	243	0	243	0	200	0	200	Y	220.454	0	Ungrouped	Y	2.5	0.0113402	0.113402
LAT001F08	0	0	0.005	0.002	Y	Y	1.128	1	0.342	1	1.58	1	1.559	1	N	1	0.769333			2.5	2.5	25
LAT001G08	1.323	0.979	1	0.897	N	N											0.9485			2.5
LAT001H08	0.921	0.976	1.035	0.878	N	N											0.9565			2.5
LAT001A09	0.013	0.067	0.018	0.005	Y	Y	0.915	1	1.171	1	0.427	1	0.011	1	Y	1	0.4245			2.5	2.5	25
LAT001B09	1.309	0.964	1.02	1.143	N	N											1.0815			2.5
LAT001C09	0	0	0	0	Y	Y	0	27	0	9	0	1	0	1	Y	3.94822	0			2.5	0.633196	6.33196
LAT001D09	0	0	0	0	Y	Y	0	3	0	3	0	4	0	4	Y	3.4641	0			2.5	0.721688	7.21688
LAT001E09	0.846	0.833	1.042	0.996	N	N											1.019			2.5
LAT001F09	1.068	1.082	1.058	0.671	N	N											0.8645			2.5
LAT001G09	1.271	1.053	0.95	0.836	N	N											0.893			2.5
LAT001H09	0.901	0.893	0.966	0.877	N	N											0.9215			2.5
LAT001A10	0	0	0	0	Y	Y	0	3	0.001	3	0	4	0	2	Y	2.91295	0.000166667			2.5	0.858236	8.58236
LAT001B10	1.142	1.073	1.282	1.336	N	N											1.309			2.5
LAT001C10	1.379	1.072	1.028	1.077	N	N											1.0525			2.5
LAT001D10	1.361	0.969	1.007	0.001	N	N											0.504			2.5
LAT001E10	1.177	0.755	0.999	0.968	N	N											0.9835			2.5
LAT001F10	0.748	0.825	0.853	0.838	N	N											0.8455			2.5
LAT001G10	0.553	0.752	1.216	1.045	N	N											1.1305			2.5
LAT001H10	0	0	0	0	Y	Y	0	3	0	3	0	4	0	4	Y	3.4641	0			2.5	0.721688	7.21688
LAT001A11	0.137	0.725	0.996	1.107	N	N											1.0515			2.5
LAT001B11	0.067	0.845	0.32	1.312	N	N											0.816			2.5
LAT001C11	0	0	0	0	Y	Y	0	3	0	3	0	8	0	8	Y	4.89898	0			2.5	0.51031	5.1031
LAT001D11	1.543	1.206	1.013	1.012	N	N											1.0125			2.5
LAT001E11	1.06	1.053	0.941	0.921	N	N											0.931			2.5
LAT001F11	0	0	0	0	Y	Y	0	1	0	1	0	1	0	1	Y	1	0			2.5	2.5	25
LAT025C04	0	0	0	0	Y	Y	0	2187	0	81	0	100	0.002	100	Y	205.156	0.000333333	11		2.5	0.0121859	0.121859
LAT001H11	0	0	0.002	0.002	Y	Y	0.002	9	0.002	3	0	8	0	8	Y	6.44742	0.00133333			2.5	0.387752	3.87752
LAT002A02	0	0.007	0.005	0.003	Y	Y	0.018	1	0.027	1	0	1	0.315	1	Y	1	0.0613333			2.5	2.5	25
LAT002B02	0.828	1.145	1.094	1.295	N	N											1.1945			2.5
LAT002C02	0.957	1.244	1.087	1.299	N	N											1.193			2.5
LAT002D02	0.107	0.143	0.165	0.071	N	N											0.118			2.5
LAT002E02	1.051	0.879	0.974	1	N	N											0.987			2.5
LAT002F02	0.964	0.767	0.968	0.932	N	N											0.95			2.5
LAT002G02	0	0	0	0	Y	Y	0	1	0	1	0	2	0	2	Y	1.41421	0			2.5	1.76777	17.6777
LAT002H02	0.944	0.562	0.989	0.967	N	N											0.978			2.5
LAT002A03	0	0	0	0	Y	Y	0	1	0.01	1	0	2	0	2	Y	1.41421	0.00166667			2.5	1.76777	17.6777
LAT002B03	0.93	1.206	1.082	1.251	N	N											1.1665			2.5
LAT002C03	0.823	1.113	1.154	1.318	N	N											1.236			2.5
LAT002D03	0.99	1.044	1.081	1.151	N	N											1.116			2.5
LAT002E03	0.722	0.813	1	1.099	N	N											1.0495			2.5
LAT002F03	0.987	0.866	0.967	1.009	N	N											0.988			2.5
LAT002G03	0.015	0.009	0.027	0.035	Y	Y	0.025	1	0.022	1	0.01	1	0.007	1	Y	1	0.021			2.5	2.5	25
LAT002H03	1.049	0.719	0.982	1.033	N	N											1.0075			2.5
LAT002A04	1.092	1.086	1.074	1.29	N	N											1.182			2.5
LAT002B04	0	0	0	0	Y	Y	0	3	0.728	1	0	2	0	2	Y	1.86121	0.121333			2.5	1.34321	13.4321
LAT002C04	0.748	1.066	1.213	1.337	N	N											1.275			2.5
LAT002D04	1.024	1.146	1.075	1.201	N	N											1.138			2.5
LAT002E04	0	0	0.34	0.052	N	N											0.196			2.5
LAT002F04	0.007	0.004	0.049	0.035	Y	Y	0.549	1	0.2	1	0.97	1	0.848	1	N	1	0.441833			2.5	2.5	25
LAT002G04	0	0	0.011	0.002	Y	Y	0.067	1	0.112	1	2.023	1	1.744	1	Y	1	0.659833			2.5	2.5	25
LAT002H04	0.938	0.643	1.05	1.037	N	N											1.0435			2.5
LAT002A05	1.02	1.102	1.102	1.342	N	N											1.222			2.5
LAT002B05	0.844	1	1.075	1.388	N	N											1.2315			2.5
LAT002C05	0.712	1.122	1.206	1.284	N	N											1.245			2.5
LAT002D05	0.806	1.167	1.095	1.25	N	N											1.1725			2.5
LAT002E05	1.066	1.081	1.193	0.91	N	N											1.0515			2.5
LAT002F05	0.017	0.023	1.15	0.702	N	Y	0.919	1	0.9	1	1.207	1	0.947	1	N	1	0.970833			2.5	2.5	25
LAT002G05	0.995	0.735	1.018	1.092	N	N											1.055			2.5
LAT002H05	0	0	0	0	Y	Y	0	1	0	1	0	2	0	2	Y	1.41421	0			2.5	1.76777	17.6777
LAT002A06	1.37	1.252	1.078	1.242	N	N											1.16			2.5
LAT002B06	0.656	1.185	1.299	0.745	N	N											1.022			2.5
LAT002C06	0.78	1.018	0.58	0.378	N	N											0.479			2.5
LAT002D06	0.964	1.01	1.101	1.246	N	N											1.1735			2.5
LAT002E06	0.823	1.047	1.045	1.158	N	N											1.1015			2.5
LAT002F06	0.939	0.945	0.994	1.053	N	N											1.0235			2.5
LAT002G06	1.156	0.983	0.999	1.125	N	N											1.062			2.5
LAT002H06	0.755	0.48	0.975	0.939	N	N											0.957			2.5
LAT002A07	1.318	1.166	1.061	1.264	N	N											1.1625			2.5
LAT002B07	0.001	0.788	1.127	1.194	N	N											1.1605			2.5
LAT003D02	0	0	0	0	Y	Y	0	729	0	9	0	400	0	400	Y	180	0	Ungrouped	Y	2.5	0.0138889	0.138889
LAT002D07	0.009	0.055	1.103	1.232	Y	Y	0	1	0.716	1	1.23	1	1.175	1	Y	1	0.909333	3		2.5	2.5	25
LAT002E07	0.752	1.06	0.998	1.154	N	N											1.076			2.5
LAT002F07	0.649	0.941	0.974	1.084	N	N											1.029			2.5
LAT002G07	1.55	1.185	1.019	1.189	N	N											1.104			2.5
LAT002H07	0.669	0.55	1.103	1.052	N	N											1.0775			2.5
LAT002A08	1.412	1.177	1.133	1.227	N	N											1.18			2.5
LAT002B08	1.05	1.133	1.121	1.193	N	N											1.157			2.5
LAT002C08	0	0	0.001	0	Y	Y	0.985	1	0.01	1	1.499	1	1.329	1	Y	1	0.637333			2.5	2.5	25
LAT002D08	0.752	1.264	1.045	1.237	N	N											1.141			2.5
LAT002E08	0	0	0.01	0.003	Y	Y	0.841	1	0.865	1	1.657	1	1.58	1	N	1	0.826			2.5	2.5	25
LAT002F08	0.526	0.919	0.767	0.864	N	N											0.8155			2.5
LAT002G08	0.855	0.856	0.949	1.095	N	N											1.022			2.5
LAT002H08	0	0	0	0	Y	Y	0.03	1	0.032	1	0.938	1	1.015	1	Y	1	0.335833			2.5	2.5	25
LAT002A09	0	0	0.004	0	Y	Y	0.006	1	0.029	1	0	1	0	1	Y	1	0.0065			2.5	2.5	25
LAT002B09	1.4	1.196	1.136	1.172	N	N											1.154			2.5
LAT002C09	0.746	0.994	1.216	1.237	N	N											1.2265			2.5
LAT002D09	1.144	1.199	1.042	1.227	N	N											1.1345			2.5
LAT002E09	0.802	1.165	0.985	1.143	N	N											1.064			2.5
LAT002F09	0.005	0.004	0.078	0.032	Y	Y	0.769	1	0.613	1	0.16	1	0.153	1	N	1	0.300833			2.5	2.5	25
LAT002G09	0	0	0	0	Y	Y	0	3	0	3	0	1	0.54	1	Y	1.73205	0.09			2.5	1.44338	14.4338
LAT002H09	0	0	0	0	Y	Y	0.009	1	0.016	1	0.663	1	0	1	Y	1	0.114667			2.5	2.5	25
LAT002A10	1.299	1.19	1.088	1.203	N	N											1.1455			2.5
LAT002B10	1.21	1.301	1.096	1.217	N	N											1.1565			2.5
LAT002C10	0.411	0.962	1.02	1.184	N	N											1.102			2.5
LAT002D10	1.046	1.185	1.053	1.221	N	N											1.137			2.5
LAT002E10	0	0	0	0	Y	Y	0	1	0.684	1	0	1	0	1	Y	1	0.114			2.5	2.5	25
LAT002F10	0	0	0	0	Y	Y	0	9	0	9	0	8	0	8	Y	8.48528	0			2.5	0.294628	2.94628
LAT002G10	0	0	0	0	Y	Y	0	243	0	243	1.001	100	0.989	100	Y	155.885	0.331667	Ungrouped	Y	2.5	0.0160375	0.160375
LAT002H10	0.029	0.156	0.076	0.054	Y	N											0.065			2.5
LAT002A11	0.709	0.741	0.05	0.003	Y	N											0.0265			2.5
LAT002B11	0.657	1.222	1.123	0.972	N	N											1.0475			2.5
LAT029H10	0	0	0	0	Y	Y	0	243	0	243	0.949	100	0.548	100	Y	155.885	0.2495	2	Y	2.5	0.0160375	0.160375
LAT002D11	0.041	0.876	0.992	0.293	N	N											0.6425			2.5
LAT002E11	0	0	0	0	Y	Y	0	3	0	3	0	4	0	4	Y	3.4641	0			2.5	0.721688	7.21688
LAT002F11	0.656	0.841	0.871	0.316	N	N											0.5935			2.5
LAT002G11	0.426	0.911	0.754	0.223	N	N											0.4885			2.5
LAT002H11	0.571	1.188	0.988	1.056	N	N											1.022			2.5
LAT003A02	0.88	1.072	1.085	1.045	N	N											1.065			2.5
LAT003B02	0.001	0	0.002	0.003	Y	Y	0.004	3	0.003	3	0.092	1	0.656	1	Y	1.73205	0.126667			2.5	1.44338	14.4338
LAT003C02	0	0	0	0	Y	Y	0.004	1	0.003	1	0.001	2	0	2	Y	1.41421	0.00133333			2.5	1.76777	17.6777
LAT030A09	0	0	0	0	Y	Y	0	243	0	81	1.045	100	0.821	100	Y	118.447	0.311	4	Y	2.5	0.0211065	0.211065
LAT003E02	0.772	0.888	0.409	0.309	N	N											0.359			2.5
LAT003F02	0.648	0.758	0.312	0.123	N	N											0.2175			2.5
LAT003G02	1.077	0.92	0.903	0.915	N	N											0.909			2.5
LAT003H02	0	0	0	0.001	Y	Y	0.002	3	0.007	3	0	2	0	2	Y	2.44949	0.00166667			2.5	1.02062	10.2062
LAT003A03	0.916	0.963	1.055	1.085	N	N											1.07			2.5
LAT003B03	0	0	0	0	Y	Y	0.001	3	0.002	3	0	4	0	2	Y	2.91295	0.0005			2.5	0.858236	8.58236
LAT003C03	0	0	0	0	Y	Y	0	3	0	3	0	8	0	8	Y	4.89898	0			2.5	0.51031	5.1031
LAT003D03	0	0	0	0	Y	Y	0.089	1	0.123	1	1.165	1	1.059	1	Y	1	0.406			2.5	2.5	25
LAT003E03	0.916	0.837	0.665	0.214	N	N											0.4395			2.5
LAT003F03	0.865	1.005	0.849	0.913	N	N											0.881			2.5
LAT003G03	0	0.012	0.001	0.013	Y	Y	0.038	1	0.036	1	0.651	1	0.138	1	Y	1	0.146167			2.5	2.5	25
LAT003H03	1.105	1.038	0.882	0.95	N	N											0.916			2.5
LAT003A04	1.415	1.276	1.068	1.162	N	N											1.115			2.5
LAT003B04	1.15	1.256	0.327	0.464	N	N											0.3955			2.5
LAT003C04	0	0	0.01	0.002	Y	Y	0.063	1	0.037	1	0.022	1	0.085	1	Y	1	0.0365			2.5	2.5	25
LAT003D04	0	0	0.073	0.039	Y	Y	0.136	1	0.186	1	0.539	1	0.624	1	N	1	0.266167			2.5	2.5	25
LAT003E04	0.04	0.488	0.008	0.002	Y	N											0.005			2.5
LAT003F04	1.092	1.023	0.88	0.888	N	N											0.884			2.5
LAT003G04	1.174	0.768	0.795	0.884	N	N											0.8395			2.5
LAT003H04	1.028	1.057	0.863	0.922	N	N											0.8925			2.5
LAT003A05	0	0	0	0	Y	Y	0.009	3	0.009	3	0	2	0	4	Y	2.91295	0.003			2.5	0.858236	8.58236
LAT003B05	1.457	1.237	1.026	1.195	N	N											1.1105			2.5
LAT003C05	1.076	0	1.23	1.067	N	N											1.1485			2.5
LAT003D05	1.353	1.306	1.157	1.178	N	N											1.1675			2.5
LAT003E05	1.023	1.038	0.903	0.965	N	N											0.934			2.5
LAT003F05	0.93	1.017	0.828	0.878	N	N											0.853			2.5
LAT003G05	0.984	1.136	0.808	0.885	N	N											0.8465			2.5
LAT003H05	1.161	1.052	0.876	0.941	N	N											0.9085			2.5
LAT003A06	1.102	0.911	1.028	1.15	N	N											1.089			2.5
LAT003B06	0.956	0.885	1.041	1.148	N	N											1.0945			2.5
LAT003C06	1.259	0.001	1.146	1.151	N	N											1.1485			2.5
LAT003D06	0	0	0	0	Y	Y	0.003	1	0.002	1	0	1	0	1	Y	1	0.000833333			2.5	2.5	25
LAT003E06	1.137	0.966	0.855	0.64	N	N											0.7475			2.5
LAT003F06	0	0	0	0	Y	Y	0.008	1	0.002	1	0	1	0	1	Y	1	0.00166667			2.5	2.5	25
LAT003G06	0	0.607	0.764	0.562	N	N											0.663			2.5
LAT003H06	1.039	1.115	0.871	0.969	N	N											0.92			2.5
LAT003A07	1.049	0.996	0.951	1.134	N	N											1.0425			2.5
LAT003B07	1.116	0.884	1.095	1.212	N	N											1.1535			2.5
LAT003C07	0	0	0	0	Y	Y	0	3	0	3	0	4	0	4	Y	3.4641	0			2.5	0.721688	7.21688
LAT030B09	0	0.001	0	0	Y	Y	0	81	0	243	0.907	100	0.991	100	Y	118.447	0.316333	4	Y	2.5	0.0211065	0.211065
LAT003E07	0	0	0	0	Y	Y	0.002	3	0.002	3	0	2	0	2	Y	2.44949	0.000666667			2.5	1.02062	10.2062
LAT003F07	1.087	1.071	0.881	0.973	N	N											0.927			2.5
LAT003G07	1.159	0.978	0.86	0.85	N	N											0.855			2.5
LAT003H07	0.13	0	0	0.004	Y	N											0.002			2.5
LAT003A08	0.003	0.002	0.005	0.008	Y	Y	0.007	1	0.005	1	0.003	1	0.002	1	Y	1	0.005			2.5	2.5	25
LAT003B08	1.196	0.921	0.977	1.166	N	N											1.0715			2.5
LAT003C08	0	0	0	0	Y	Y	0	1	0	1	0.029	1	0.18	1	Y	1	0.0348333			2.5	2.5	25
LAT033H10	0	0	0	0	Y	Y	0	81	0	81	0	128	0	128	Y	101.823	0	10	Y	2.5	0.0245523	0.245523
LAT003E08	1.45	1.286	0.971	1.056	N	N											1.0135			2.5
LAT003F08	0.782	0.846	0.971	1.059	N	N											1.015			2.5
LAT003G08	1.043	1.037	0.952	1.005	N	N											0.9785			2.5
LAT003H08	1.185	1.069	1.037	1.081	N	N											1.059			2.5
LAT003A09	1.245	1.242	0.944	1.097	N	N											1.0205			2.5
LAT003B09	0	0	0.003	0.005	Y	Y	0.031	1	0.028	1	1.006	1	1.349	1	Y	1	0.403667			2.5	2.5	25
LAT003C09	0	0	0	0.002	Y	Y	0.072	1	0.055	1	0.001	8	0.001	8	Y	2.82843	0.0218333			2.5	0.883883	8.83883
LAT003D09	1.42	1.208	1.074	1.116	N	N											1.095			2.5
LAT003E09	0	0	0	0	Y	Y	0.012	9	0.005	3	0	8	0	8	Y	6.44742	0.00283333			2.5	0.387752	3.87752
LAT034H07	0	0	0	0	Y	Y	0	81	0	81	0	128	0	128	Y	101.823	0	2	Y	2.5	0.0245523	0.245523
LAT003G09	0	0	0	0	Y	Y	0	9	0	9	0	4	0	8	Y	7.13524	0			2.5	0.350374	3.50374
LAT003H09	0	0	0.001	0.003	Y	Y	0.033	1	0.055	1	0.114	1	0.099	1	Y	1	0.0508333			2.5	2.5	25
LAT003A10	1.052	0.735	0.72	1.026	N	N											0.873			2.5
LAT003B10	0	0	0.007	0.01	Y	Y	0.085	1	0.039	1	0.482	1	1.316	1	Y	1	0.323167			2.5	2.5	25
LAT003C10	1.436	1.098	0.855	1.029	N	N											0.942			2.5
LAT003D10	1.31	1.097	0.951	1.061	N	N											1.006			2.5
LAT003E10	1.061	1.028	0.919	0.93	N	N											0.9245			2.5
LAT003F10	0.18	0.785	0.907	1.001	N	N											0.954			2.5
LAT003G10	1.26	1.213	0.868	0.93	N	N											0.899			2.5
LAT003H10	1.416	1.142	1.033	0.964	N	N											0.9985			2.5
LAT003A11	0	0	0	0	Y	Y	0	1	0	1	0	1	0	1	Y	1	0			2.5	2.5	25
LAT003B11	0.96	1.08	0.301	0.727	N	N											0.514			2.5
LAT003C11	0.239	0.554	0.01	0.203	N	N											0.1065			2.5
LAT003D11	1.06	1.185	0.097	0.094	Y	N											0.0955			2.5
LAT003E11	1.204	1.085	0.889	0.923	N	N											0.906			2.5
LAT003F11	1.111	1.028	0.869	0.888	N	N											0.8785			2.5
LAT003G11	0	0	0	0	Y	Y	0.001	3	0.002	3	0	4	0	4	Y	3.4641	0.0005			2.5	0.721688	7.21688
LAT003H11	1.196	1.081	0.815	0.92	N	N											0.8675			2.5
LAT004A02	0.14	0.221	0.602	0.74	N	N											0.671			2.5
LAT004B02	1.498	1.522	1.002	1.139	N	N											1.0705			2.5
LAT004C02	0.001	0	0	0.001	Y	Y	0.094	1	0.104	1	0	1	0	1	Y	1	0.0331667			2.5	2.5	25
LAT004D02	0.552	0.606	0.922	0.393	N	N											0.6575			2.5
LAT004E02	0.01	0.02	0.002	0.083	Y	Y	0.048	1	0.011	1	0	1	0	1	Y	1	0.024			2.5	2.5	25
LAT004F02	0.044	0.018	0.592	0.16	N	Y	0.467	1	0.174	1	0.433	1	0.455	1	N	1	0.380167			2.5	2.5	25
LAT004G02	1.141	1.034	0.884	0.732	N	N											0.808			2.5
LAT004H02	0.563	0.198	0.936	0.76	N	N											0.848			2.5
LAT004A03	0	0	0	0	Y	Y	0	3	0	3	0	8	0	8	Y	4.89898	0			2.5	0.51031	5.1031
LAT004B03	0.81	0.997	1.17	1.001	N	N											1.0855			2.5
LAT004C03	0	0	0	0	Y	Y	0.016	1	0.012	1	0.002	1	0.005	1	Y	1	0.00583333			2.5	2.5	25
LAT004D03	1.151	0.859	0.963	0.837	N	N											0.9			2.5
LAT004E03	0.76	0.741	0.941	0.643	N	N											0.792			2.5
LAT004F03	2.095	1.948	0.901	0.821	N	N											0.861			2.5
LAT004G03	0.919	0.439	0.932	0.78	N	N											0.856			2.5
LAT004H03	0	0	0	0	Y	Y	0	1	0.002	1	0	1	0	1	Y	1	0.000333333			2.5	2.5	25
LAT004A04	1.541	1.809	1.097	1.07	N	N											1.0835			2.5
LAT004B04	1.975	2.201	0.259	0.617	N	N											0.438			2.5
LAT004C04	0.028	0.872	0	0.007	N	N											0.0035			2.5
LAT004D04	0.912	0.954	0	0.724	N	N											0.362			2.5
LAT004E04	0.846	0.62	0.942	0.781	N	N											0.8615			2.5
LAT004F04	1.093	0.741	0.657	0.28	N	N											0.4685			2.5
LAT004G04	0	0	0.001	0	Y	Y	0.001	1	0.002	3	0	2	0	2	Y	1.86121	0.000666667			2.5	1.34321	13.4321
LAT004H04	1.711	0.914	0.848	0.579	N	N											0.7135			2.5
LAT004A05	0.333	1.465	0.661	0.575	N	N											0.618			2.5
LAT004B05	0.023	0.072	0.001	0.001	Y	Y	0	1	0.002	1	0	1	0	1	Y	1	0.000666667			2.5	2.5	25
LAT004C05	1.605	1.365	1.066	1.097	N	N											1.0815			2.5
LAT004D05	0.597	1.091	1.031	0.944	N	N											0.9875			2.5
LAT004E05	0.869	0.948	0.895	0.668	N	N											0.7815			2.5
LAT004F05	0.261	0.166	0.828	0.542	N	N											0.685			2.5
LAT004G05	0.393	0.385	0.942	0.738	N	N											0.84			2.5
LAT004H05	0.289	0.399	0.916	0.425	N	N											0.6705			2.5
LAT004A06	1.477	1.839	1.035	1.19	N	N											1.1125			2.5
LAT004B06	1.417	1.795	0.972	1.108	N	N											1.04			2.5
LAT004C06	0.94	1.741	1.038	0.979	N	N											1.0085			2.5
LAT004D06	0.881	1.154	0.685	0.511	N	N											0.598			2.5
LAT004E06	0.022	0.018	0.017	0.024	Y	Y	0.04	1	0.024	1	0.017	2	0.019	2	Y	1.41421	0.0235			2.5	1.76777	17.6777
LAT035B03	0	0	0	0	Y	Y	0	81	0	81	0	128	0	128	Y	101.823	0	Ungrouped	Y	2.5	0.0245523	0.245523
LAT004G06	1.072	0.768	0.047	0.055	Y	N											0.051			2.5
LAT004H06	1.77	0.619	0.976	0.806	N	N											0.891			2.5
LAT004A07	0	0	0	0	Y	Y	0	3	0	3	0	4	0	4	Y	3.4641	0			2.5	0.721688	7.21688
LAT004B07	0	0	0	0	Y	Y	0.231	1	0.811	1	0	1	0.001	1	Y	1	0.173833			2.5	2.5	25
LAT004C07	1.223	1.641	0.605	0.843	N	N											0.724			2.5
LAT004D07	0	0	0	0	Y	Y	0	1	0	3	0	4	0	4	Y	2.63215	0			2.5	0.949795	9.49795
LAT004E07	0	0	0	0	Y	Y	1.11	1	0	1	0	2	0	2	Y	1.41421	0.185			2.5	1.76777	17.6777
LAT004F07	0.766	0.566	0.016	0.019	Y	N											0.0175			2.5
LAT004G07	0.36	0.494	0.061	0.102	N	N											0.0815			2.5
LAT004H07	1.68	0.779	0.922	0.522	N	N											0.722			2.5
LAT004A08	2.14	1.731	1.094	1.17	N	N											1.132			2.5
LAT004B08	0	0.248	0.89	0.841	N	N											0.8655			2.5
LAT004C08	0.011	0.137	0.092	0.026	Y	N											0.059			2.5
LAT004D08	0.692	1.345	1.037	0.938	N	N											0.9875			2.5
LAT004E08	0.967	0.989	0.997	0.875	N	N											0.936			2.5
LAT004F08	0.942	0.608	0.962	0.8	N	N											0.881			2.5
LAT004G08	1.141	0.648	0.959	0.758	N	N											0.8585			2.5
LAT004H08	1.46	0.726	0.977	0.801	N	N											0.889			2.5
LAT004A09	0	0.017	1.1	1.115	N	Y	0.966	1	1.216	1	0.888	1	0.913	1	N	1	1.033			2.5	2.5	25
LAT035F03	0	0	0	0	Y	Y	0	81	0	81	0	128	0	128	Y	101.823	0	2	Y	2.5	0.0245523	0.245523
LAT004C09	0	0.002	0.976	0.975	N	Y	1.127	1	1.03	1	0.925	1	1.093	1	N	1	1.021			2.5	2.5	25
LAT004D09	0.812	1.466	1.033	0.94	N	N											0.9865			2.5
LAT004E09	0.041	0.132	0.52	0.281	N	N											0.4005			2.5
LAT004F09	0.817	0.62	0.802	0.5	N	N											0.651			2.5
LAT004G09	0.9	0.564	0.998	0.603	N	N											0.8005			2.5
LAT004H09	0.347	0.001	0.945	0.41	N	N											0.6775			2.5
LAT004A10	1.67	1.671	1.088	1.185	N	N											1.1365			2.5
LAT004B10	0	0	0	0	Y	Y	0	1	0.002	1	0	1	0	1	Y	1	0.000333333			2.5	2.5	25
LAT004C10	0.001	0	0.508	0.357	N	Y	0.812	1	0.44	1	0.851	1	1.086	1	N	1	0.675667			2.5	2.5	25
LAT004D10	1.115	0.885	0.986	0.71	N	N											0.848			2.5
LAT004E10	0.794	1.011	0.998	0.984	N	N											0.991			2.5
LAT004F10	0.798	0.667	0.929	0.941	N	N											0.935			2.5
LAT004G10	0.847	0.528	0.964	0.741	N	N											0.8525			2.5
LAT004H10	0.735	0.236	1.039	0.944	N	N											0.9915			2.5
LAT004A11	1.963	1.907	1.057	1.176	N	N											1.1165			2.5
LAT004B11	0.4	1.442	0.922	0.756	N	N											0.839			2.5
LAT004C11	1.05	1.606	1.086	1.195	N	N											1.1405			2.5
LAT004D11	0.51	0.828	0.688	0.503	N	N											0.5955			2.5
LAT004E11	0.646	0.925	1.012	0.95	N	N											0.981			2.5
LAT004F11	0.858	0.712	0.943	0.96	N	N											0.9515			2.5
LAT004G11	0.97	0.551	0.992	0.825	N	N											0.9085			2.5
LAT004H11	0.861	0.384	1.014	0.842	N	N											0.928			2.5
LAT005A02	0.967	0.852	1.129	1.248	N	N											1.1885			2.5
LAT005B02	1.08	0.876	1.144	1.238	N	N											1.191			2.5
LAT005C02	0.894	0.784	1.164	1.036	N	N											1.1			2.5
LAT005D02	0.823	0.822	1.098	0.959	N	N											1.0285			2.5
LAT005E02	0.517	0.498	0.993	0.696	N	N											0.8445			2.5
LAT005F02	0.548	0.59	0.971	0.895	N	N											0.933			2.5
LAT005G02	0.001	0.001	0.143	0.065	N	N											0.104			2.5
LAT005H02	0.729	0.886	0.946	0.888	N	N											0.917			2.5
LAT005A03	1.314	0.939	0.975	1.31	N	N											1.1425			2.5
LAT005B03	0.985	0.932	1.017	1.39	N	N											1.2035			2.5
LAT005C03	0.829	0.471	0.532	0.256	N	N											0.394			2.5
LAT005D03	0	0	0	0	Y	Y	0	3	0	3	0	2	0	4	Y	2.91295	0			2.5	0.858236	8.58236
LAT005E03	0.54	0.611	1.012	0.626	N	N											0.819			2.5
LAT005F03	0	0	0	0	Y	Y	0.318	1	0.29	1	2.062	1	1.997	1	N	1	0.777833			2.5	2.5	25
LAT005G03	0	0	0.003	0.002	Y	Y	0.368	1	0.106	1	1.057	1	1.067	1	N	1	0.433833			2.5	2.5	25
LAT005H03	0.648	0.6	1.001	0.94	N	N											0.9705			2.5
LAT005A04	1.254	1.293	0.982	1.057	N	N											1.0195			2.5
LAT005B04	1.381	0.914	1.094	1.171	N	N											1.1325			2.5
LAT005C04	1.039	0.978	0.393	0.263	N	N											0.328			2.5
LAT005D04	1.003	0.516	1.028	0.663	N	N											0.8455			2.5
LAT005E04	0.003	0.007	0.001	0.003	Y	Y	0.126	1	0.055	1	0.06	1	0.106	1	Y	1	0.0585			2.5	2.5	25
LAT005F04	0.624	0.297	0.932	0.707	N	N											0.8195			2.5
LAT005G04	0.499	0.355	0.959	0.686	N	N											0.8225			2.5
LAT005H04	0.752	0.782	0.969	0.836	N	N											0.9025			2.5
LAT005A05	0.002	0.018	0.016	0.006	Y	Y	0.001	3	0	1	0.001	4	0.001	2	Y	2.21336	0.00416667			2.5	1.1295	11.295
LAT005B05	0.53	0.434	0.193	0.227	N	N											0.21			2.5
LAT005C05	0.855	0.025	1.092	0.886	N	N											0.989			2.5
LAT005D05	0.882	0.669	0.971	0.665	N	N											0.818			2.5
LAT005E05	0.636	0.623	0.945	0.597	N	N											0.771			2.5
LAT005F05	0.727	0.326	0.922	0.657	N	N											0.7895			2.5
LAT005G05	0.447	0.335	0.945	0.677	N	N											0.811			2.5
LAT005H05	0.414	0.085	0.815	0.583	N	N											0.699			2.5
LAT005A06	0.763	0.004	0.027	0.009	Y	N											0.018			2.5
LAT005B06	1.538	1.601	0.98	0.888	N	N											0.934			2.5
LAT005C06	0.785	0.004	0.187	0.221	N	N											0.204			2.5
LAT005D06	1.233	0.675	1.054	0.771	N	N											0.9125			2.5
LAT005E06	0.874	0.355	1	0.799	N	N											0.8995			2.5
LAT005F06	0.41	0.427	0.913	0.654	N	N											0.7835			2.5
LAT005G06	0	0	0.239	0.153	Y	Y	0.496	1	0.562	1	1.041	1	1.702	1	N	1	0.698833			2.5	2.5	25
LAT005H06	0.304	0.047	0.442	0.34	N	N											0.391			2.5
LAT005A07	1.524	2.068	0.91	1.274	N	N											1.092			2.5
LAT005B07	1.096	0.723	0.902	1.208	N	N											1.055			2.5
LAT005C07	1.865	1.494	1.067	1.208	N	N											1.1375			2.5
LAT005D07	0	0	0	0	Y	Y	0.004	1	0.018	1	0	1	0	1	Y	1	0.00366667			2.5	2.5	25
LAT005E07	0.735	0.723	0.993	0.663	N	N											0.828			2.5
LAT005F07	0.027	0.007	0.012	0.007	Y	Y	1.059	1	0.96	1	0.995	1	0.962	1	N	1	0.665833			2.5	2.5	25
LAT005G07	0.906	0.942	0.481	0.253	N	N											0.367			2.5
LAT005H07	0.346	0.247	0.627	0.368	N	N											0.4975			2.5
LAT005A08	1.486	2.196	0.925	1.248	N	N											1.0865			2.5
LAT005B08	1.555	1.534	0.945	1.366	N	N											1.1555			2.5
LAT005C08	1.837	1.147	1.12	1.03	N	N											1.075			2.5
LAT005D08	0.47	0.005	0.661	0.328	N	N											0.4945			2.5
LAT005E08	0.977	0.956	1.003	0.631	N	N											0.817			2.5
LAT005F08	0.229	0.44	0.928	0.729	N	N											0.8285			2.5
LAT005G08	0.403	0.325	0.987	0.566	N	N											0.7765			2.5
LAT005H08	0.567	0.311	1.012	0.624	N	N											0.818			2.5
LAT005A09	1.211	0.367	0.006	0.002	Y	N											0.004			2.5
LAT005B09	1.475	1.458	0.729	0.499	N	N											0.614			2.5
LAT005C09	1.492	1.338	1.095	0.915	N	N											1.005			2.5
LAT005D09	1.431	0.623	1.079	0.619	N	N											0.849			2.5
LAT005E09	0	0	0.002	0.002	Y	Y	0.063	1	0.097	1	0.006	8	0.004	4	Y	2.37841	0.029			2.5	1.05112	10.5112
LAT005F09	0.366	0.249	0.792	0.505	N	N											0.6485			2.5
LAT005G09	0.729	0.639	0.953	0.762	N	N											0.8575			2.5
LAT005H09	0.305	0.239	0.975	0.886	N	N											0.9305			2.5
LAT005A10	1.453	2.028	0.938	1.224	N	N											1.081			2.5
LAT005B10	1.724	1.764	1.039	0.827	N	N											0.933			2.5
LAT005C10	1.246	1.19	1.134	1.258	N	N											1.196			2.5
LAT005D10	1.326	1.004	1.012	0.899	N	N											0.9555			2.5
LAT005E10	0.666	0.531	0.97	0.616	N	N											0.793			2.5
LAT005F10	0.572	0.79	0.633	0.297	N	N											0.465			2.5
LAT005G10	0.431	0.34	0.986	0.638	N	N											0.812			2.5
LAT005H10	0	0	0.508	1.013	N	Y	0.021	1	N/A	N/A	1.117	1	1.069	1	Y	1	0.7456			2.5	2.5	25
LAT005A11	1.538	2.045	0.902	1.349	N	N											1.1255			2.5
LAT005B11	1.51	2.04	1.013	1.069	N	N											1.041			2.5
LAT005C11	1.905	1.993	1.012	1.287	N	N											1.1495			2.5
LAT005D11	1.748	1.19	0.981	1.012	N	N											0.9965			2.5
LAT005E11	0.911	0.53	1.032	0.761	N	N											0.8965			2.5
LAT005F11	0.773	0.68	0.93	0.625	N	N											0.7775			2.5
LAT005G11	0.645	0.367	0.908	0.668	N	N											0.788			2.5
LAT005H11	0	0	0	0.021	Y	Y	1.107	1	N/A	N/A	N/A	N/A	0.835	1	N	1	0.49075			2.5	2.5	25
LAT006A02	0.708	1.177	0.861	0.777	N	N											0.819			2.5
LAT006B02	0	0	0.006	0.004	Y	Y	1.212	1	0.935	1	0.872	1	0.633	1	N	1	0.610333			2.5	2.5	25
LAT006C02	0.265	0.384	1.004	1.174	N	N											1.089			2.5
LAT006D02	0.037	0.318	0.126	0.159	N	N											0.1425			2.5
LAT006E02	1.167	1.197	0.948	1.039	N	N											0.9935			2.5
LAT006F02	0	0	0.001	0.008	Y	Y	1.337	1	N/A	N/A	0.012	1	1.472	1	Y	1	0.566			2.5	2.5	25
LAT006G02	0.677	1.156	0.968	0.946	N	N											0.957			2.5
LAT006H02	0.594	0.898	0.855	1.059	N	N											0.957			2.5
LAT006A03	1.383	1.142	1.154	1.259	N	N											1.2065			2.5
LAT006B03	1.49	1.284	1.035	1.212	N	N											1.1235			2.5
LAT006C03	1.101	1.358	1.107	1.259	N	N											1.183			2.5
LAT006D03	1.028	1.291	1.039	1.094	N	N											1.0665			2.5
LAT006E03	1.107	1.218	0.894	0.953	N	N											0.9235			2.5
LAT006F03	0.555	1.208	0.774	0.906	N	N											0.84			2.5
LAT006G03	0.557	1.119	0.951	0.989	N	N											0.97			2.5
LAT006H03	0.501	1.076	1.045	1.037	N	N											1.041			2.5
LAT006A04	1.401	1.3	1.173	1.192	N	N											1.1825			2.5
LAT006B04	1.66	1.213	1.092	1.195	N	N											1.1435			2.5
LAT006C04	1.236	1.432	1.04	1.171	N	N											1.1055			2.5
LAT006D04	1.295	1.346	0.961	1.104	N	N											1.0325			2.5
LAT006E04	1.117	1.025	0.929	0.936	N	N											0.9325			2.5
LAT006F04	0.557	1.251	0.877	0.874	N	N											0.8755			2.5
LAT006G04	0.571	0.963	0.99	0.979	N	N											0.9845			2.5
LAT006H04	0.417	0.891	0.955	1.033	N	N											0.994			2.5
LAT006A05	1.303	1.288	1.018	1.148	N	N											1.083			2.5
LAT006B05	1.198	1.244	0.884	1.105	N	N											0.9945			2.5
LAT006C05	1.411	1.315	1.049	1.205	N	N											1.127			2.5
LAT006D05	0.828	1.205	0.913	0.918	N	N											0.9155			2.5
LAT006E05	1.308	1.526	0.623	0.853	N	N											0.738			2.5
LAT006F05	0	0	0.01	0.014	Y	Y	0.189	1	0.234	1	0.019	1	0.019	1	Y	1	0.0808333			2.5	2.5	25
LAT006G05	0.219	0.632	0.693	0.711	N	N											0.702			2.5
LAT006H05	0.649	1.253	0.995	0.942	N	N											0.9685			2.5
LAT006A06	1.08	1.088	0.797	0.926	N	N											0.8615			2.5
LAT006B06	1.606	1.333	0.991	1.087	N	N											1.039			2.5
LAT006C06	1.412	1.499	1.118	1.154	N	N											1.136			2.5
LAT006D06	0	0	0	0	Y	Y	0	9	0	9	0	1	0	1	Y	3	0			2.5	0.833333	8.33333
LAT006E06	0.671	0.977	0.69	0.54	N	N											0.615			2.5
LAT006F06	0.59	1.011	0.888	0.782	N	N											0.835			2.5
LAT006G06	0	0	0.071	0.051	Y	Y	1.255	1	1.132	1	1.495	1	1.011	1	N	1	0.835833			2.5	2.5	25
LAT006H06	0.608	0.991	1.114	0.903	N	N											1.0085			2.5
LAT006A07	1.209	1.453	1.054	0.974	N	N											1.014			2.5
LAT006B07	1.179	1.209	1.102	1.315	N	N											1.2085			2.5
LAT006C07	1.225	1.278	0.316	0.246	N	N											0.281			2.5
LAT006D07	0.741	1.243	0.975	0.87	N	N											0.9225			2.5
LAT006E07	0.661	1.07	0.921	0.958	N	N											0.9395			2.5
LAT006F07	0.797	1.221	0.815	0.779	N	N											0.797			2.5
LAT006G07	0.602	1.083	1.072	1.035	N	N											1.0535			2.5
LAT006H07	0.604	1.369	1.143	0.999	N	N											1.071			2.5
LAT006A08	0.959	1.354	1.099	1.142	N	N											1.1205			2.5
LAT006B08	1.236	1.356	0.4	0.504	N	N											0.452			2.5
LAT006C08	0.897	1.459	0.944	0.872	N	N											0.908			2.5
LAT006D08	0.977	1.341	0.981	0.812	N	N											0.8965			2.5
LAT006E08	0.593	1.271	1.003	1.028	N	N											1.0155			2.5
LAT006F08	0.005	0.141	0.244	0.288	N	N											0.266			2.5
LAT006G08	0.705	1.244	0.989	0.863	N	N											0.926			2.5
LAT006H08	0.483	1.26	1.125	1.077	N	N											1.101			2.5
LAT006A09	0	0	0	0.001	Y	Y	0.001	1	0	1	0	1	0	1	Y	1	0.000333333			2.5	2.5	25
LAT006B09	1.163	1.437	1.107	1.136	N	N											1.1215			2.5
LAT006C09	0	0	0.005	0.021	Y	Y	0.544	1	0.587	1	0.982	1	0.759	1	N	1	0.483			2.5	2.5	25
LAT006D09	0.953	1.17	1.043	0.769	N	N											0.906			2.5
LAT006E09	0	0	0	0	Y	Y	0.005	9	0.002	9	0	1	0	1	Y	3	0.00116667			2.5	0.833333	8.33333
LAT006F09	0.721	1.258	0.995	0.814	N	N											0.9045			2.5
LAT006G09	0.678	1.226	1.069	0.861	N	N											0.965			2.5
LAT006H09	1.36	1.498	1.135	1.037	N	N											1.086			2.5
LAT006A10	0.977	1.321	1.062	1.001	N	N											1.0315			2.5
LAT006B10	0.656	0.988	0.586	0.768	N	N											0.677			2.5
LAT006C10	0.839	1.432	1.117	1.166	N	N											1.1415			2.5
LAT006D10	0.466	1.385	1.1	0.965	N	N											1.0325			2.5
LAT006E10	0.58	1.185	0.709	0.883	N	N											0.796			2.5
LAT006F10	0.364	1.027	0.91	0.837	N	N											0.8735			2.5
LAT006G10	0.227	0.508	0.106	0.073	N	N											0.0895			2.5
LAT006H10	0.681	1.268	1.001	1.023	N	N											1.012			2.5
LAT006A11	1.048	1.088	1.178	0.907	N	N											1.0425			2.5
LAT006B11	1.192	1.427	1.141	1.039	N	N											1.09			2.5
LAT006C11	0.009	0.343	0.001	0.003	Y	N											0.002			2.5
LAT006D11	1.044	1.371	0.725	0.605	N	N											0.665			2.5
LAT006E11	0.915	1.365	0.884	0.955	N	N											0.9195			2.5
LAT006F11	0	0	0.523	0.698	N	Y	1.208	1	1.145	1	0.977	1	0.797	1	N	1	0.891333			2.5	2.5	25
LAT006G11	0.649	1.182	1.016	0.956	N	N											0.986			2.5
LAT006H11	0.617	0.878	1.068	1.042	N	N											1.055			2.5
LAT007A02	0.25	0.661	1.051	1.006	N	N											1.0285			2.5
LAT007B02	1.379	2.395	1.128	1.006	N	N											1.067			2.5
LAT007C02	0.603	1.698	0.876	1.071	N	N											0.9735			2.5
LAT007D02	0.14	1.442	0.988	1.029	N	N											1.0085			2.5
LAT007E02	0.875	1.164	0.942	0.858	N	N											0.9			2.5
LAT007F02	0.876	1.338	0.978	0.839	N	N											0.9085			2.5
LAT007G02	1.269	1.167	0.908	0.912	N	N											0.91			2.5
LAT007H02	0.642	0.642	0.974	0.737	N	N											0.8555			2.5
LAT007A03	1.114	1.526	1.087	0.914	N	N											1.0005			2.5
LAT007B03	1.354	2.585	1.191	1.068	N	N											1.1295			2.5
LAT007C03	0.652	1.554	1.207	0.937	N	N											1.072			2.5
LAT007D03	0.609	1.516	1.154	0.942	N	N											1.048			2.5
LAT007E03	0.428	0.651	1.094	0.832	N	N											0.963			2.5
LAT007F03	0.522	1.126	0.975	0.924	N	N											0.9495			2.5
LAT007G03	0.782	0.932	0.938	0.873	N	N											0.9055			2.5
LAT007H03	1.084	0.739	0.996	0.812	N	N											0.904			2.5
LAT007A04	1.345	2.413	1.207	1.132	N	N											1.1695			2.5
LAT007B04	0.949	2.158	1.011	1.113	N	N											1.062			2.5
LAT007C04	1.168	2.227	1.081	1.115	N	N											1.098			2.5
LAT007D04	0.707	2.095	1.019	1.061	N	N											1.04			2.5
LAT007E04	0.827	1.61	1.041	0.99	N	N											1.0155			2.5
LAT007F04	0.041	0.145	0.618	0.641	N	N											0.6295			2.5
LAT007G04	1.256	1.132	0.859	0.859	N	N											0.859			2.5
LAT007H04	1.358	1.551	0.989	0.956	N	N											0.9725			2.5
LAT007A05	1.169	2.935	1.382	1.323	N	N											1.3525			2.5
LAT007B05	0.331	1.77	0.854	1.138	N	N											0.996			2.5
LAT007C05	0.245	1.995	1.014	1.086	N	N											1.05			2.5
LAT007D05	0.895	1.947	1.08	1.048	N	N											1.064			2.5
LAT007E05	0.401	1.633	0.874	0.997	N	N											0.9355			2.5
LAT007F05	0.838	1.284	0.761	0.925	N	N											0.843			2.5
LAT007G05	1.218	1.269	0.807	0.914	N	N											0.8605			2.5
LAT007H05	1.559	1.152	0.852	0.995	N	N											0.9235			2.5
LAT007A06	0	0	0	0	Y	Y	0.034	1	0.027	9	0.704	1	1.037	1	Y	1.73205	0.300333			2.5	1.44338	14.4338
LAT007B06	0.049	0.405	1.49	1.529	N	N											1.5095			2.5
LAT007C06	1.872	3.37	1.022	1.109	N	N											1.0655			2.5
LAT007D06	1.2	2.778	1.072	1.06	N	N											1.066			2.5
LAT007E06	0.538	1.812	0.895	0.992	N	N											0.9435			2.5
LAT007F06	0.915	1.374	0.8	0.901	N	N											0.8505			2.5
LAT007G06	0.012	0.004	0.516	0.641	N	Y	0.788	1	0.684	1	1.163	1	0.96	1	N	1	0.792			2.5	2.5	25
LAT007H06	1.329	0.913	0.541	0.818	N	N											0.6795			2.5
LAT007A07	1.253	3.712	0.058	0.089	N	N											0.0735			2.5
LAT007B07	1.458	2.566	1.01	1.048	N	N											1.029			2.5
LAT007C07	0	0	0	0	Y	Y	0.006	1	0.008	1	0	1	0	1	Y	1	0.00233333			2.5	2.5	25
LAT007D07	0.806	1.979	0.95	0.937	N	N											0.9435			2.5
LAT007E07	1.065	2.013	0.868	0.927	N	N											0.8975			2.5
LAT007F07	0.888	1.263	0.91	0.913	N	N											0.9115			2.5
LAT007G07	0.218	0.342	0.026	0.039	Y	N											0.0325			2.5
LAT007H07	1.408	1.799	1.019	0.903	N	N											0.961			2.5
LAT007A08	1.426	2.339	1.066	1.134	N	N											1.1			2.5
LAT007B08	1.335	2.651	1.077	1.147	N	N											1.112			2.5
LAT007C08	0.992	2.355	0.951	1.115	N	N											1.033			2.5
LAT007D08	0.813	2.299	1.011	1.091	N	N											1.051			2.5
LAT007E08	0.025	0.213	0.588	0.625	N	N											0.6065			2.5
LAT007F08	0.275	0.99	0.654	0.904	N	N											0.779			2.5
LAT007G08	0.77	1.068	0.729	0.96	N	N											0.8445			2.5
LAT007H08	1.043	1.165	0.84	0.934	N	N											0.887			2.5
LAT007A09	0	0.001	0.017	0.01	Y	Y	0.138	1	0.145	1	0.022	2	0.044	1	Y	1.18921	0.0626667			2.5	2.10224	21.0224
LAT007B09	1.189	2.488	0.89	0.966	N	N											0.928			2.5
LAT007C09	0	0	0.001	0.001	Y	Y	0.073	1	N/A	N/A	0.03	1	0.083	1	Y	1	0.0376			2.5	2.5	25
LAT007D09	0.433	2.081	1.094	0.919	N	N											1.0065			2.5
LAT007E09	0.463	1.477	0.767	0.875	N	N											0.821			2.5
LAT007F09	0.644	1.757	0.923	0.945	N	N											0.934			2.5
LAT007G09	1.025	1.777	0.845	0.89	N	N											0.8675			2.5
LAT007H09	0	0	0	0	Y	Y	0.003	9	0.004	9	0	N/A	0	N/A	Y	9	0.00116667			2.5	0.277778	2.77778
LAT007A10	0.781	2.427	0.544	0.625	N	N											0.5845			2.5
LAT007B10	0.943	2.587	0.97	1.07	N	N											1.02			2.5
LAT007C10	0	0	0	0	Y	Y	0.001	9	0.001	9	0	4	0	1	Y	4.24264	0.000333333	11		2.5	0.589256	5.89256
LAT007D10	0	0	0	0	Y	Y	0	1	0	1	0	2	0.819	1	Y	1.18921	0.1365			2.5	2.10224	21.0224
LAT007E10	0.064	0.572	1.055	1.026	N	N											1.0405			2.5
LAT007F10	0.938	1.517	0.722	0.894	N	N											0.808			2.5
LAT007G10	0.722	1.832	0.747	1.023	N	N											0.885			2.5
LAT007H10	0.933	1.276	0.103	0.269	N	N											0.186			2.5
LAT007A11	1.481	2.552	1.191	1.123	N	N											1.157			2.5
LAT007B11	0	0	0.023	0.017	Y	Y	0.277	1	0.242	1	0.02	2	0.034	1	Y	1.18921	0.102167			2.5	2.10224	21.0224
LAT007C11	1.236	2.667	0.642	0.83	N	N											0.736			2.5
LAT007D11	1.029	2.253	0.689	1.042	N	N											0.8655			2.5
LAT007E11	0.27	1.359	0.953	1.105	N	N											1.029			2.5
LAT007F11	0	0	0	0	Y	Y	0.064	1	0.255	1	0	8	0	1	Y	1.68179	0.0531667			2.5	1.48651	14.8651
LAT035G03	0	0	0	0	Y	Y	0	81	0	81	0	128	0	128	Y	101.823	0	1	Y	2.5	0.0245523	0.245523
LAT007H11	1.378	2.091	0.888	0.915	N	N											0.9015			2.5
LAT008A02	1.289	0.911	1.163	1.101	N	N											1.132			2.5
LAT008B02	1.038	1.033	1.115	1.137	N	N											1.126			2.5
LAT008C02	1.224	1.103	1.066	1.076	N	N											1.071			2.5
LAT008D02	0.486	0.302	0.683	0.675	N	N											0.679			2.5
LAT008E02	0.664	0.772	0.839	0.828	N	N											0.8335			2.5
LAT008F02	0.04	0.003	0.005	0.002	Y	Y	1.266	1	0.815	1	0.932	1	0.712	1	N	1	0.622			2.5	2.5	25
LAT008G02	0.835	0.815	1.132	0.949	N	N											1.0405			2.5
LAT008H02	0.452	1.214	0.76	0.992	N	N											0.876			2.5
LAT008A03	1.433	0.697	1.142	1.11	N	N											1.126			2.5
LAT008B03	1.178	0.87	1.169	1.041	N	N											1.105			2.5
LAT008C03	0.608	0.706	0.917	1.151	N	N											1.034			2.5
LAT008D03	0	0	0	0	Y	Y	0.001	1	0	3	0	N/A	0	N/A	Y	1.73205	0.000166667			2.5	1.44338	14.4338
LAT008E03	0	0	0.007	0.005	Y	Y	0.654	1	1.166	1	N/A	N/A	N/A	N/A	N	1	0.458			2.5	2.5	25
LAT008F03	0	0	0.006	0.004	Y	Y	0.943	1	1.066	1	1.309	1	0.859	1	N	1	0.697833			2.5	2.5	25
LAT008G03	0.12	0.134	0.423	0.391	N	N											0.407			2.5
LAT008H03	0.717	0.927	0.903	0.951	N	N											0.927			2.5
LAT008A04	1.02	0.03	0.079	0.073	Y	N											0.076			2.5
LAT008B04	1.375	1.06	1.054	1.172	N	N											1.113			2.5
LAT008C04	0	0	0	0	Y	Y	0	3	0	3	0	N/A	0	N/A	Y	3	0			2.5	0.833333	8.33333
LAT035H07	0	0	0	0	Y	Y	0	81	0	81	0	128	0	128	Y	101.823	0	2	Y	2.5	0.0245523	0.245523
LAT008E04	1.264	0.975	0.755	0.732	N	N											0.7435			2.5
LAT008F04	0	0	0	0	Y	Y	0.527	1	0.003	1	0.001	2	0.001	1	Y	1.18921	0.0886667			2.5	2.10224	21.0224
LAT008G04	0	0	0	0	Y	Y	1.301	1	1.511	1	0.042	1	0.07	1	Y	1	0.487333			2.5	2.5	25
LAT008H04	0	0	0	0	Y	Y	0	9	0.676	1	0	8	0	8	Y	4.89898	0.112667			2.5	0.51031	5.1031
LAT008A05	0	0	0	0	Y	Y	0.02	3	0.013	3	0.143	N/A	0.766	N/A	Y	3	0.157	11		2.5	0.833333	8.33333
LAT008B05	1.891	1.076	1.05	1.241	N	N											1.1455			2.5
LAT008C05	0.809	0.38	1.017	1.137	N	N											1.077			2.5
LAT008D05	0	0	0.654	0.236	N	Y	1.426	1	1.145	1	1.404	N/A	1.373	N/A	N	1	1.03967			2.5	2.5	25
LAT008E05	0	0	0.073	0.015	Y	Y	0.017	1	0.009	1	0.229	1	0.437	1	Y	1	0.13			2.5	2.5	25
LAT008F05	0.007	0	0.012	0.021	Y	Y	0.451	1	0.207	1	0.948	1	0.982	1	N	1	0.436833			2.5	2.5	25
LAT008G05	1.063	1.719	0.425	0.388	N	N											0.4065			2.5
LAT008H05	0.001	0.001	0.006	0.016	Y	Y	0.002	1	0.005	1	0	1	0.036	1	Y	1	0.0108333			2.5	2.5	25
LAT008A06	1.473	0.031	0.208	0.353	N	N											0.2805			2.5
LAT008B06	1.522	1.033	1.15	1.06	N	N											1.105			2.5
LAT008C06	0	0	0.001	0.001	Y	Y	0.959	1	0.931	1	1.009	N/A	0.913	N/A	N	1	0.635667			2.5	2.5	25
LAT008D06	1.974	1.442	1.105	1.071	N	N											1.088			2.5
LAT008E06	2.35	2.285	1.142	0.913	N	N											1.0275			2.5
LAT008F06	0.001	0.001	0.001	0.001	Y	Y	0.001	1	0.001	1	0.001	2	0.001	2	Y	1.41421	0.001			2.5	1.76777	17.6777
LAT008G06	1.059	1.924	0.966	1.043	N	N											1.0045			2.5
LAT008H06	0.862	1.6	1.01	0.867	N	N											0.9385			2.5
LAT008A07	2.029	1.688	1.054	1.145	N	N											1.0995			2.5
LAT008B07	1.116	0.007	0.074	0.113	N	N											0.0935			2.5
LAT008C07	0.78	0.165	1.32	1.056	N	N											1.188			2.5
LAT008D07	0	0	0	0	Y	Y	0.004	1	0.001	1	0	N/A	0	N/A	Y	1	0.000833333	11		2.5	2.5	25
LAT008E07	0.75	0.432	0.997	1.051	N	N											1.024			2.5
LAT008F07	0.917	1.502	0.846	0.935	N	N											0.8905			2.5
LAT008G07	0.687	1.478	0.963	0.843	N	N											0.903			2.5
LAT008H07	0	0	0.555	0.616	N	Y	0.778	1	0.349	1	0.96	1	0.946	1	N	1	0.700667			2.5	2.5	25
LAT008A08	1.819	2.545	0.912	0.851	N	N											0.8815			2.5
LAT008B08	1.976	1.266	0.681	0.979	N	N											0.83			2.5
LAT008C08	0.154	0.031	0.101	0.083	N	N											0.092			2.5
LAT008D08	1.137	0.7	0.861	0.991	N	N											0.926			2.5
LAT008E08	0.007	0.291	0.558	0.772	N	N											0.665			2.5
LAT008F08	0.377	0.674	0.459	0.845	N	N											0.652			2.5
LAT008G08	0.624	0.638	1.082	1.109	N	N											1.0955			2.5
LAT008H08	0.391	0.498	1.344	0.936	N	N											1.14			2.5
LAT008A09	0.675	0	0.086	0.391	N	N											0.2385			2.5
LAT008B09	0.97	0.002	0.038	0.01	Y	N											0.024			2.5
LAT008C09	1.635	0.514	0.292	0.365	N	N											0.3285			2.5
LAT008D09	0.024	0.001	0.399	0.582	N	Y	0.842	1	0.953	1	0.014	1	0.009	1	Y	1	0.4665			2.5	2.5	25
LAT008E09	0.014	0.004	0.029	0.026	Y	Y	1.073	1	1.021	1	1.225	1	1.139	1	N	1	0.752167			2.5	2.5	25
LAT008F09	0.001	0.003	0.092	0.245	N	N											0.1685			2.5
LAT008G09	0.724	0.773	1.1	0.961	N	N											1.0305			2.5
LAT008H09	0.139	0.09	0.436	0.78	N	N											0.608			2.5
LAT008A10	1.79	2.054	1.198	1.005	N	N											1.1015			2.5
LAT008B10	1.901	0.727	1.237	0.967	N	N											1.102			2.5
LAT008C10	0	0	0	0	Y	Y	0.001	9	0.001	9	0	N/A	0	N/A	Y	9	0.000333333			2.5	0.277778	2.77778
LAT008D10	0	0	0	0	Y	Y	0	3	0	3	0	2	0	2	Y	2.44949	0			2.5	1.02062	10.2062
LAT008E10	0	0	0	0	Y	Y	0.029	1	0.062	1	1.169	1	0.071	1	Y	1	0.221833			2.5	2.5	25
LAT008F10	0.47	0.608	0.445	0.556	N	N											0.5005			2.5
LAT008G10	0.331	0.57	1.165	1.046	N	N											1.1055			2.5
LAT008H10	0.904	1.009	1.074	1.022	N	N											1.048			2.5
LAT008A11	1.205	1.83	0.558	0.707	N	N											0.6325			2.5
LAT008B11	2.079	1.665	1.308	1.091	N	N											1.1995			2.5
LAT008C11	1.78	1.15	0.99	1.144	N	N											1.067			2.5
LAT008D11	1.804	1.426	0.86	0.943	N	N											0.9015			2.5
LAT008E11	0.001	0.002	0.003	0.002	Y	Y	0.011	1	0.016	1	0.706	1	0.526	1	Y	1	0.210667			2.5	2.5	25
LAT008F11	0	0	0.249	0.186	Y	Y	0.634	1	0.463	1	1.232	1	1.042	1	N	1	0.634333			2.5	2.5	25
LAT008G11	0.002	0	0.005	0.004	Y	Y	0.36	1	0.055	1	1.009	1	0.969	1	Y	1	0.400333			2.5	2.5	25
LAT008H11	0.001	0.001	0.028	0.001	Y	Y	0.352	1	0.865	1	1.102	1	1.051	1	N	1	0.5665			2.5	2.5	25
LAT009A02	0.832	1.56	1.125	1.189	N	N											1.157			2.5
LAT009B02	0	0.044	0.001	0.003	Y	Y	0.006	1	0.03	1	0.014	1	0.009	1	Y	1	0.0105			2.5	2.5	25
LAT009C02	1.342	1.512	0.563	0.93	N	N											0.7465			2.5
LAT009D02	1.256	1.526	1.063	0.992	N	N											1.0275			2.5
LAT009E02	1.058	1.36	0.961	1.04	N	N											1.0005			2.5
LAT009F02	1.186	1.316	0.404	0.478	N	N											0.441			2.5
LAT009G02	0	0	0.003	0.004	Y	Y	0.455	1	0.287	1	N/A	N/A	1.175	1	N	1	0.3848			2.5	2.5	25
LAT009H02	0.125	1.737	0	0.003	Y	N											0.0015			2.5
LAT009A03	0	0.005	0	0	Y	Y	0.003	3	0.003	3	0.485	1	0.096	1	Y	1.73205	0.0978333			2.5	1.44338	14.4338
LAT009B03	0.961	1.702	1.05	1.018	N	N											1.034			2.5
LAT009C03	0	0	0	0	Y	Y	0.802	1	1.097	1	1.039	1	0.93	1	N	1	0.644667			2.5	2.5	25
LAT009D03	0.66	1.041	0.945	0.861	N	N											0.903			2.5
LAT009E03	1.26	1.428	0.385	0.598	N	N											0.4915			2.5
LAT009F03	1.238	1.216	0.883	0.989	N	N											0.936			2.5
LAT009G03	0	0	0.007	0.016	Y	Y	0.344	1	0.075	1	0	1	0	1	Y	1	0.0736667			2.5	2.5	25
LAT009H03	1.073	1.27	0.97	0.979	N	N											0.9745			2.5
LAT009A04	0	0	0.002	0	Y	Y	0	1	0	1	0.909	1	0	1	Y	1	0.151833			2.5	2.5	25
LAT009B04	0.866	2.051	1.13	0.917	N	N											1.0235			2.5
LAT009C04	0	0	0.346	0.775	N	Y	1.249	1	1.422	1	1.236	1	1.097	1	N	1	1.02083			2.5	2.5	25
LAT009D04	0	0	0	0	Y	Y	0.386	1	0.724	1	1.055	1	0.92	1	N	1	0.514167			2.5	2.5	25
LAT009E04	1.144	1.387	0.978	0.811	N	N											0.8945			2.5
LAT009F04	1.191	1.284	0.89	1.187	N	N											1.0385			2.5
LAT009G04	0.866	1.179	0.919	0.898	N	N											0.9085			2.5
LAT009H04	0.224	1.621	0.004	0.012	Y	N											0.008			2.5
LAT009A05	1.103	1.671	0.625	1.047	N	N											0.836			2.5
LAT009B05	0	0	0.002	0.009	Y	Y	0.003	1	0.001	1	0	1	0.997	1	Y	1	0.168667			2.5	2.5	25
LAT009C05	0	1.287	0.004	0.011	Y	N											0.0075			2.5
LAT009D05	0.529	0.842	0.136	0.308	N	N											0.222			2.5
LAT009E05	0.663	1.509	0.202	0.445	N	N											0.3235			2.5
LAT009F05	1.121	1.428	0.169	0.554	N	N											0.3615			2.5
LAT009G05	0.966	1.357	0.462	0.856	N	N											0.659			2.5
LAT009H05	0.768	1.466	1.155	1.123	N	N											1.139			2.5
LAT009A06	0.902	1.64	0.157	0.577	N	N											0.367			2.5
LAT009B06	0.875	0.001	0.001	0	Y	N											0.0005			2.5
LAT009C06	0	0	0	0	Y	Y	0.002	3	0.004	3	0.003	1	0	1	Y	1.73205	0.0015			2.5	1.44338	14.4338
LAT009D06	0.983	2.259	0.832	0.959	N	N											0.8955			2.5
LAT009E06	1.045	2.555	0.821	0.789	N	N											0.805			2.5
LAT009F06	0.974	2.259	0.953	0.922	N	N											0.9375			2.5
LAT009G06	0	0	0	0	Y	Y	0	9	0	9	0	8	0	8	Y	8.48528	0			2.5	0.294628	2.94628
LAT009H06	0.684	1.427	0.896	0.722	N	N											0.809			2.5
LAT009A07	0	0	0.011	0	Y	Y	0.011	1	0.021	1	1.03	1	0.999	1	Y	1	0.345333			2.5	2.5	25
LAT009B07	1.035	1.69	0.624	0.779	N	N											0.7015			2.5
LAT009C07	1.061	2.141	0.731	0.986	N	N											0.8585			2.5
LAT009D07	0.659	2.092	0.139	0.462	N	N											0.3005			2.5
LAT009E07	0.964	2.51	0.391	0.701	N	N											0.546			2.5
LAT009F07	0.943	2.109	0.924	1.033	N	N											0.9785			2.5
LAT009G07	0.728	2.376	0.502	0.826	N	N											0.664			2.5
LAT009H07	0.787	2.105	1.045	0.94	N	N											0.9925			2.5
LAT009A08	1.098	1.654	1.019	1.158	N	N											1.0885			2.5
LAT009B08	0	0	0	0	Y	Y	0.001	3	1.463	1	0	4	0	4	Y	2.63215	0.244			2.5	0.949795	9.49795
LAT009C08	1.224	2.35	1.113	1.194	N	N											1.1535			2.5
LAT009D08	1.05	2.627	1.046	1.043	N	N											1.0445			2.5
LAT009E08	1.056	2.272	0.126	0.192	N	N											0.159			2.5
LAT009F08	0.93	1.269	0.054	0.255	N	N											0.1545			2.5
LAT009G08	0.788	2	0.831	1.08	N	N											0.9555			2.5
LAT009H08	0	0	0	0.001	Y	Y	0	1	0	1	0	1	0	1	Y	1	0.000166667			2.5	2.5	25
LAT009A09	1.004	1.56	1.061	1.122	N	N											1.0915			2.5
LAT009B09	0.612	1.129	0.028	0.076	Y	N											0.052			2.5
LAT009C09	0.609	0.847	0.068	0.247	N	N											0.1575			2.5
LAT009D09	1.031	1.95	0.107	0.186	N	N											0.1465			2.5
LAT009E09	0.874	2.295	0.894	0.772	N	N											0.833			2.5
LAT009F09	0	0	0	0	Y	Y	0.001	9	0.003	3	0	4	0	8	Y	5.42161	0.000666667			2.5	0.461117	4.61117
LAT009G09	0.802	2.664	0.962	0.914	N	N											0.938			2.5
LAT009H09	0.679	2.593	0.54	0.982	N	N											0.761			2.5
LAT009A10	0.884	1.435	0.312	1.166	N	N											0.739			2.5
LAT009B10	0.947	1.585	1.03	1.087	N	N											1.0585			2.5
LAT009C10	0.937	2.736	0.616	1.247	N	N											0.9315			2.5
LAT009D10	0.937	2.669	1.023	0.912	N	N											0.9675			2.5
LAT009E10	1.125	2.641	0.982	0.869	N	N											0.9255			2.5
LAT009F10	0.828	2.938	0.82	0.872	N	N											0.846			2.5
LAT009G10	0.734	2.056	0.023	0.096	Y	N											0.0595			2.5
LAT009H10	0.001	0.101	0.007	0.006	Y	N											0.0065			2.5
LAT009A11	1.225	1.813	1.34	1.47	N	N											1.405			2.5
LAT009B11	0.908	2.095	0.397	0.82	N	N											0.6085			2.5
LAT009C11	0.853	2.41	1.068	1.037	N	N											1.0525			2.5
LAT009D11	0.635	2.183	0.657	0.817	N	N											0.737			2.5
LAT009E11	0.663	0.636	0.012	0.038	Y	N											0.025			2.5
LAT009F11	0.723	3.232	0.334	0.877	N	N											0.6055			2.5
LAT009G11	0.002	0	0.004	0.003	Y	Y	0.053	1	0.035	1	0.001	1	0	1	Y	1	0.016			2.5	2.5	25
LAT009H11	0.708	2.624	0.528	1.009	N	N											0.7685			2.5
LAT010A02	0.857	1.356	0.6	0.755	N	N											0.6775			2.5
LAT010B02	0.267	1.368	1.15	0.969	N	N											1.0595			2.5
LAT010C02	0	0	0	0	Y	Y	0	1	0	1	0	16	0	16	Y	4	0			2.5	0.625	6.25
LAT010D02	0	0	0	0	Y	Y	1.025	1	0.965	1	0	1	0	1	Y	1	0.331667			2.5	2.5	25
LAT010E02	0	0	0	0.001	Y	Y	0.358	1	0.293	1	0	1	0.001	1	Y	1	0.108833			2.5	2.5	25
LAT010F02	0.782	0.848	0.194	0.215	N	N											0.2045			2.5
LAT010G02	0.006	0.002	0.05	0.292	N	N											0.171			2.5
LAT010H02	0.919	0.35	0.036	0.14	N	N											0.088			2.5
LAT010A03	0.314	1.167	0.205	0.331	N	N											0.268			2.5
LAT010B03	0.467	0.303	0.022	0.027	Y	N											0.0245			2.5
LAT010C03	1.529	1.747	0.857	0.918	N	N											0.8875			2.5
LAT010D03	0.019	0.019	0.309	0.365	N	Y	1.488	1	1.005	1	1.346	1	0.764	1	N	1	0.8795			2.5	2.5	25
LAT010E03	0.793	0.794	0.068	0.198	N	N											0.133			2.5
LAT010F03	0.025	0.079	0.924	0.513	N	Y	1.306	1	1.248	1	0.91	1	0.787	1	N	1	0.948			2.5	2.5	25
LAT010G03	0.588	0.664	0.675	0.572	N	N											0.6235			2.5
LAT010H03	0	0	0	0	Y	Y	0.002	3	N/A	N/A	0	2	0	2	Y	2.28943	0.0004			2.5	1.09198	10.9198
LAT010A04	0.81	1.218	1.613	1.277	N	N											1.445			2.5
LAT010B04	1.841	1.605	0.806	1.128	N	N											0.967			2.5
LAT010C04	0	0.002	0.511	0.316	Y	Y	1.237	1	1.093	1	1.159	1	1.032	1	N	1	0.891333			2.5	2.5	25
LAT010D04	0.875	1.017	0.975	0.657	N	N											0.816			2.5
LAT010E04	0	0	0	0	Y	Y	1.273	1	1.126	1	1.083	1	0.839	1	N	1	0.720167			2.5	2.5	25
LAT010F04	1.506	1.556	0.917	0.785	N	N											0.851			2.5
LAT010G04	0.276	0.119	0.7	0.808	N	N											0.754			2.5
LAT010H04	0.086	0.005	0.031	0.197	N	N											0.114			2.5
LAT010A05	0.735	0.941	0.679	0.893	N	N											0.786			2.5
LAT010B05	0.235	0.771	0.398	0.602	N	N											0.5			2.5
LAT010C05	0.695	1.208	0.499	0.59	N	N											0.5445			2.5
LAT010D05	0	0	0	0	Y	Y	1.406	1	0.753	1	0	1	0.381	1	Y	1	0.423333			2.5	2.5	25
LAT010E05	0.608	0.824	1.151	1.014	N	N											1.0825			2.5
LAT010F05	0.027	0.295	0.039	0.043	Y	N											0.041			2.5
LAT010G05	0.38	0.505	1.088	0.615	N	N											0.8515			2.5
LAT010H05	0.516	0.513	1	1.028	N	N											1.014			2.5
LAT010A06	1.346	0.696	1.257	1.196	N	N											1.2265			2.5
LAT010B06	1.285	1.456	1.161	1.1	N	N											1.1305			2.5
LAT010C06	0.288	0.16	0.04	0.222	N	N											0.131			2.5
LAT010D06	0	0	0.06	0.022	Y	Y	0.066	1	0.11	1	0	1	0.001	1	Y	1	0.0431667			2.5	2.5	25
LAT010E06	0	0	0	0	Y	Y	0	9	0	9	0	8	0	16	Y	10.0908	0			2.5	0.247751	2.47751
LAT010F06	0.05	0.028	0.243	0.551	N	Y	1.16	1	N/A	N/A	1.067	1	0.667	1	N	1	0.7376			2.5	2.5	25
LAT010G06	0.518	0.661	0.879	0.67	N	N											0.7745			2.5
LAT010H06	0.313	0.407	1.286	1.079	N	N											1.1825			2.5
LAT010A07	1.909	0.672	1.295	1.251	N	N											1.273			2.5
LAT010B07	0.186	0.16	0.21	0.513	N	N											0.3615			2.5
LAT010C07	1.524	1.449	0.96	1.041	N	N											1.0005			2.5
LAT010D07	0	0.002	0	0	Y	Y	0.23	1	0.121	1	0.833	1	1.005	1	N	1	0.364833			2.5	2.5	25
LAT010E07	0.862	1.174	0.714	0.786	N	N											0.75			2.5
LAT010F07	0.383	0.759	0.807	0.787	N	N											0.797			2.5
LAT010G07	0.405	0.724	1.242	0.772	N	N											1.007			2.5
LAT010H07	0.443	0.695	0.693	0.825	N	N											0.759			2.5
LAT010A08	1.785	0.706	1.345	1.049	N	N											1.197			2.5
LAT010B08	0.173	0.895	0.037	0.061	Y	N											0.049			2.5
LAT010C08	1.731	1.492	0.238	0.82	N	N											0.529			2.5
LAT010D08	0.676	1.317	0.539	0.704	N	N											0.6215			2.5
LAT010E08	0.989	1.265	0.342	0.279	N	N											0.3105			2.5
LAT010F08	0.369	0.781	0.948	0.71	N	N											0.829			2.5
LAT010G08	0.986	1.092	0.782	0.56	N	N											0.671			2.5
LAT010H08	0.298	0.727	0.761	0.928	N	N											0.8445			2.5
LAT010A09	0	0	0.002	0	Y	Y	0	1	0	1	0.003	1	0	1	Y	1	0.000833333			2.5	2.5	25
LAT010B09	1.215	0.959	1.48	1.239	N	N											1.3595			2.5
LAT010C09	1.527	1.141	0.182	0.456	N	N											0.319			2.5
LAT010D09	0.573	0.616	0.569	0.03	N	N											0.2995			2.5
LAT010E09	0.555	0.88	1.138	1.093	N	N											1.1155			2.5
LAT010F09	0.202	0.473	0.356	0.561	N	N											0.4585			2.5
LAT010G09	0.73	0.675	0.056	0.049	Y	N											0.0525			2.5
LAT010H09	0.181	0.578	1.111	1.259	N	N											1.185			2.5
LAT010A10	2.025	0.528	1.036	1.123	N	N											1.0795			2.5
LAT010B10	2.244	1.364	1.168	1.179	N	N											1.1735			2.5
LAT010C10	0.505	1.108	1.404	1.263	N	N											1.3335			2.5
LAT010D10	0.716	1.128	1.151	1.252	N	N											1.2015			2.5
LAT010E10	0	0	0.011	0.037	Y	Y	1.304	1	1.234	1	1.274	1	0.981	1	N	1	0.806833			2.5	2.5	25
LAT010F10	0.642	0.89	0.651	0.648	N	N											0.6495			2.5
LAT010G10	0	0	0	0	Y	Y	0.257	1	N/A	N/A	1.014	1	1.065	1	N	1	0.4672			2.5	2.5	25
LAT010H10	0.075	0	1.317	1.27	N	Y	1.275	1	N/A	N/A	0.696	1	0.663	1	N	1	1.0442			2.5	2.5	25
LAT010A11	1.271	0.743	0.218	0.192	N	N											0.205			2.5
LAT010B11	1.794	1.232	1.138	1.308	N	N											1.223			2.5
LAT010C11	0	0	0.001	0.001	Y	Y	0.067	1	0.004	1	0	1	0	1	Y	1	0.0121667			2.5	2.5	25
LAT010D11	0	0	0.001	0.001	Y	Y	0.005	1	0.01	1	0.001	1	0.082	1	Y	1	0.0166667			2.5	2.5	25
LAT010E11	1.287	1.019	0.807	0.636	N	N											0.7215			2.5
LAT010F11	0.851	1.14	0.236	0.558	N	N											0.397			2.5
LAT010G11	0.14	0.519	0.896	1.138	N	N											1.017			2.5
LAT010H11	0.645	0.798	0.971	1.106	N	N											1.0385			2.5
LAT011A02	0.545	1.392	1.099	0.925	N	N											1.012			2.5
LAT011B02	1.032	0.149	1.261	1.036	N	N											1.1485			2.5
LAT011C02	0	0	1.219	1.075	N	Y	1.119	1	0.905	1	1.022	1	0.937	1	N	1	1.04617			2.5	2.5	25
LAT011D02	0.87	0.818	0.557	0.354	N	N											0.4555			2.5
LAT011E02	1.495	0.711	1.008	0.858	N	N											0.933			2.5
LAT011F02	1.053	0.467	1.108	1.039	N	N											1.0735			2.5
LAT011G02	0.86	0.609	1.096	0.893	N	N											0.9945			2.5
LAT011H02	1.004	0.79	0.882	0.61	N	N											0.746			2.5
LAT011A03	0.002	0	0.001	0	Y	Y	0.004	1	0.02	3	0.001	2	0	1	Y	1.56508	0.00433333			2.5	1.59736	15.9736
LAT011B03	1.435	0	0.224	0.185	N	N											0.2045			2.5
LAT011C03	0	0	1.567	1.478	N	Y	0.729	1	0.841	1	0.851	1	0.775	1	N	1	1.04017			2.5	2.5	25
LAT011D03	1.434	1.234	0.424	0.421	N	N											0.4225			2.5
LAT011E03	1.599	1.391	1.022	0.847	N	N											0.9345			2.5
LAT011F03	0.597	0.147	1.729	1.407	N	N											1.568			2.5
LAT011G03	1.235	0.53	1.024	0.998	N	N											1.011			2.5
LAT011H03	1.097	0.935	0.399	0.392	N	N											0.3955			2.5
LAT011A04	0.005	0.001	1.221	0.676	N	Y	0.375	1	0.421	1	0.948	1	0.975	1	N	1	0.769333			2.5	2.5	25
LAT011B04	1.022	0.077	1.053	0.922	N	N											0.9875			2.5
LAT011C04	0	0	0.853	0.416	N	Y	0.308	1	0.169	1	0.735	1	0.749	1	N	1	0.538333			2.5	2.5	25
LAT011D04	1.298	0.536	1.159	1.059	N	N											1.109			2.5
LAT011E04	1.436	1.057	1.051	0.905	N	N											0.978			2.5
LAT011F04	1.501	0.423	1.017	0.798	N	N											0.9075			2.5
LAT011G04	1.054	0.745	1.106	0.899	N	N											1.0025			2.5
LAT011H04	1.344	0.733	0.994	0.555	N	N											0.7745			2.5
LAT011A05	0.861	0.971	1.119	0.957	N	N											1.038			2.5
LAT011B05	0.851	0.88	1.202	1.028	N	N											1.115			2.5
LAT011C05	0	0	1.337	1.279	N	Y	1.033	1	1.03	1	0.822	1	0.83	1	N	1	1.05517			2.5	2.5	25
LAT011D05	0	0	0	0	Y	Y	0	3	0	3	0	4	0	2	Y	2.91295	0			2.5	0.858236	8.58236
LAT011E05	1.44	0.695	1.14	0.929	N	N											1.0345			2.5
LAT011F05	0	0	0.004	0.015	Y	Y	0.06	1	0.059	1	0.097	1	0.047	1	Y	1	0.047			2.5	2.5	25
LAT011G05	0.677	0.676	1.267	1.147	N	N											1.207			2.5
LAT011H05	1.432	0.864	1.143	0.826	N	N											0.9845			2.5
LAT011A06	0.974	2.252	1.107	0.975	N	N											1.041			2.5
LAT011B06	0.576	1.157	1.616	1.522	N	N											1.569			2.5
LAT011C06	0	0	0.125	0.154	N	Y	0.001	1	0.001	1	0	1	0	1	Y	1	0.0468333			2.5	2.5	25
LAT011D06	1.315	1.37	1.133	1.085	N	N											1.109			2.5
LAT011E06	1.359	1.11	1.098	0.913	N	N											1.0055			2.5
LAT011F06	1.21	0.1	1.028	0.915	N	N											0.9715			2.5
LAT011G06	0.66	0.03	1.193	1.033	N	N											1.113			2.5
LAT011H06	1.364	0.535	1.222	0.934	N	N											1.078			2.5
LAT011A07	1.059	2.063	1.306	1.181	N	N											1.2435			2.5
LAT011B07	0.812	0.694	0.919	1.298	N	N											1.1085			2.5
LAT011C07	0	0	1.149	1.123	N	Y	1.168	1	1.101	1	0.822	1	0.789	1	N	1	1.02533			2.5	2.5	25
LAT011D07	1.193	1.793	1.061	1.017	N	N											1.039			2.5
LAT011E07	1.314	0.659	1.142	1.012	N	N											1.077			2.5
LAT011F07	1.347	0.972	1.009	0.548	N	N											0.7785			2.5
LAT011G07	1.197	0.487	1.14	0.966	N	N											1.053			2.5
LAT011H07	1.322	0.587	1.324	1.005	N	N											1.1645			2.5
LAT011A08	0.959	1.828	1.075	1.069	N	N											1.072			2.5
LAT011B08	0	0.315	0.023	0.066	Y	N											0.0445			2.5
LAT011C08	0	0	0.003	0.015	Y	Y	1.195	1	1.127	1	0.957	1	0.84	1	N	1	0.6895			2.5	2.5	25
LAT011D08	0.873	1.378	1.06	1.08	N	N											1.07			2.5
LAT011E08	1.328	0.743	1.042	1.015	N	N											1.0285			2.5
LAT011F08	1.409	1.198	0.975	0.911	N	N											0.943			2.5
LAT011G08	1.449	1.068	1.244	1.01	N	N											1.127			2.5
LAT011H08	1.583	0.73	1.199	1.054	N	N											1.1265			2.5
LAT011A09	1.059	2.025	1.058	1.065	N	N											1.0615			2.5
LAT011B09	0	1.491	1.296	1.31	N	N											1.303			2.5
LAT011C09	0	0.002	1.033	0.481	N	Y	1.139	1	0.998	1	0.494	1	0.685	1	N	1	0.805			2.5	2.5	25
LAT011D09	0.012	0	0.003	0	Y	Y	1.207	1	1.032	1	0.953	1	0.766	1	N	1	0.660167			2.5	2.5	25
LAT011E09	1.258	0.204	1.031	1.259	N	N											1.145			2.5
LAT011F09	1.283	0.369	0.51	0.507	N	N											0.5085			2.5
LAT011G09	1.191	0.148	1.081	0.969	N	N											1.025			2.5
LAT011H09	1.513	0.65	1.861	1.798	N	N											1.8295			2.5
LAT011A10	1.111	1.663	0.45	1.209	N	N											0.8295			2.5
LAT011B10	0	1.243	1.193	1.194	N	N											1.1935			2.5
LAT011C10	0	0	1.461	1.522	N	Y	1.783	1	1.605	1	0.765	1	0.734	1	N	1	1.31167			2.5	2.5	25
LAT011D10	0.796	0.195	1.01	1.077	N	N											1.0435			2.5
LAT011E10	1.329	1.149	1.053	1.042	N	N											1.0475			2.5
LAT011F10	1.162	1.143	1.148	1.129	N	N											1.1385			2.5
LAT011G10	1.369	0.7	1.161	1.124	N	N											1.1425			2.5
LAT011H10	1.588	1.623	0.574	0.517	N	N											0.5455			2.5
LAT011A11	0.645	1.764	0.155	0.272	N	N											0.2135			2.5
LAT011B11	0	0	1.085	1.097	Y	Y	1.027	1	0.907	1	0.867	1	0.82	1	N	1	0.967167			2.5	2.5	25
LAT011C11	0.974	0.075	1.289	0.83	N	N											1.0595			2.5
LAT011D11	0.814	1.516	0.986	0.979	N	N											0.9825			2.5
LAT011E11	1.131	1.349	1.017	1.03	N	N											1.0235			2.5
LAT011F11	1.153	0.46	1.057	1.165	N	N											1.111			2.5
LAT011G11	1.649	2.451	1.095	1.153	N	N											1.124			2.5
LAT011H11	1.72	1.822	1.166	1.363	N	N											1.2645			2.5
LAT012A02	1.166	0.893	0.973	0.787	N	N											0.88			2.5
LAT012B02	1.7	1.124	1.241	1.164	N	N											1.2025			2.5
LAT012C02	0	0	1.108	0.577	N	Y	1.322	1	1.348	1	0.874	1	0.916	1	N	1	1.02417			2.5	2.5	25
LAT012D02	1.34	0	1.148	1.046	N	N											1.097			2.5
LAT012E02	0	0	0	0	Y	Y	0.001	3	0	3	0	4	0	4	Y	3.4641	0.000166667			2.5	0.721688	7.21688
LAT012F02	0	0	0	0	Y	Y	0.002	1	0.001	1	0.883	1	0.636	1	Y	1	0.253667			2.5	2.5	25
LAT012G02	1.036	1.433	1.015	0.973	N	N											0.994			2.5
LAT012H02	1.122	1.867	0.965	0.94	N	N											0.9525			2.5
LAT012A03	1.215	0.789	0.986	0.318	N	N											0.652			2.5
LAT012B03	1.278	1.203	1.027	0.813	N	N											0.92			2.5
LAT012C03	0	0	1.201	0.858	N	Y	1.6	1	1.596	1	0.763	1	0.845	1	N	1	1.14383			2.5	2.5	25
LAT012D03	1.189	0	1.088	0.868	N	N											0.978			2.5
LAT012E03	1.061	0.493	0.804	0.714	N	N											0.759			2.5
LAT012F03	1.355	1.381	1.113	0.69	N	N											0.9015			2.5
LAT012G03	1.45	2.045	1.055	0.917	N	N											0.986			2.5
LAT012H03	1.541	1.91	1.063	0.966	N	N											1.0145			2.5
LAT012A04	0.001	0.001	0.001	0.004	Y	Y	1.437	1	1.257	1	0.826	1	0.599	1	N	1	0.687333			2.5	2.5	25
LAT012B04	1.037	0.068	1.203	1.062	N	N											1.1325			2.5
LAT012C04	0	0	1.322	1.118	N	Y	1.295	1	1.29	1	0.723	1	0.822	1	N	1	1.095			2.5	2.5	25
LAT012D04	1.501	0.004	0.82	0.696	N	N											0.758			2.5
LAT012E04	1.524	1.848	1.098	1.025	N	N											1.0615			2.5
LAT012F04	1.372	1.57	1.141	0.805	N	N											0.973			2.5
LAT012G04	0.922	1.202	0.603	0.796	N	N											0.6995			2.5
LAT012H04	1.118	2.05	0.562	0.66	N	N											0.611			2.5
LAT012A05	1.059	2.547	1.098	0.953	N	N											1.0255			2.5
LAT012B05	1.33	1.888	1.17	1.016	N	N											1.093			2.5
LAT012C05	0	0	1.393	1.199	Y	Y	1.572	1	1.564	1	0.711	1	0.774	1	N	1	1.20217			2.5	2.5	25
LAT012D05	1.195	0.003	1.159	0.926	N	N											1.0425			2.5
LAT012E05	1.307	1.709	1.016	0.997	N	N											1.0065			2.5
LAT012F05	1.277	0.812	0.93	0.659	N	N											0.7945			2.5
LAT012G05	1.429	1.816	1.195	0.997	N	N											1.096			2.5
LAT012H05	1.361	1.566	1.132	0.975	N	N											1.0535			2.5
LAT012A06	0.957	2.33	0.19	0.322	N	N											0.256			2.5
LAT012B06	1.423	0.744	0.093	0.45	N	N											0.2715			2.5
LAT012C06	0	0	0.6	0.332	N	Y	0.363	1	0.639	1	0.767	1	0.493	1	N	1	0.532333			2.5	2.5	25
LAT012D06	0.831	0.003	0.017	0.024	Y	N											0.0205			2.5
LAT012E06	0.859	2.045	1.11	0.498	N	N											0.804			2.5
LAT012F06	0	0	0.001	0	Y	Y	0.007	3	0.002	9	0	4	0	8	Y	5.42161	0.00166667			2.5	0.461117	4.61117
LAT012G06	1	2.163	1.082	0.832	N	N											0.957			2.5
LAT012H06	0.927	0.01	0.1	0.074	Y	N											0.087			2.5
LAT012A07	0.253	0.021	0.001	0.004	Y	N											0.0025			2.5
LAT012B07	0.894	1.214	1.14	0.67	N	N											0.905			2.5
LAT012C07	0	0	1.194	0.608	N	Y	0.081	1	0.115	1	0.792	1	1.066	1	Y	1	0.642667			2.5	2.5	25
LAT012D07	0.821	0.001	0.425	0.199	N	N											0.312			2.5
LAT012E07	1.066	0.647	0.714	0.486	N	N											0.6			2.5
LAT012F07	0.961	0.123	0.238	0.114	N	N											0.176			2.5
LAT012G07	1.143	3.235	1.249	1.087	N	N											1.168			2.5
LAT012H07	0.891	1.692	1.206	1.167	N	N											1.1865			2.5
LAT012A08	0.932	1.268	0.543	0.66	N	N											0.6015			2.5
LAT012B08	0.833	1.934	0.994	0.965	N	N											0.9795			2.5
LAT012C08	0	0	1.768	1.154	N	Y	2.404	1	2.471	1	0.883	1	0.992	1	N	1	1.612			2.5	2.5	25
LAT012D08	0.872	0.089	0.203	0.106	N	N											0.1545			2.5
LAT012E08	0.75	1.546	1.102	1.014	N	N											1.058			2.5
LAT012F08	0.699	1.652	1.116	0.901	N	N											1.0085			2.5
LAT012G08	0.745	1.511	1.126	1.078	N	N											1.102			2.5
LAT012H08	0.747	1.403	1.283	1.164	N	N											1.2235			2.5
LAT012A09	1.135	0.861	0.56	0.296	N	N											0.428			2.5
LAT012B09	0	0	0	0	Y	Y	0.001	3	0.001	1	0	2	0	1	Y	1.56508	0.000333333			2.5	1.59736	15.9736
LAT012C09	0	0	1.37	0.937	N	Y	1.669	1	1.654	1	0.594	1	0.648	1	N	1	1.14533			2.5	2.5	25
LAT012D09	0.777	0.934	1.159	1.01	N	N											1.0845			2.5
LAT012E09	0.68	0.714	1.204	0.911	N	N											1.0575			2.5
LAT012F09	0.639	1.887	1.189	1.116	N	N											1.1525			2.5
LAT012G09	0.749	0.234	1.088	1.124	N	N											1.106			2.5
LAT012H09	0.737	0.539	1.184	1.204	N	N											1.194			2.5
LAT012A10	0.929	2.386	1.222	1.158	N	N											1.19			2.5
LAT012B10	0.86	0	1.124	1.019	N	N											1.0715			2.5
LAT012C10	0.77	0	1.12	1.019	N	N											1.0695			2.5
LAT012D10	0.858	0.994	1.074	0.836	N	N											0.955			2.5
LAT012E10	1.108	1.404	0.85	0.582	N	N											0.716			2.5
LAT012F10	0.713	1.53	1.1	0.973	N	N											1.0365			2.5
LAT012G10	0	0	0	0	Y	Y	0.002	1	0.001	1	0	2	0	1	Y	1.18921	0.0005			2.5	2.10224	21.0224
LAT012H10	0	0	0.001	0	Y	Y	0.035	3	0.007	9	0	8	0	8	Y	6.44742	0.00716667			2.5	0.387752	3.87752
LAT012A11	0.751	0.806	1.106	1.009	N	N											1.0575			2.5
LAT012B11	1.221	0.001	1.218	1.229	N	N											1.2235			2.5
LAT012C11	0.925	0.005	1.058	1.048	N	N											1.053			2.5
LAT012D11	0	0	0.001	0	Y	Y	0.002	1	0.008	1	0	2	0	2	Y	1.41421	0.00183333			2.5	1.76777	17.6777
LAT012E11	0.733	1.264	1.08	0.778	N	N											0.929			2.5
LAT012F11	0.681	0.884	1.026	0.916	N	N											0.971			2.5
LAT012G11	0.657	1.243	1.09	1.031	N	N											1.0605			2.5
LAT012H11	0.73	1.243	1.138	1.095	N	N											1.1165			2.5
LAT013A02	1.007	1.162	0.618	1.046	N	N											0.832			2.5
LAT013B02	0.973	1.267	0.952	1.145	N	N											1.0485			2.5
LAT013C02	0	0	1.118	1.019	N	Y	2.772	1	1.377	1	0.883	1	0.868	1	N	1	1.3395			2.5	2.5	25
LAT013D02	0.889	0.558	1.106	0.911	N	N											1.0085			2.5
LAT013E02	0.842	0.731	1.021	0.835	N	N											0.928			2.5
LAT013F02	0.786	0.857	0.983	0.739	N	N											0.861			2.5
LAT013G02	0.749	0.715	0.551	0.891	N	N											0.721			2.5
LAT013H02	0.788	0.545	0.905	0.832	N	N											0.8685			2.5
LAT013A03	1.073	1.022	1.114	1.093	N	N											1.1035			2.5
LAT013B03	1.013	1.237	1.191	1.015	N	N											1.103			2.5
LAT013C03	0	0	1.112	0.918	N	Y	2.525	1	1.344	1	0.794	1	0.823	1	N	1	1.25267			2.5	2.5	25
LAT013D03	0.835	0.083	0.002	0.001	Y	N											0.0015			2.5
LAT013E03	1.41	0.331	0.258	0.499	N	N											0.3785			2.5
LAT013F03	0.863	0.646	1.003	0.781	N	N											0.892			2.5
LAT013G03	0.976	0.558	0.185	0.095	N	N											0.14			2.5
LAT013H03	0.821	0.593	0.939	0.844	N	N											0.8915			2.5
LAT013A04	1.21	1.196	1.178	1.074	N	N											1.126			2.5
LAT013B04	1.22	1.143	1.208	1.02	N	N											1.114			2.5
LAT013C04	0	0.001	1.093	0.992	N	Y	1.147	1	1.185	1	1.147	1	1.094	1	N	1	1.10967			2.5	2.5	25
LAT013D04	0.895	0.855	0.99	0.965	N	N											0.9775			2.5
LAT013E04	0.918	0.675	0.949	0.897	N	N											0.923			2.5
LAT013F04	1.112	0.638	0.925	0.91	N	N											0.9175			2.5
LAT013G04	0.966	0.672	0.958	0.849	N	N											0.9035			2.5
LAT013H04	0.787	0.918	1.027	0.837	N	N											0.932			2.5
LAT013A05	1.061	1.465	1.192	1.077	N	N											1.1345			2.5
LAT013B05	0	0	0	0.002	Y	Y	0.022	1	0.001	1	0	2	0	2	Y	1.41421	0.00416667	13		2.5	1.76777	17.6777
LAT013C05	0	0	0.213	0.604	N	Y	1.124	1	1.159	1	1.136	1	1.214	1	N	1	0.908333			2.5	2.5	25
LAT013D05	0.936	0.886	0.997	0.932	N	N											0.9645			2.5
LAT013E05	1.419	0.728	0.998	0.894	N	N											0.946			2.5
LAT013F05	1.184	1.565	0.897	0.795	N	N											0.846			2.5
LAT013G05	1.321	1.196	0.576	1.154	N	N											0.865			2.5
LAT013H05	1.219	1.444	1.197	1.02	N	N											1.1085			2.5
LAT013A06	1.16	1.403	1.174	1.049	N	N											1.1115			2.5
LAT013B06	0.941	1.385	1.18	1.115	N	N											1.1475			2.5
LAT013C06	0	0	1.138	1.176	N	Y	1.077	1	1.207	1	1.194	1	1.251	1	N	1	1.17383			2.5	2.5	25
LAT013D06	1.008	1.096	0.919	1.004	N	N											0.9615			2.5
LAT013E06	1.657	0.923	1.022	0.971	N	N											0.9965			2.5
LAT013F06	1.448	0.162	0.135	0.43	N	N											0.2825			2.5
LAT013G06	1.331	0.753	1.074	0.947	N	N											1.0105			2.5
LAT013H06	1.021	0.966	1.074	0.965	N	N											1.0195			2.5
LAT013A07	0.002	0.001	0.001	0.001	Y	Y	0.003	9	0.001	9	0	8	0	8	Y	8.48528	0.001			2.5	0.294628	2.94628
LAT013B07	1.079	1.543	1.102	1.19	N	N											1.146			2.5
LAT013C07	0.963	0.006	1.203	1.115	N	N											1.159			2.5
LAT013D07	1.61	1.06	0.689	1.087	N	N											0.888			2.5
LAT013E07	1.448	1.554	1.013	0.916	N	N											0.9645			2.5
LAT041D10	0	0	0	0	Y	Y	0	81	0	81	0	128	0	128	Y	101.823	0	4	Y	2.5	0.0245523	0.245523
LAT013G07	0	0	0.007	0.015	Y	Y	0.313	1	0.397	1	0.01	1	0.019	1	Y	1	0.126833			2.5	2.5	25
LAT013H07	1.601	1.097	1.041	0.991	N	N											1.016			2.5
LAT013A08	1.613	1.858	1.612	1.851	N	N											1.7315			2.5
LAT013B08	1.501	1.379	1.214	1.268	N	N											1.241			2.5
LAT013C08	1.021	1.193	1.19	1.176	N	N											1.183			2.5
LAT013D08	0	0	0.001	0.003	Y	Y	0	1	0	1	0	1	0.121	1	Y	1	0.0208333			2.5	2.5	25
LAT013E08	1.48	0.239	0.336	0.241	N	N											0.2885			2.5
LAT013F08	1.437	1.16	0.958	0.907	N	N											0.9325			2.5
LAT013G08	1.043	0.951	1.062	0.876	N	N											0.969			2.5
LAT013H08	1.236	0.022	0.163	0.263	N	N											0.213			2.5
LAT013A09	1.073	1.409	1.195	1.239	N	N											1.217			2.5
LAT013B09	0.094	0.017	1.501	1.464	N	Y	2.862	1	1.927	1	0.817	1	0.745	1	N	1	1.55267			2.5	2.5	25
LAT013C09	0	0	0	0	Y	Y	0	1	0	1	0	2	0	2	Y	1.41421	0			2.5	1.76777	17.6777
LAT013D09	0.912	1.263	0.509	1.13	N	N											0.8195			2.5
LAT013E09	0.947	0.508	0.497	0.96	N	N											0.7285			2.5
LAT013F09	1.18	0.874	0.497	0.711	N	N											0.604			2.5
LAT013G09	1.081	0.301	1.005	1.047	N	N											1.026			2.5
LAT013H09	1.528	1.403	1.054	1.051	N	N											1.0525			2.5
LAT013A10	1.123	1.402	1.15	1.121	N	N											1.1355			2.5
LAT013B10	0.993	1.363	1.176	1.168	N	N											1.172			2.5
LAT013C10	1.337	0.003	1.161	1.113	N	N											1.137			2.5
LAT013D10	0.827	1.317	1.052	0.971	N	N											1.0115			2.5
LAT013E10	0.879	1.558	1.065	0.984	N	N											1.0245			2.5
LAT013F10	1.501	0.864	0.494	1.21	N	N											0.852			2.5
LAT013G10	1.347	1.655	0.991	0.962	N	N											0.9765			2.5
LAT013H10	1.495	0.803	0.262	0.424	N	N											0.343			2.5
LAT013A11	0.949	1.427	0.188	0.717	N	N											0.4525			2.5
LAT013B11	1.477	0.392	1.129	1.241	N	N											1.185			2.5
LAT013C11	1.174	0.344	1.017	1.047	N	N											1.032			2.5
LAT013D11	0	0	0	0	Y	Y	0.093	1	0.001	1	0.536	1	0.068	1	Y	1	0.116333			2.5	2.5	25
LAT013E11	0.919	1.045	1.107	1.063	N	N											1.085			2.5
LAT013F11	0.905	1.641	0.955	0.945	N	N											0.95			2.5
LAT013G11	0.955	1.368	0.984	0.968	N	N											0.976			2.5
LAT013H11	1.436	1.141	1.053	1.012	N	N											1.0325			2.5
LAT014A02	1.084	1.057	1.086	0.987	N	N											1.0365			2.5
LAT014B02	1.268	0.437	0.966	1.218	N	N											1.092			2.5
LAT014C02	0	0	0.823	1.148	N	Y	0.833	1	0.888	1	1.01	1	0.973	1	N	1	0.945833			2.5	2.5	25
LAT014D02	0	0.002	0.001	0.085	Y	Y	0.619	1	0.667	1	0.805	1	0.593	1	N	1	0.461667			2.5	2.5	25
LAT014E02	0.675	1.115	0.936	0.99	N	N											0.963			2.5
LAT014F02	0.716	0.279	0.11	0.278	N	N											0.194			2.5
LAT014G02	0.65	1.131	0.871	0.816	N	N											0.8435			2.5
LAT014H02	0.001	0.001	0.002	0.003	Y	Y	0.471	1	0.015	1	0.025	2	0.099	2	Y	1.41421	0.1025			2.5	1.76777	17.6777
LAT014A03	1.206	0.972	0.658	0.581	N	N											0.6195			2.5
LAT014B03	0.963	2.267	1.055	1.071	N	N											1.063			2.5
LAT014C03	1.138	0	1.104	1.045	N	N											1.0745			2.5
LAT014D03	0.693	0.745	0.872	1.237	N	N											1.0545			2.5
LAT014E03	0.979	0.859	0.773	0.857	N	N											0.815			2.5
LAT014F03	0.568	0.719	0.605	1.049	N	N											0.827			2.5
LAT014G03	0.108	0.037	0.011	0.035	Y	N											0.023			2.5
LAT014H03	0.66	1.657	1.019	1.005	N	N											1.012			2.5
LAT014A04	1.15	1.721	1.132	1.062	N	N											1.097			2.5
LAT014B04	0.888	2.365	1.179	1.141	N	N											1.16			2.5
LAT014C04	1.187	0	1.142	1.141	N	N											1.1415			2.5
LAT014D04	0.16	0	0.01	0.002	Y	N											0.006			2.5
LAT014E04	0.791	1.341	0.884	0.946	N	N											0.915			2.5
LAT014F04	0.713	0.114	0.002	0	Y	N											0.001			2.5
LAT014G04	0.679	1.592	0.986	1.157	N	N											1.0715			2.5
LAT014H04	0.679	1.875	0.99	1.072	N	N											1.031			2.5
LAT014A05	1.04	2.218	1.225	1.265	N	N											1.245			2.5
LAT014B05	0.982	2.115	1.187	1.122	N	N											1.1545			2.5
LAT014C05	1.197	0	1.197	1.289	N	N											1.243			2.5
LAT014D05	0	0	0	0	Y	Y	0	1	0	1	0	1	0	1	Y	1	0			2.5	2.5	25
LAT014E05	0.736	1.624	0.93	1.094	N	N											1.012			2.5
LAT014F05	0.834	0.002	0.697	1.209	N	N											0.953			2.5
LAT014G05	0.899	0.111	0.001	0.063	Y	N											0.032			2.5
LAT014H05	0	0	0	0	Y	Y	0	3	0	3	0	2	0	2	Y	2.44949	0			2.5	1.02062	10.2062
LAT014A06	1.171	2.086	1.085	1.148	N	N											1.1165			2.5
LAT014B06	1.186	2.059	1.137	1.197	N	N											1.167			2.5
LAT014C06	1.04	0	1.162	1.197	N	N											1.1795			2.5
LAT014D06	0	0	0	0	Y	Y	0.774	1	0.935	1	0.007	1	0.418	1	Y	1	0.355667			2.5	2.5	25
LAT014E06	1.097	2.231	1.017	0.973	N	N											0.995			2.5
LAT014F06	0.775	1.883	0.926	1.077	N	N											1.0015			2.5
LAT014G06	0	0	0	0	Y	Y	0	3	0	3	0	2	0	2	Y	2.44949	0			2.5	1.02062	10.2062
LAT014H06	0.689	1.909	0.972	1.129	N	N											1.0505			2.5
LAT014A07	1.161	1.361	1.089	1.171	N	N											1.13			2.5
LAT014B07	1.111	2.085	1.119	1.215	N	N											1.167			2.5
LAT014C07	0	0	0.272	0.141	N	Y	0.829	1	0.874	1	1.11	1	1.059	1	N	1	0.714167			2.5	2.5	25
LAT014D07	1.286	1.881	0.888	1.253	N	N											1.0705			2.5
LAT014E07	1.196	2.237	1.089	1.16	N	N											1.1245			2.5
LAT014F07	1.07	1.939	1.02	1.019	N	N											1.0195			2.5
LAT014G07	0.911	1.883	0.992	1.249	N	N											1.1205			2.5
LAT014H07	0.788	1.73	1.101	1.284	N	N											1.1925			2.5
LAT014A08	0.177	1.329	0.603	0.584	N	N											0.5935			2.5
LAT014B08	0	0	0.002	0	Y	Y	0.001	1	0.004	1	0	2	0	1	Y	1.18921	0.00116667			2.5	2.10224	21.0224
LAT014C08	1.112	0	1.101	1.212	N	N											1.1565			2.5
LAT014D08	1.177	1.935	1.224	1.45	N	N											1.337			2.5
LAT014E08	0	0	0.001	0	Y	Y	0	1	0.732	1	0	1	0	1	Y	1	0.122167			2.5	2.5	25
LAT014F08	1.072	1.818	0.957	1.305	N	N											1.131			2.5
LAT014G08	0.901	1.58	0.101	0.075	N	N											0.088			2.5
LAT014H08	0.166	0.147	0.289	0.396	N	N											0.3425			2.5
LAT014A09	1.059	1.01	1.115	1.081	N	N											1.098			2.5
LAT014B09	0	0	1.348	1.362	N	Y	1.364	1	1.416	1	1.077	1	1.307	1	N	1	1.31233			2.5	2.5	25
LAT014C09	0.011	0	0.515	0.68	N	Y	0.661	1	0.717	1	1.062	1	1.048	1	N	1	0.7805			2.5	2.5	25
LAT014D09	1.426	1.305	1.051	1.081	N	N											1.066			2.5
LAT014E09	1.222	1.818	1.221	1.179	N	N											1.2			2.5
LAT014F09	1.302	1.632	0.921	1.077	N	N											0.999			2.5
LAT014G09	1.187	1.638	1.083	1.349	N	N											1.216			2.5
LAT014H09	0.859	1.147	1.029	1.103	N	N											1.066			2.5
LAT014A10	1.053	0.949	0.958	1.053	N	N											1.0055			2.5
LAT014B10	0.049	0	1.518	1.946	N	Y	0.996	1	0.935	1	1.747	1	1.654	1	N	1	1.466			2.5	2.5	25
LAT014C10	0.751	0	1.06	1.075	N	N											1.0675			2.5
LAT014D10	1.091	0.939	0.539	0.934	N	N											0.7365			2.5
LAT014E10	1.269	1.464	0.997	1.072	N	N											1.0345			2.5
LAT014F10	1.07	1.154	0.995	0.993	N	N											0.994			2.5
LAT014G10	1.443	0.931	1.023	0.985	N	N											1.004			2.5
LAT014H10	1.157	0.958	0.475	0.54	N	N											0.5075			2.5
LAT014A11	1.316	1.078	0.994	1.079	N	N											1.0365			2.5
LAT014B11	0.582	1.214	1.168	1.132	N	N											1.15			2.5
LAT035G04	0	0	0	0	Y	Y	0	81	0	81	0	128	0	64	Y	85.6229	0			2.5	0.0291978	0.291978
LAT014D11	1.466	1.035	1.074	1.063	N	N											1.0685			2.5
LAT014E11	0.04	0.1	0.348	0.497	N	Y	0.001	3	0	1	0.038	1	0.042	1	Y	1.31607	0.154333			2.5	1.89959	18.9959
LAT014F11	1.157	0.915	0.947	1.037	N	N											0.992			2.5
LAT014G11	1.191	0.851	0.884	0.94	N	N											0.912			2.5
LAT014H11	1.057	0.791	0.081	0.038	Y	N											0.0595			2.5
LAT015A02	1.132	0.001	0.931	1.019	N	N											0.975			2.5
LAT015B02	0	0	0	0	Y	Y	0	3	0	3	0	4	0	2	Y	2.91295	0			2.5	0.858236	8.58236
LAT015C02	1.324	0.119	1.122	1.082	N	N											1.102			2.5
LAT015D02	1.286	0	1.054	1.11	N	N											1.082			2.5
LAT015E02	1.388	0.396	0.868	1.006	N	N											0.937			2.5
LAT015F02	1.292	0.239	0.984	0.844	N	N											0.914			2.5
LAT015G02	1.272	0.2	0.916	0.82	N	N											0.868			2.5
LAT015H02	0.801	0.255	1.004	0.778	N	N											0.891			2.5
LAT015A03	0.88	1.638	0.917	0.75	N	N											0.8335			2.5
LAT015B03	1.145	1.039	0.942	1.105	N	N											1.0235			2.5
LAT015C03	1.323	0.032	1.007	1.038	N	N											1.0225			2.5
LAT015D03	1.503	0.605	0.936	1.026	N	N											0.981			2.5
LAT015E03	1.123	0.457	1.058	1.105	N	N											1.0815			2.5
LAT015F03	1.362	0.472	0.994	0.889	N	N											0.9415			2.5
LAT015G03	1.205	0.201	0.885	0.957	N	N											0.921			2.5
LAT015H03	0.968	0.465	1.072	0.62	N	N											0.846			2.5
LAT015A04	0.869	1.175	1.043	1.093	N	N											1.068			2.5
LAT015B04	1.046	0.448	0.696	0.587	N	N											0.6415			2.5
LAT015C04	1.501	0.061	1.125	0.881	N	N											1.003			2.5
LAT015D04	0.001	0.001	0.031	0.031	Y	Y	0	1	0.89	1	0.004	2	0.004	1	Y	1.18921	0.16			2.5	2.10224	21.0224
LAT015E04	1.097	0.058	0.49	0.308	N	N											0.399			2.5
LAT015F04	0.793	0.239	0.524	0.4	N	N											0.462			2.5
LAT015G04	1.209	0.288	0.942	1.011	N	N											0.9765			2.5
LAT015H04	1.076	0.31	1.031	1.058	N	N											1.0445			2.5
LAT015A05	0.993	1.804	0.828	0.562	N	N											0.695			2.5
LAT015B05	0.973	1.357	1.068	1.071	N	N											1.0695			2.5
LAT015C05	1.038	0.283	1.234	1.392	N	N											1.313			2.5
LAT015D05	1.505	0.499	0.182	0.145	N	N											0.1635			2.5
LAT015E05	1.302	0.391	0.941	0.988	N	N											0.9645			2.5
LAT015F05	1.055	0.002	0.257	0.028	N	N											0.1425			2.5
LAT015G05	0.304	0.134	0.005	0.351	N	N											0.178			2.5
LAT015H05	1.275	0.162	1.096	0.88	N	N											0.988			2.5
LAT015A06	0.881	2.196	0.921	1.133	N	N											1.027			2.5
LAT015B06	0.831	1.852	0.958	1.171	N	N											1.0645			2.5
LAT015C06	0.761	0.001	0.018	0.012	Y	N											0.015			2.5
LAT015D06	1.347	0.016	0.007	0.009	Y	N											0.008			2.5
LAT015E06	0.915	0.318	0.001	0.001	Y	N											0.001			2.5
LAT015F06	1.452	0.708	0.937	0.964	N	N											0.9505			2.5
LAT015G06	1.324	0.406	0.992	1.021	N	N											1.0065			2.5
LAT015H06	0	0.004	0.001	0	Y	Y	0.006	1	0.932	1	0	1	0	1	Y	1	0.1565			2.5	2.5	25
LAT015A07	0.849	2.465	0.953	1.036	N	N											0.9945			2.5
LAT015B07	1.201	1.552	0.987	1.189	N	N											1.088			2.5
LAT015C07	0.981	0.003	0.446	0.426	N	N											0.436			2.5
LAT015D07	1.009	0.622	0.448	0.31	N	N											0.379			2.5
LAT015E07	1.245	0.613	1.016	1.031	N	N											1.0235			2.5
LAT015F07	1.274	0.432	1.009	1.002	N	N											1.0055			2.5
LAT015G07	1.371	0.863	1.044	0.763	N	N											0.9035			2.5
LAT015H07	1.183	0.426	1.006	1.033	N	N											1.0195			2.5
LAT015A08	0.934	2.738	0.954	0.918	N	N											0.936			2.5
LAT015B08	0.784	2.111	0.963	1.109	N	N											1.036			2.5
LAT015C08	0.958	0.092	1.172	1.186	N	N											1.179			2.5
LAT015D08	0.974	1.247	1.004	1.016	N	N											1.01			2.5
LAT015E08	1.409	0.874	0.926	1.014	N	N											0.97			2.5
LAT015F08	0.935	0.009	0.392	0.434	N	N											0.413			2.5
LAT015G08	1.028	0.134	1.014	0.841	N	N											0.9275			2.5
LAT015H08	1.269	0.719	0.978	1.058	N	N											1.018			2.5
LAT015A09	0.839	2.936	0.91	0.928	N	N											0.919			2.5
LAT015B09	0.705	2.014	0.985	1.095	N	N											1.04			2.5
LAT015C09	0	0	0.027	0.03	Y	Y	0.757	1	0.887	1	0.699	1	0.759	1	N	1	0.5265			2.5	2.5	25
LAT015D09	0	0	0.698	0.881	N	Y	0	1	0	1	0.001	1	0	1	Y	1	0.263333			2.5	2.5	25
LAT015E09	0.001	0	0.069	0.239	N	N											0.154			2.5
LAT015F09	1.485	0.676	0.936	0.998	N	N											0.967			2.5
LAT015G09	0.915	0.172	0.565	0.385	N	N											0.475			2.5
LAT015H09	1.271	0.707	1.016	1.069	N	N											1.0425			2.5
LAT015A10	0	0	1.032	1.067	N	Y	N/A	N/A	0.787	1	0.774	1	0.72	1	N	1	0.876			2.5	2.5	25
LAT015B10	0.84	1.967	1.016	1.098	N	N											1.057			2.5
LAT015C10	0.928	0.884	1.024	1.089	N	N											1.0565			2.5
LAT015D10	1.232	0	0.001	0	N	N											0.0005			2.5
LAT015E10	1.449	0.971	0.421	0.441	N	N											0.431			2.5
LAT015F10	1.276	0.368	0.975	0.958	N	N											0.9665			2.5
LAT015G10	0	0	1.027	1.008	Y	Y	0.738	1	0.765	1	0.757	1	0.766	1	N	1	0.8435			2.5	2.5	25
LAT015H10	1.363	0.411	0.975	1.006	N	N											0.9905			2.5
LAT015A11	1.057	2.782	0.891	0.925	N	N											0.908			2.5
LAT015B11	0.834	2.281	0.952	1.045	N	N											0.9985			2.5
LAT015C11	0.826	1.615	0.838	0.992	N	N											0.915			2.5
LAT015D11	1.047	0.041	0.018	0.017	Y	N											0.0175			2.5
LAT015E11	1.407	0.881	0.802	0.815	N	N											0.8085			2.5
LAT015F11	1.376	0.442	0.931	0.956	N	N											0.9435			2.5
LAT015G11	1.008	0.031	0.182	0.224	N	N											0.203			2.5
LAT015H11	1.308	0.738	0.98	1.087	N	N											1.0335			2.5
LAT016A02	1.096	0.555	1.074	0.848	N	N											0.961			2.5
LAT016B02	1.034	0.034	1.171	1.357	N	N											1.264			2.5
LAT016C02	0.977	0.693	1.026	1.362	N	N											1.194			2.5
LAT016D02	0.693	0	0.025	0.037	Y	N											0.031			2.5
LAT016E02	0.898	0	0.224	0.107	N	N											0.1655			2.5
LAT016F02	1.404	0.001	0	0.001	Y	N											0.0005			2.5
LAT016G02	1.038	0.494	0.884	1.066	N	N											0.975			2.5
LAT016H02	1.391	0.143	0.723	0.341	N	N											0.532			2.5
LAT016A03	0	0	0	0	Y	Y	0	1	1.168	1	0	1	0	1	Y	1	0.194667			2.5	2.5	25
LAT016B03	1.051	0.761	1.112	0.987	N	N											1.0495			2.5
LAT016C03	0.919	0.008	0.132	0.371	N	N											0.2515			2.5
LAT016D03	0.961	0.274	1.013	1.023	N	N											1.018			2.5
LAT016E03	0.828	0.381	0.962	1.095	N	N											1.0285			2.5
LAT016F03	0.852	0.372	0.905	1.086	N	N											0.9955			2.5
LAT016G03	1.107	0.213	0.966	1.106	N	N											1.036			2.5
LAT016H03	1.387	0.191	0.921	1.072	N	N											0.9965			2.5
LAT016A04	1.088	1.04	1.059	1.278	N	N											1.1685			2.5
LAT016B04	1.144	0.079	0.8	0.661	N	N											0.7305			2.5
LAT016C04	0.007	0	0	0	Y	Y	0	1	1.037	1	0	2	0	1	Y	1.18921	0.172833			2.5	2.10224	21.0224
LAT016D04	0.864	0.021	0.339	0.377	N	N											0.358			2.5
LAT016E04	0.826	0.138	0.987	1.085	N	N											1.036			2.5
LAT016F04	0.89	0.103	0.519	0.558	N	N											0.5385			2.5
LAT016G04	0.003	0	1.088	1.13	N	Y	0.98	1	0.894	1	0.972	1	0	1	Y	1	0.844			2.5	2.5	25
LAT016H04	1.582	0.196	0.06	0.03	Y	N											0.045			2.5
LAT016A05	1.127	1.273	1.129	1.295	N	N											1.212			2.5
LAT016B05	1.077	1.095	1.067	1.312	N	N											1.1895			2.5
LAT016C05	0.943	0.784	1.151	1.306	N	N											1.2285			2.5
LAT016D05	1.46	0.014	0.319	0.449	N	N											0.384			2.5
LAT016E05	0.814	0.316	0.991	0.944	N	N											0.9675			2.5
LAT016F05	1.053	0.874	0.937	0.876	N	N											0.9065			2.5
LAT016G05	1.142	0.416	1.006	1.125	N	N											1.0655			2.5
LAT016H05	1.257	0.629	0.989	1.008	N	N											0.9985			2.5
LAT016A06	1.214	1.283	1.01	1.077	N	N											1.0435			2.5
LAT016B06	1.128	1.85	1.092	1.344	N	N											1.218			2.5
LAT016C06	1	0.98	1.107	1.32	N	N											1.2135			2.5
LAT016D06	1.161	0.831	0.194	0.488	N	N											0.341			2.5
LAT016E06	1.116	0.298	1.011	1.134	N	N											1.0725			2.5
LAT016F06	1.037	0.004	0.115	0.101	N	N											0.108			2.5
LAT016G06	1.524	0.42	0.91	1.067	N	N											0.9885			2.5
LAT016H06	0	0	0	0.003	Y	Y	0.672	1	0.882	1	0.857	1	0.764	1	N	1	0.529667			2.5	2.5	25
LAT016A07	1.164	2.558	1.122	1.115	N	N											1.1185			2.5
LAT016B07	1.022	1.745	1.065	1.196	N	N											1.1305			2.5
LAT016C07	0.907	1.407	1.069	1.244	N	N											1.1565			2.5
LAT016D07	0.947	1.795	1.057	1.182	N	N											1.1195			2.5
LAT016E07	0.079	0.181	0	0	Y	N											0			2.5
LAT016F07	1.028	1.059	0.038	0.014	Y	N											0.026			2.5
LAT016G07	1.301	0.313	1.028	1.005	N	N											1.0165			2.5
LAT016H07	1.308	0.432	1.096	1.101	N	N											1.0985			2.5
LAT016A08	1.114	2.73	1.14	1.196	N	N											1.168			2.5
LAT016B08	1.197	2.203	0.194	0.265	N	N											0.2295			2.5
LAT016C08	0.992	1.652	1.084	1.209	N	N											1.1465			2.5
LAT016D08	0	0	0	0	Y	Y	0	1	0	1	0	1	0	1	Y	1	0			2.5	2.5	25
LAT016E08	1.343	0.18	0.858	0.814	N	N											0.836			2.5
LAT016F08	0	0.001	0.321	0.314	N	Y	0.921	1	0.878	1	0.902	1	0.854	1	N	1	0.698333			2.5	2.5	25
LAT016G08	0.218	0.019	1.061	1.193	N	N											1.127			2.5
LAT016H08	0	0.002	0.455	0.414	N	Y	0.692	1	0.992	1	0.782	1	0.821	1	N	1	0.692667			2.5	2.5	25
LAT016A09	1.055	2.919	1.121	1.167	N	N											1.144			2.5
LAT016B09	1.683	0.445	0.13	0.109	N	N											0.1195			2.5
LAT016C09	1.131	1.361	1.031	1.088	N	N											1.0595			2.5
LAT016D09	0.003	0	1.166	1.238	N	Y	1.028	1	0.907	1	0.987	1	0.878	1	N	1	1.034			2.5	2.5	25
LAT016E09	1.266	0.488	1.012	1.105	N	N											1.0585			2.5
LAT016F09	0	0	1.068	1.209	N	Y	1.02	1	0.898	1	0.968	1	0.807	1	N	1	0.995			2.5	2.5	25
LAT016G09	1.551	0.553	0.982	1.041	N	N											1.0115			2.5
LAT016H09	1.41	0.337	1.061	1.163	N	N											1.112			2.5
LAT016A10	1.083	2.416	1.2	1.195	N	N											1.1975			2.5
LAT016B10	1.081	2.334	1.128	1.175	N	N											1.1515			2.5
LAT016C10	1.143	1.752	1.076	1.189	N	N											1.1325			2.5
LAT016D10	1.197	2.082	0.836	1.107	N	N											0.9715			2.5
LAT016E10	1.444	0.338	0.979	1.01	N	N											0.9945			2.5
LAT016F10	0	0.004	0.002	0	Y	Y	0	1	0	1	0	1	0.768	1	Y	1	0.128333			2.5	2.5	25
LAT016G10	1.136	0.437	0.009	0.03	Y	N											0.0195			2.5
LAT016H10	1.039	0.323	0.925	1.086	N	N											1.0055			2.5
LAT016A11	0	0	0.004	0.005	Y	Y	0.054	1	0.051	1	0.12	1	0.06	1	Y	1	0.049			2.5	2.5	25
LAT016B11	0	0	0	0	Y	Y	0.838	1	1.02	1	0.743	1	0.66	1	N	1	0.5435			2.5	2.5	25
LAT016C11	1.497	1.464	1.057	1.122	N	N											1.0895			2.5
LAT016D11	1.206	0.723	0.011	0.009	Y	N											0.01			2.5
LAT016E11	1.376	1.069	1.007	0.955	N	N											0.981			2.5
LAT016F11	1.464	0.359	0.828	0.854	N	N											0.841			2.5
LAT016G11	0	0	0	0.014	Y	Y	0.692	1	1.055	1	0	1	0	1	Y	1	0.2935			2.5	2.5	25
LAT016H11	1.035	0.11	0.959	0.891	N	N											0.925			2.5
LAT017A02	0.555	0.665	1.051	0.965	N	N											1.008			2.5
LAT017B02	0.001	0.001	0.29	0.37	N	Y	1.076	1	0.908	1	0.894	1	0.95	1	N	1	0.748			2.5	2.5	25
LAT017C02	0.654	0.798	0.212	0.325	N	N											0.2685			2.5
LAT017D02	0.783	0.585	1.07	0.74	N	N											0.905			2.5
LAT017E02	0	0	0	0	Y	Y	1.05	1	0.878	1	0.753	1	0.748	1	N	1	0.5715			2.5	2.5	25
LAT017F02	0	0	0.002	0.003	Y	Y	0	2	0	3	0	1	0	1	Y	1.56508	0.000833333			2.5	1.59736	15.9736
LAT017G02	0.001	0	0.846	0.825	N	Y	0.001	1	N/A	N/A	0	1	0	1	Y	1	0.3344			2.5	2.5	25
LAT017H02	0	0	0	0	Y	Y	N/A	N/A	N/A	N/A	0.916	1	0.887	1	N	1	0.45075			2.5	2.5	25
LAT017A03	0.681	0.54	0.955	1.075	N	N											1.015			2.5
LAT017B03	0.792	0.696	1.07	0.954	N	N											1.012			2.5
LAT017C03	0.83	0.984	1.106	1.15	N	N											1.128			2.5
LAT017D03	1.069	0.798	1.012	1.03	N	N											1.021			2.5
LAT017E03	1.138	0.694	0.702	0.706	N	N											0.704			2.5
LAT017F03	1.065	1.006	1.001	0.943	N	N											0.972			2.5
LAT017G03	1.082	1.231	0.494	0.391	N	N											0.4425			2.5
LAT017H03	0	0	0	0	Y	Y	N/A	N/A	N/A	N/A	0	1	0	1	Y	1	0			2.5	2.5	25
LAT017A04	0.664	0.773	0.965	1.086	N	N											1.0255			2.5
LAT017B04	0	0	0	0	Y	Y	0.01	1	0.854	1	0	1	0	1	Y	1	0.144			2.5	2.5	25
LAT017C04	0.686	0.796	1.083	1.104	N	N											1.0935			2.5
LAT017D04	1.264	0.66	1.081	1.094	N	N											1.0875			2.5
LAT017E04	1.107	0.393	1.024	0.951	N	N											0.9875			2.5
LAT017F04	0.738	0.004	0.998	0.912	N	N											0.955			2.5
LAT017G04	0.547	1.292	0.998	1.027	N	N											1.0125			2.5
LAT017H04	0.638	0.857	1.076	0.936	N	N											1.006			2.5
LAT017A05	0	0	0	0	Y	Y	0	1	1.042	1	0.72	1	1.003	1	Y	1	0.460833			2.5	2.5	25
LAT017B05	0.002	0	0	0	Y	Y	0.005	3	0	1	0	1	0.002	1	Y	1.31607	0.00116667			2.5	1.89959	18.9959
LAT017C05	0	0	1.158	0.91	N	Y	1.017	1	0.984	1	0.795	1	0.636	1	N	1	0.916667			2.5	2.5	25
LAT017D05	0.198	0.01	0	0	Y	N											0			2.5
LAT017E05	0	0	0	0	Y	Y	0	2	0	3	0.734	1	0.443	1	Y	1.56508	0.196167			2.5	1.59736	15.9736
LAT017F05	0	0	0	0	Y	Y	0	8	0	9	0	2	0	2	Y	4.11953	0			2.5	0.606865	6.06865
LAT017G05	0	0	0	0	Y	Y	N/A	N/A	N/A	N/A	0.823	1	0.847	1	N	1	0.4175			2.5	2.5	25
LAT017H05	0.002	0.001	1.112	0.935	N	Y	N/A	N/A	N/A	N/A	0.916	1	0.936	1	N	1	0.97475			2.5	2.5	25
LAT017A06	0	0	0	0.002	Y	Y	0.901	1	1.102	1	0	1	0	1	Y	1	0.334167			2.5	2.5	25
LAT017B06	0.001	0	1.216	1.068	N	Y	0.737	1	0.838	1	0.774	1	0.899	1	N	1	0.922			2.5	2.5	25
LAT017C06	1.23	1.067	1.047	0.864	N	N											0.9555			2.5
LAT017D06	1.417	0.963	1.015	1.073	N	N											1.044			2.5
LAT017E06	1.394	0.91	0.959	0.984	N	N											0.9715			2.5
LAT017F06	1.378	1.179	0.241	0.431	N	N											0.336			2.5
LAT017G06	1.114	0.968	0.876	0.978	N	N											0.927			2.5
LAT017H06	1.192	1.117	1.023	0.86	N	N											0.9415			2.5
LAT017A07	0.677	1.706	1.035	1.091	N	N											1.063			2.5
LAT017B07	0.663	1.13	0.955	0.566	N	N											0.7605			2.5
LAT017C07	1.128	0.671	1.033	1.024	N	N											1.0285			2.5
LAT017D07	0	0	0	0	Y	Y	0	4	0	3	0	1	0	1	Y	1.86121	0			2.5	1.34321	13.4321
LAT017E07	0.811	0	1.128	1.067	N	N											1.0975			2.5
LAT017F07	1.306	0.796	1.009	0.992	N	N											1.0005			2.5
LAT017G07	0.939	0.845	1.053	1.012	N	N											1.0325			2.5
LAT017H07	0.32	0.693	0.879	0.953	N	N											0.916			2.5
LAT017A08	0.663	1.535	1.044	1.116	N	N											1.08			2.5
LAT017B08	0.643	1.379	1.156	1.167	N	N											1.1615			2.5
LAT017C08	0.797	1.135	1.039	1.053	N	N											1.046			2.5
LAT017D08	1.402	0.819	1.028	1.055	N	N											1.0415			2.5
LAT017E08	0	0	0	0	Y	Y	0	1	0	1	0.718	1	0.585	1	Y	1	0.217167			2.5	2.5	25
LAT017F08	0	0	0	0	Y	Y	N/A	N/A	N/A	N/A	0	4	0	4	Y	4	0			2.5	0.625	6.25
LAT017G08	0.73	0.794	1.046	1.1	N	N											1.073			2.5
LAT017H08	0.016	0.001	0.004	0.002	Y	Y	N/A	N/A	N/A	N/A	0	2	0	2	Y	2	0.0015			2.5	1.25	12.5
LAT017A09	0.616	1.683	1.089	1.002	N	N											1.0455			2.5
LAT017B09	0.595	1.494	0.996	0.918	N	N											0.957			2.5
LAT017C09	0.771	0.956	1.074	1.031	N	N											1.0525			2.5
LAT017D09	0	0	0	0	Y	Y	0	2	0	1	0.674	1	0.519	1	Y	1.18921	0.198833			2.5	2.10224	21.0224
LAT017E09	0	0.003	0	0	Y	Y	0	1	0	1	0.77	1	0.645	1	Y	1	0.235833			2.5	2.5	25
LAT017F09	1.357	0.735	1.034	0.997	N	N											1.0155			2.5
LAT017G09	1.427	0.942	1.038	1.04	N	N											1.039			2.5
LAT017H09	1.045	0.761	0.947	1.145	N	N											1.046			2.5
LAT017A10	0	0	0	0	Y	Y	0	3	0	1	0	2	0	2	Y	1.86121	0			2.5	1.34321	13.4321
LAT017B10	1.163	1.298	0.01	0.034	Y	N											0.022			2.5
LAT017C10	0	0	0	0	Y	Y	0	2	0	1	0.764	1	0.696	1	Y	1.18921	0.243333			2.5	2.10224	21.0224
LAT017D10	1.283	1.258	0.993	1.024	N	N											1.0085			2.5
LAT017E10	1.299	0.914	0.967	0.586	N	N											0.7765			2.5
LAT017F10	1.245	0.634	0	0.008	N	N											0.004			2.5
LAT017G10	0	0	0.381	0.549	N	Y	N/A	N/A	N/A	N/A	0.793	1	0.871	1	N	1	0.6485			2.5	2.5	25
LAT017H10	1.438	0.993	1.093	1.141	N	N											1.117			2.5
LAT017A11	0.552	0.939	0.949	0.863	N	N											0.906			2.5
LAT017B11	0.902	0.811	0.001	0	N	N											0.0005			2.5
LAT017C11	1.008	0.527	0.94	0.97	N	N											0.955			2.5
LAT017D11	1.18	1.13	1.148	1.075	N	N											1.1115			2.5
LAT017E11	0.277	0	0	0	N	N											0			2.5
LAT017F11	0.807	0.364	0.729	0.873	N	N											0.801			2.5
LAT017G11	1.012	0.729	1.001	1.104	N	N											1.0525			2.5
LAT017H11	1.579	1.518	0.935	0.984	N	N											0.9595			2.5
LAT018A02	0.001	0	0.023	0.027	Y	Y	1.23	1	N/A	N/A	0.803	1	0.701	1	N	1	0.5568			2.5	2.5	25
LAT018B02	0	0	0.851	0.927	N	Y	1.06	1	N/A	N/A	0.998	1	1.013	1	N	1	0.9698			2.5	2.5	25
LAT018C02	0	0.001	0.45	0.596	N	Y	0.986	1	0.918	1	1.108	1	0.962	1	N	1	0.836667			2.5	2.5	25
LAT018D02	0.968	1.193	0.243	0.432	N	N											0.3375			2.5
LAT018E02	0.95	1.332	0.858	0.862	N	N											0.86			2.5
LAT018F02	1.092	1.299	1.054	0.786	N	N											0.92			2.5
LAT018G02	0.934	1.193	0.955	0.85	N	N											0.9025			2.5
LAT018H02	1.153	1.391	0.858	0.632	N	N											0.745			2.5
LAT018A03	0.93	0.658	0.985	0.985	N	N											0.985			2.5
LAT018B03	1.228	1.237	1.19	0.911	N	N											1.0505			2.5
LAT018C03	1.094	1.602	1.101	0.934	N	N											1.0175			2.5
LAT018D03	0	0.905	0.003	0.032	Y	N											0.0175			2.5
LAT018E03	1.252	1.737	1.008	0.9	N	N											0.954			2.5
LAT018F03	0	0	0	0	Y	Y	0	9	0	9	0	2	0	4	Y	5.04538	0			2.5	0.495503	4.95503
LAT018G03	1.204	1.655	0.878	0.853	N	N											0.8655			2.5
LAT018H03	1.098	1.366	0.849	0.756	N	N											0.8025			2.5
LAT018A04	1.294	0.685	1.258	1.063	N	N											1.1605			2.5
LAT018B04	1.522	0.78	1.149	0.907	N	N											1.028			2.5
LAT018C04	0	0	0.003	0.137	N	N											0.07			2.5
LAT018D04	1.573	1.721	0.821	0.813	N	N											0.817			2.5
LAT018E04	0.001	0.006	0.184	0.041	N	N											0.1125			2.5
LAT018F04	1.184	1.627	0.561	0.775	N	N											0.668			2.5
LAT018G04	0	0	0.146	0.137	N	Y	N/A	N/A	1.243	1	0.853	1	0.942	1	N	1	0.6642			2.5	2.5	25
LAT018H04	1.289	1.621	1.105	0.881	N	N											0.993			2.5
LAT018A05	1.268	0.694	1.141	1.187	N	N											1.164			2.5
LAT018B05	0	0	0.233	0.311	N	Y	1.255	1	0.988	1	0.936	1	0.882	1	N	1	0.7675			2.5	2.5	25
LAT018C05	0	0	0.11	0.296	N	Y	0.966	1	0.849	1	1.141	1	0.802	1	N	1	0.694			2.5	2.5	25
LAT018D05	1.38	1.616	1.006	0.867	N	N											0.9365			2.5
LAT018E05	0	0	0	0	Y	Y	0	1	0	1	0.325	1	0.444	1	Y	1	0.128167			2.5	2.5	25
LAT018F05	0.798	1.381	0.919	0.88	N	N											0.8995			2.5
LAT018G05	1.218	1.196	1.084	0.862	N	N											0.973			2.5
LAT018H05	0	0	1.062	1.122	Y	Y	0.991	1	1.004	1	0.849	1	0.919	1	N	1	0.991167			2.5	2.5	25
LAT018A06	1.25	0.648	1.156	0.99	N	N											1.073			2.5
LAT018B06	1.987	1.322	0.625	0.9	N	N											0.7625			2.5
LAT018C06	1.282	1.497	0.845	0.98	N	N											0.9125			2.5
LAT018D06	0.001	0.001	0.338	0.591	Y	Y	1.022	1	0.963	1	1.108	1	0.808	1	N	1	0.805			2.5	2.5	25
LAT018E06	0.133	1.234	0.38	0.565	N	N											0.4725			2.5
LAT018F06	0	0	0	0	Y	Y	0.001	3	0.001	3	0	1	0	1	Y	1.73205	0.000333333			2.5	1.44338	14.4338
LAT018G06	1.122	1.789	0.563	0.916	N	N											0.7395			2.5
LAT018H06	1.2	1.509	1.026	0.87	N	N											0.948			2.5
LAT018A07	1.958	0.713	1.003	1.032	N	N											1.0175			2.5
LAT018B07	1.606	1.326	0.889	1.068	N	N											0.9785			2.5
LAT018C07	0.756	1.287	1.1	1.066	N	N											1.083			2.5
LAT018D07	1.112	1.852	0.941	1.018	N	N											0.9795			2.5
LAT018E07	0.76	1.346	1.066	0.915	N	N											0.9905			2.5
LAT018F07	0.666	0.996	0.651	0.357	N	N											0.504			2.5
LAT018G07	0.844	1.375	1.004	0.912	N	N											0.958			2.5
LAT018H07	0.652	1.387	0.924	0.765	N	N											0.8445			2.5
LAT018A08	1.844	0.64	0.44	1.1	N	N											0.77			2.5
LAT018B08	0.179	0.097	0.049	0.606	N	N											0.3275			2.5
LAT018C08	1.466	1.532	1.2	1.373	N	N											1.2865			2.5
LAT018D08	2.161	1.904	0.847	0.943	N	N											0.895			2.5
LAT018E08	2.096	1.881	1.032	1.054	N	N											1.043			2.5
LAT018F08	0.012	0.032	1.286	0.969	N	Y	1.649	1	1.377	1	0.992	1	0.976	1	N	1	1.20817			2.5	2.5	25
LAT018G08	1.965	1.725	1.011	0.847	N	N											0.929			2.5
LAT018H08	1.892	1.805	0.99	0.872	N	N											0.931			2.5
LAT018A09	0.687	0.463	0.06	0.359	N	N											0.2095			2.5
LAT018B09	1.662	1.69	0.864	0.824	N	N											0.844			2.5
LAT018C09	1.186	1.766	0.842	1.014	N	N											0.928			2.5
LAT018D09	0.098	0.061	0.907	1.07	N	Y	0.966	1	0.881	1	0.912	1	0.727	1	N	1	0.9105			2.5	2.5	25
LAT018E09	0.102	0.377	0.126	0.014	N	N											0.07			2.5
LAT018F09	0	0	0	0	Y	Y	0	3	0	3	N/A	N/A	0.752	1	Y	2.08008	0.1504			2.5	1.20187	12.0187
LAT018G09	0.994	1.499	1.012	0.885	N	N											0.9485			2.5
LAT018H09	0.591	1.008	1.008	1.084	N	N											1.046			2.5
LAT018A10	1.736	0.494	1.03	0.903	N	N											0.9665			2.5
LAT018B10	1.14	1.242	1.036	0.898	N	N											0.967			2.5
LAT018C10	0.318	0.659	1.06	0.961	N	N											1.0105			2.5
LAT018D10	0.327	0.585	0.583	0.926	N	N											0.7545			2.5
LAT018E10	1.288	1.449	0.931	0.873	N	N											0.902			2.5
LAT018F10	0.808	1.437	0.973	0.794	N	N											0.8835			2.5
LAT018G10	0.001	0	0.749	0.851	N	Y	0.001	1	0.007	1	0.767	1	0.942	1	Y	1	0.552833			2.5	2.5	25
LAT018H10	0.948	1.463	0.972	0.968	N	N											0.97			2.5
LAT018A11	1.108	0.569	0.869	0.857	N	N											0.863			2.5
LAT018B11	1.611	1.465	1.047	0.923	N	N											0.985			2.5
LAT018C11	1.768	1.925	0.72	0.897	N	N											0.8085			2.5
LAT018D11	1.307	1.647	0.775	0.943	N	N											0.859			2.5
LAT018E11	0.743	0.986	0.732	0.944	N	N											0.838			2.5
LAT018F11	0	0	0	0	Y	Y	0	9	0	9	0	4	0	4	Y	6	0			2.5	0.416667	4.16667
LAT018G11	1.37	1.328	1.04	0.872	N	N											0.956			2.5
LAT018H11	1.112	1.554	0.893	1.026	N	N											0.9595			2.5
LAT019A02	0.636	0.412	0.169	0.392	N	N											0.2805			2.5
LAT019B02	1.562	1.045	0.979	1.017	N	N											0.998			2.5
LAT019C02	0.528	0.474	1.464	0.928	N	N											1.196			2.5
LAT019D02	0.841	0.676	0.919	0.854	N	N											0.8865			2.5
LAT019E02	0.541	0.349	0.857	0.765	N	N											0.811			2.5
LAT019F02	0.377	0.398	1.012	0.706	N	N											0.859			2.5
LAT019G02	1.108	0.613	0.979	0.844	N	N											0.9115			2.5
LAT019H02	1.225	0.601	0.447	0.839	N	N											0.643			2.5
LAT019A03	0	0	0	0	Y	Y	0	3	1.354	1	1.656	1	1.865	1	Y	1.31607	0.8125			2.5	1.89959	18.9959
LAT019B03	1.836	1.227	1.405	0.903	N	N											1.154			2.5
LAT019C03	0.886	0.913	1.323	0.867	N	N											1.095			2.5
LAT019D03	1.341	1.088	1.011	0.82	N	N											0.9155			2.5
LAT019E03	0.692	0.686	0.943	0.764	N	N											0.8535			2.5
LAT019F03	0.829	0.535	1.03	0.793	N	N											0.9115			2.5
LAT019G03	1.181	0.733	1.068	0.841	N	N											0.9545			2.5
LAT019H03	1.023	0.617	0.65	1.27	N	N											0.96			2.5
LAT019A04	0	0	0	0	Y	Y	0	3	0	3	0	1	0	1	Y	1.73205	0			2.5	1.44338	14.4338
LAT019B04	0	0	0	0	Y	Y	0.037	1	0.001	1	0	2	0	2	Y	1.41421	0.00633333			2.5	1.76777	17.6777
LAT019C04	1.671	1.336	1.326	0.913	N	N											1.1195			2.5
LAT019D04	0	0	0	0	Y	Y	0	9	0	9	0	2	0	1	Y	3.56762	0			2.5	0.700747	7.00747
LAT019E04	1.195	0.912	1.019	0.931	N	N											0.975			2.5
LAT019F04	1.148	0.851	0.872	0.861	N	N											0.8665			2.5
LAT019G04	1.182	1.018	1.103	0.885	N	N											0.994			2.5
LAT019H04	1.385	0.813	0.927	0.944	N	N											0.9355			2.5
LAT019A05	1.411	1.506	1.228	1.146	N	N											1.187			2.5
LAT019B05	1.644	1.399	1.305	1.074	N	N											1.1895			2.5
LAT019C05	1.395	1.249	0.69	1.131	N	N											0.9105			2.5
LAT019D05	0.001	0.034	0.26	0.538	N	Y	0.971	1	1.17	1	1.065	1	0.842	1	N	1	0.807667			2.5	2.5	25
LAT019E05	1.312	1.202	1.199	0.943	N	N											1.071			2.5
LAT019F05	0.62	0.805	0.966	0.84	N	N											0.903			2.5
LAT019G05	1.175	0.856	1.048	0.882	N	N											0.965			2.5
LAT019H05	0	0	0	0	Y	Y	0	9	0	9	0.005	1	0	1	Y	3	0.000833333			2.5	0.833333	8.33333
LAT019A06	0.699	1.136	1.493	1.025	N	N											1.259			2.5
LAT019B06	1.448	1.455	0.564	0.772	N	N											0.668			2.5
LAT019C06	0	0	0	0	Y	Y	0	9	0	3	0.007	1	0	1	Y	2.27951	0.00116667			2.5	1.09673	10.9673
LAT019D06	0	0.001	1.171	0.362	N	Y	1.804	1	1.587	1	1.162	1	0.974	1	N	1	1.17667			2.5	2.5	25
LAT019E06	0	0	0.454	0.265	N	Y	1.065	1	1.087	1	1.657	1	1.247	1	N	1	0.9625			2.5	2.5	25
LAT019F06	0	0.016	0.036	0.025	Y	Y	0.377	1	0.229	1	0.75	1	0.604	1	N	1	0.336833			2.5	2.5	25
LAT019G06	1.08	1.091	1.149	0.85	N	N											0.9995			2.5
LAT019H06	1.272	1.383	0.941	0.949	N	N											0.945			2.5
LAT019A07	0.766	0.847	0.745	1.198	N	N											0.9715			2.5
LAT019B07	0	0.006	0.001	0.001	Y	Y	0	1	0	1	0.875	1	0.846	1	Y	1	0.287167			2.5	2.5	25
LAT019C07	0	0	0.159	0.003	N	N											0.081			2.5
LAT019D07	1.565	1.697	0.937	1.008	N	N											0.9725			2.5
LAT019E07	1.149	1.171	1.149	0.83	N	N											0.9895			2.5
LAT019F07	1.636	1.839	0.8	0.858	N	N											0.829			2.5
LAT019G07	0	0	0	0	Y	Y	1.055	1	0	1	1.048	1	0.945	1	Y	1	0.508			2.5	2.5	25
LAT019H07	1.228	1.215	1.269	0.971	N	N											1.12			2.5
LAT019A08	0.623	1.279	1.268	1.022	N	N											1.145			2.5
LAT019B08	0.65	1.244	1.251	0.917	N	N											1.084			2.5
LAT019C08	1.442	1.501	1.305	0.937	N	N											1.121			2.5
LAT019D08	0	0	0	0	Y	Y	0	9	0	9	0	2	0	1	Y	3.56762	0			2.5	0.700747	7.00747
LAT019E08	0	0	0	0	Y	Y	0.004	1	0	1	0.829	1	0.664	1	Y	1	0.2495			2.5	2.5	25
LAT019F08	1.103	1.224	1.018	0.792	N	N											0.905			2.5
LAT019G08	0.893	1.19	1.186	0.923	N	N											1.0545			2.5
LAT019H08	1.022	1.445	1.261	0.992	N	N											1.1265			2.5
LAT019A09	0.803	1.009	1.691	1.463	N	N											1.577			2.5
LAT019B09	0.75	1.255	0.691	0.981	N	N											0.836			2.5
LAT019C09	1.208	1.643	0.31	1.043	N	N											0.6765			2.5
LAT019D09	1.433	1.422	1.245	0.94	N	N											1.0925			2.5
LAT019E09	1.084	1.161	1.132	0.911	N	N											1.0215			2.5
LAT019F09	1.105	1.489	1.037	0.89	N	N											0.9635			2.5
LAT019G09	1.276	1.306	1.33	0.817	N	N											1.0735			2.5
LAT019H09	0.679	1.038	0.859	0.803	N	N											0.831			2.5
LAT019A10	0.538	1.29	0.789	0.906	N	N											0.8475			2.5
LAT019B10	0.812	0.941	0.519	0.604	N	N											0.5615			2.5
LAT019C10	0	0	0	0	Y	Y	0.877	1	1.289	1	1.267	1	1.063	1	N	1	0.749333			2.5	2.5	25
LAT019D10	1.395	1.526	1.125	0.931	N	N											1.028			2.5
LAT019E10	0.938	0.928	0.803	1.062	N	N											0.9325			2.5
LAT019F10	1.028	1.182	0.648	0.868	N	N											0.758			2.5
LAT019G10	0.973	1.145	0.788	0.878	N	N											0.833			2.5
LAT019H10	1.157	1.296	1.359	0.987	N	N											1.173			2.5
LAT019A11	0.992	0.754	0.749	1.132	N	N											0.9405			2.5
LAT019B11	0.617	1.355	1.165	0.918	N	N											1.0415			2.5
LAT019C11	0.911	1.43	0.802	0.919	N	N											0.8605			2.5
LAT019D11	0.002	0.032	0.003	0.007	Y	Y	0	3	0	27	0.838	1	0.695	1	Y	3	0.257167			2.5	0.833333	8.33333
LAT019E11	1.06	1.215	1.089	0.942	N	N											1.0155			2.5
LAT019F11	0.605	1.189	1.225	1.177	N	N											1.201			2.5
LAT019G11	1.22	1.217	0.825	0.915	N	N											0.87			2.5
LAT019H11	1.133	1.431	1.401	0.907	N	N											1.154			2.5
LAT020A02	1.831	0.923	0.764	1.222	N	N											0.993			2.5
LAT020B02	1.5	0.797	0.861	1.261	N	N											1.061			2.5
LAT020C02	0.765	0.454	0.769	1.036	N	N											0.9025			2.5
LAT020D02	0.823	0.312	1.014	1.073	N	N											1.0435			2.5
LAT020E02	0.522	0.546	0.833	0.951	N	N											0.892			2.5
LAT020F02	0.257	0.181	0.803	0.822	N	N											0.8125			2.5
LAT020G02	0.344	1.528	0.933	1.256	N	N											1.0945			2.5
LAT020H02	0.561	0.481	0.683	0.87	N	N											0.7765			2.5
LAT020A03	1.991	0.877	0.949	1.399	N	N											1.174			2.5
LAT020B03	1.398	0.765	0.971	1.095	N	N											1.033			2.5
LAT020C03	1.127	0.518	1.039	1.268	N	N											1.1535			2.5
LAT020D03	0.79	0.445	0.866	1.236	N	N											1.051			2.5
LAT020E03	0.454	0.447	0.781	0.88	N	N											0.8305			2.5
LAT020F03	0.442	0.432	0.678	0.89	N	N											0.784			2.5
LAT020G03	0.523	0.368	0.86	0.844	N	N											0.852			2.5
LAT020H03	0.48	0.371	0.864	0.883	N	N											0.8735			2.5
LAT020A04	1.41	1.26	1.061	1.463	N	N											1.262			2.5
LAT020B04	1.901	0.993	1.039	1.396	N	N											1.2175			2.5
LAT020C04	1.715	1.435	1.229	1.373	N	N											1.301			2.5
LAT020D04	1.121	0.646	0.765	1.064	N	N											0.9145			2.5
LAT020E04	0.59	0.599	0.958	1.007	N	N											0.9825			2.5
LAT020F04	0.732	0.983	0.609	0.824	N	N											0.7165			2.5
LAT020G04	0.7	0.566	0.883	0.968	N	N											0.9255			2.5
LAT020H04	0.475	0.391	0.875	0.854	N	N											0.8645			2.5
LAT020A05	1.744	1.458	0.903	1.223	N	N											1.063			2.5
LAT020B05	1.996	1.227	1.084	1.118	N	N											1.101			2.5
LAT020C05	1.598	1.551	0.694	0.998	N	N											0.846			2.5
LAT020D05	1.312	0.852	1.068	1.307	N	N											1.1875			2.5
LAT020E05	0.576	0.35	0.916	1.036	N	N											0.976			2.5
LAT020F05	0.891	0.601	0.66	0.633	N	N											0.6465			2.5
LAT020G05	0.595	0.533	0.797	0.811	N	N											0.804			2.5
LAT020H05	0.596	0.52	0.962	0.899	N	N											0.9305			2.5
LAT020A06	0.866	1.841	1.053	1.242	N	N											1.1475			2.5
LAT020B06	1.973	1.154	1	1.079	N	N											1.0395			2.5
LAT020C06	1.115	0.614	1.224	1.49	N	N											1.357			2.5
LAT020D06	0.986	0.655	1.013	1.053	N	N											1.033			2.5
LAT020E06	0.858	0.619	0.913	1.221	N	N											1.067			2.5
LAT020F06	0.445	0.264	0.845	0.802	N	N											0.8235			2.5
LAT020G06	0.688	0.822	0.812	0.849	N	N											0.8305			2.5
LAT020H06	0.429	0.634	0.953	0.839	N	N											0.896			2.5
LAT020A07	0.85	2.307	1.041	1.398	N	N											1.2195			2.5
LAT020B07	1.905	2.261	1.156	1.458	N	N											1.307			2.5
LAT020C07	1.79	1.218	1.071	1.243	N	N											1.157			2.5
LAT020D07	2.662	3.472	0.865	0.747	N	N											0.806			2.5
LAT020E07	0.816	0.548	1.01	1.043	N	N											1.0265			2.5
LAT020F07	0.547	0.867	0.977	1.013	N	N											0.995			2.5
LAT020G07	0.225	0.861	0.76	0.917	N	N											0.8385			2.5
LAT020H07	0.681	0.531	0.793	0.668	N	N											0.7305			2.5
LAT020A08	0.79	3.158	1.107	1.488	N	N											1.2975			2.5
LAT020B08	0.736	0.152	0.172	0.035	N	N											0.1035			2.5
LAT020C08	0	0	0	0	Y	Y	0	1	N/A	N/A	0	1	0	1	Y	1	0			2.5	2.5	25
LAT020D08	1.458	1.432	1.1	1.321	N	N											1.2105			2.5
LAT020E08	1.154	1.575	1.086	1.017	N	N											1.0515			2.5
LAT020F08	0.335	0.95	0.03	0.024	Y	N											0.027			2.5
LAT020G08	0.451	1.07	0.926	1.227	N	N											1.0765			2.5
LAT020H08	1.357	1.903	0.821	0.85	N	N											0.8355			2.5
LAT020A09	0.791	2.365	1.273	1.203	N	N											1.238			2.5
LAT020B09	1.81	2.745	0.891	1.392	N	N											1.1415			2.5
LAT020C09	2.115	2.809	1.049	1.146	N	N											1.0975			2.5
LAT020D09	1.648	2.617	0.945	0.964	N	N											0.9545			2.5
LAT020E09	1.39	1.601	0.793	1.278	N	N											1.0355			2.5
LAT020F09	0.735	2.005	0.887	0.953	N	N											0.92			2.5
LAT020G09	0.491	1.883	0.804	0.917	N	N											0.8605			2.5
LAT020H09	0.509	0.019	0.01	0.003	Y	N											0.0065			2.5
LAT020A10	0.862	2.892	1.062	1.371	N	N											1.2165			2.5
LAT020B10	1.956	3.265	0.942	1.432	N	N											1.187			2.5
LAT020C10	2.125	3.491	0.982	1.204	N	N											1.093			2.5
LAT020D10	1.787	3.075	0.999	1.137	N	N											1.068			2.5
LAT020E10	1.225	2.474	1.02	1.286	N	N											1.153			2.5
LAT020F10	1.971	3.833	1.041	0.907	N	N											0.974			2.5
LAT020G10	0.566	1.508	0.964	1.098	N	N											1.031			2.5
LAT020H10	1.134	2.425	0.81	0.876	N	N											0.843			2.5
LAT020A11	1.044	3.221	0.962	1.165	N	N											1.0635			2.5
LAT020B11	1.934	3.1	1.019	1.069	N	N											1.044			2.5
LAT020C11	2.096	3.385	1.092	1.212	N	N											1.152			2.5
LAT020D11	1.807	3.208	0.938	1.247	N	N											1.0925			2.5
LAT020E11	1.165	2.953	0.955	1.359	N	N											1.157			2.5
LAT020F11	1.118	2.873	0.826	1.147	N	N											0.9865			2.5
LAT020G11	0.697	2.971	0.967	0.888	N	N											0.9275			2.5
LAT020H11	0.828	2.723	0.772	0.742	N	N											0.757			2.5
LAT021A02	1.528	0.599	1.399	1.766	N	N											1.5825			2.5
LAT021B02	1.034	1.957	1.303	0.706	N	N											1.0045			2.5
LAT021C02	0.425	0.307	0	0.296	N	N											0.148			2.5
LAT021D02	0.984	0.972	0.003	1.158	N	N											0.5805			2.5
LAT021E02	0.494	0.427	1.172	0.687	N	N											0.9295			2.5
LAT021F02	0.363	0.292	1.195	0.639	N	N											0.917			2.5
LAT021G02	0.761	0.742	1.201	0.717	N	N											0.959			2.5
LAT021H02	0.7	0.47	1.267	0.762	N	N											1.0145			2.5
LAT021A03	1.704	1.747	1.347	1.637	N	N											1.492			2.5
LAT021B03	0.323	0.006	0.015	0.008	Y	N											0.0115			2.5
LAT021C03	0.687	0.59	0	1.033	N	N											0.5165			2.5
LAT021D03	0.731	0.805	0.007	1.148	N	N											0.5775			2.5
LAT021E03	0.471	0.562	1.152	0.925	N	N											1.0385			2.5
LAT021F03	0.094	0.084	0.047	0.064	Y	Y	0	1	0.127	1	1.351	1	0.761	1	Y	1	0.391667			2.5	2.5	25
LAT021G03	0.67	0.703	1.249	0.479	N	N											0.864			2.5
LAT021H03	0.71	0.736	1.33	0.539	N	N											0.9345			2.5
LAT021A04	0.054	0	0.648	0.02	N	N											0.334			2.5
LAT021B04	0.002	0	0.088	0.352	N	N											0.22			2.5
LAT021C04	0.953	0.388	0.001	0.216	N	N											0.1085			2.5
LAT021D04	0.503	0.309	0.022	0.241	N	N											0.1315			2.5
LAT021E04	0.403	0.29	1.228	1.074	N	N											1.151			2.5
LAT021F04	0.325	0.731	1.18	0.949	N	N											1.0645			2.5
LAT021G04	0.383	0.586	1.262	0.771	N	N											1.0165			2.5
LAT021H04	0.555	0.714	1.323	0.554	N	N											0.9385			2.5
LAT021A05	0	0	0	0.001	Y	Y	0	9	0.001	9	0.002	8	0.003	8	Y	8.48528	0.00116667			2.5	0.294628	2.94628
LAT021B05	1.114	1.238	1.406	1.333	N	N											1.3695			2.5
LAT021C05	0.529	0.559	0	0.454	N	N											0.227			2.5
LAT021D05	0.474	0.503	0.078	2.065	N	N											1.0715			2.5
LAT021E05	0.23	0.281	1.209	0.921	N	N											1.065			2.5
LAT021F05	0.136	0.089	1.165	0.794	N	N											0.9795			2.5
LAT021G05	0.008	0.014	0.314	0.043	N	N											0.1785			2.5
LAT021H05	0.374	0.639	1.355	0.753	N	N											1.054			2.5
LAT021A06	1.194	2.057	1.331	2.06	N	N											1.6955			2.5
LAT021B06	0.914	1.573	1.224	1.273	N	N											1.2485			2.5
LAT021C06	0.544	0.483	0	0.976	N	N											0.488			2.5
LAT021D06	1.238	1.231	0.65	2.177	N	N											1.4135			2.5
LAT021E06	0.25	0.311	1.247	0.997	N	N											1.122			2.5
LAT021F06	0.282	0.241	1.227	0.813	N	N											1.02			2.5
LAT021G06	0.259	0.445	1.277	0.626	N	N											0.9515			2.5
LAT021H06	0.286	0.29	1.317	0.954	N	N											1.1355			2.5
LAT021A07	1.204	2.42	1.293	2.221	N	N											1.757			2.5
LAT021B07	0.922	1.846	1.4	1.464	N	N											1.432			2.5
LAT021C07	0.533	0.861	0	0.951	N	N											0.4755			2.5
LAT021D07	0.326	0.509	0.438	0.949	N	N											0.6935			2.5
LAT021E07	0.575	0.488	1.191	0.621	N	N											0.906			2.5
LAT021F07	0.213	0.265	1.239	0.709	N	N											0.974			2.5
LAT021G07	0.296	0.21	0.62	0.271	N	N											0.4455			2.5
LAT021H07	0.335	0.599	1.3	0.729	N	N											1.0145			2.5
LAT021A08	1.342	2.588	1.325	1.804	N	N											1.5645			2.5
LAT021B08	0.999	2.013	1.058	1.14	N	N											1.099			2.5
LAT021C08	1.142	1.494	0	0.221	N	N											0.1105			2.5
LAT021D08	0.33	0.434	1.039	1.016	N	N											1.0275			2.5
LAT021E08	0.353	0.402	1.19	0.419	N	N											0.8045			2.5
LAT021F08	0.451	0.429	1.188	0.364	N	N											0.776			2.5
LAT021G08	0.296	0.3	1.288	0.803	N	N											1.0455			2.5
LAT021H08	0.306	0.482	1.328	0.92	N	N											1.124			2.5
LAT021A09	1.506	2.606	1.359	1.789	N	N											1.574			2.5
LAT021B09	1.105	1.752	0.633	2.067	N	N											1.35			2.5
LAT021C09	0.729	0.984	0	0.562	N	N											0.281			2.5
LAT021D09	0.483	0.585	0.873	1.056	N	N											0.9645			2.5
LAT021E09	0.345	0.395	1.209	0.64	N	N											0.9245			2.5
LAT021F09	0.22	0.244	1.201	0.576	N	N											0.8885			2.5
LAT021G09	0.664	1.03	1.144	0.863	N	N											1.0035			2.5
LAT021H09	0.408	0.574	1.261	0.802	N	N											1.0315			2.5
LAT021A10	1.289	2.463	1.303	1.604	N	N											1.4535			2.5
LAT021B10	1.118	2.112	0.001	1.135	N	N											0.568			2.5
LAT021C10	0.566	0.607	0	0.401	N	N											0.2005			2.5
LAT021D10	0.561	1.182	1.207	1.063	N	N											1.135			2.5
LAT021E10	0.348	0.671	1.174	0.557	N	N											0.8655			2.5
LAT021F10	0.32	0.799	1.207	0.589	N	N											0.898			2.5
LAT021G10	0.428	0	1.133	0.949	N	N											1.041			2.5
LAT021H10	0	0	0	0	Y	Y	0	3	0	3	0	2	0	4	Y	2.91295	0			2.5	0.858236	8.58236
LAT021A11	1.338	2.448	1.326	1.919	N	N											1.6225			2.5
LAT021B11	1.028	0.857	0	0.887	N	N											0.4435			2.5
LAT021C11	1.134	1.188	0	0.782	N	N											0.391			2.5
LAT021D11	0.882	1.016	1.269	0.363	N	N											0.816			2.5
LAT021E11	0.171	0.028	1.181	0.378	N	N											0.7795			2.5
LAT021F11	0.426	0.284	1.172	0.536	N	N											0.854			2.5
LAT021G11	0.713	0.544	1.19	0.999	N	N											1.0945			2.5
LAT021H11	0.875	0.41	1.23	0.893	N	N											1.0615			2.5
LAT022A02	0.507	0.768	0.065	1.098	N	N											0.5815			2.5
LAT022B02	0.565	0.738	0.006	0.568	N	N											0.287			2.5
LAT022C02	0.764	1.02	0	0.768	N	N											0.384			2.5
LAT022D02	0.497	1.235	0	0.815	N	N											0.4075			2.5
LAT022E02	0.735	0.938	0	0.346	N	N											0.173			2.5
LAT022F02	0.881	0.482	0.07	0.617	N	N											0.3435			2.5
LAT022G02	0.894	0.949	1.378	0.617	N	N											0.9975			2.5
LAT022H02	0.904	0.565	1.576	0.987	N	N											1.2815			2.5
LAT022A03	0.589	0.823	0.343	1.452	N	N											0.8975			2.5
LAT022B03	0.529	1.166	0.564	1.02	N	N											0.792			2.5
LAT022C03	0.367	0.912	0.001	0.872	N	N											0.4365			2.5
LAT022D03	0	0	0	0	Y	Y	0	1	0	1	0.927	1	0.887	1	Y	1	0.302333			2.5	2.5	25
LAT022E03	0.455	0.787	0	1.193	N	N											0.5965			2.5
LAT022F03	0.631	1.05	0.499	1.271	N	N											0.885			2.5
LAT022G03	1.151	1.062	1.322	0.711	N	N											1.0165			2.5
LAT022H03	0.737	0.609	0.994	0.54	N	N											0.767			2.5
LAT022A04	0.81	1.512	1.577	1.369	N	N											1.473			2.5
LAT027E04	0	0	0	0	Y	Y	0	81	0	27	0	128	0	128	Y	77.369	0	13	Y	2.5	0.0323127	0.323127
LAT022C04	0.411	0.893	0	1.5	N	N											0.75			2.5
LAT022D04	0.509	0.775	0	1.301	N	N											0.6505			2.5
LAT022E04	0.476	0.701	0	1.363	N	N											0.6815			2.5
LAT022F04	0.008	0.312	0.002	0.152	N	N											0.077			2.5
LAT022G04	1.021	0.853	0.722	0.793	N	N											0.7575			2.5
LAT022H04	1.157	0.828	1.706	0.672	N	N											1.189			2.5
LAT022A05	1.206	1.334	1.334	1.305	N	N											1.3195			2.5
LAT022B05	0.521	1.57	1.74	1.573	N	N											1.6565			2.5
LAT022C05	0.433	0.945	0	0.617	N	N											0.3085			2.5
LAT022D05	0.521	0.91	0	1.387	N	N											0.6935			2.5
LAT022E05	0.782	0.653	0	0.588	N	N											0.294			2.5
LAT022F05	0.519	0.789	0.513	1.058	N	N											0.7855			2.5
LAT022G05	0.613	1.262	1.364	1.006	N	N											1.185			2.5
LAT022H05	0.537	1.365	1.556	0.887	N	N											1.2215			2.5
LAT022A06	0.833	1.892	2.06	1.473	N	N											1.7665			2.5
LAT022B06	0.465	1.79	0.297	0.629	N	N											0.463			2.5
LAT022C06	0.297	1.175	0	0.691	N	N											0.3455			2.5
LAT022D06	0.201	0.859	0	1.416	N	N											0.708			2.5
LAT022E06	0.397	0.559	0.011	1.035	N	N											0.523			2.5
LAT022F06	0.429	0.9	0.368	1.209	N	N											0.7885			2.5
LAT022G06	0.413	1.743	1.47	0.947	N	N											1.2085			2.5
LAT022H06	0.96	1.528	1.967	0.971	N	N											1.469			2.5
LAT022A07	1.168	1.513	0.093	1.107	N	N											0.6			2.5
LAT022B07	1.212	1.981	0.133	1.075	N	N											0.604			2.5
LAT022C07	0.597	1.993	0	0.854	N	N											0.427			2.5
LAT022D07	0.795	1.645	0.192	0.67	N	N											0.431			2.5
LAT022E07	0.77	1.376	0.002	1.188	N	N											0.595			2.5
LAT022F07	0.274	1.509	0.898	1.186	N	N											1.042			2.5
LAT022G07	0.307	1.204	1.167	0.869	N	N											1.018			2.5
LAT022H07	0.577	1.687	1.803	1.271	N	N											1.537			2.5
LAT022A08	1.073	1.657	0.122	1.369	N	N											0.7455			2.5
LAT022B08	1.297	2.145	0	1.2	N	N											0.6			2.5
LAT022C08	0.631	1.926	0	0.898	N	N											0.449			2.5
LAT022D08	0.283	1.72	1.101	1.199	N	N											1.15			2.5
LAT022E08	0.168	1.014	0.783	0.492	N	N											0.6375			2.5
LAT022F08	0.615	1.107	1.394	0.698	N	N											1.046			2.5
LAT022G08	0.449	1.41	1.746	1.182	N	N											1.464			2.5
LAT022H08	0.879	2.111	1.512	1.052	N	N											1.282			2.5
LAT022A09	1.326	1.492	0.012	1.478	N	N											0.745			2.5
LAT022B09	1.19	1.998	0	0.941	N	N											0.4705			2.5
LAT022C09	0.843	1.849	0	0.277	N	N											0.1385			2.5
LAT022D09	0.658	1.74	1.489	1.321	N	N											1.405			2.5
LAT022E09	0.599	1.513	1.279	0.531	N	N											0.905			2.5
LAT022F09	0.396	0.958	1.533	0.534	N	N											1.0335			2.5
LAT022G09	0.339	1.489	0.888	0.633	N	N											0.7605			2.5
LAT022H09	0.24	0.944	1.203	0.335	N	N											0.769			2.5
LAT022A10	1.281	0.9	0	1.317	N	N											0.6585			2.5
LAT022B10	0.488	1.561	0	0.099	N	N											0.0495			2.5
LAT022C10	0	0	0	0	Y	Y	0.821	1	0.876	1	0.943	1	0.828	1	N	1	0.578			2.5	2.5	25
LAT022D10	0	0	0	0	Y	Y	0	1	0	1	0.934	1	0.833	1	Y	1	0.2945			2.5	2.5	25
LAT022E10	0.039	0.048	0.602	0.179	N	Y	0.718	1	0.807	1	0.007	4	0.006	4	Y	2	0.3865			2.5	1.25	12.5
LAT022F10	0.303	0.541	0.299	0.098	N	N											0.1985			2.5
LAT022G10	0.093	0.054	0	0	Y	Y	0.03	1	0.007	1	0.756	1	0.701	1	Y	1	0.249			2.5	2.5	25
LAT022H10	0	0	0	0	Y	Y	0.17	1	0.16	1	0.177	1	0	1	Y	1	0.0845			2.5	2.5	25
LAT022A11	0	0	0	0.135	N	N											0.0675			2.5
LAT022B11	0.03	0.313	0	0.012	Y	N											0.006			2.5
LAT022C11	1.681	1.774	0	0.949	N	N											0.4745			2.5
LAT022D11	0.028	0.007	0.041	0.225	N	N											0.133			2.5
LAT022E11	1.536	2.432	0.128	0.115	N	N											0.1215			2.5
LAT022F11	0.923	1.486	1.251	0.365	N	N											0.808			2.5
LAT022G11	1.14	0.845	0.987	0.846	N	N											0.9165			2.5
LAT022H11	0.466	1.224	0.461	0.145	N	N											0.303			2.5
LAT023A02	0.105	0.001	0.058	0.12	N	N											0.089			2.5
LAT023B02	0	0	0	0	Y	Y	0.704	1	0.865	1	0.077	1	0.015	1	Y	1	0.276833			2.5	2.5	25
LAT023C02	0	0	0	0.003	Y	Y	0.723	1	0.905	1	0.753	1	0.847	1	N	1	0.5385			2.5	2.5	25
LAT023D02	0.083	0.027	0.013	0.895	N	N											0.454			2.5
LAT023E02	1.025	0.66	0.07	0.627	N	N											0.3485			2.5
LAT023F02	0.58	0.373	0.311	0.762	N	N											0.5365			2.5
LAT023G02	0.8	0.37	0.747	0.695	N	N											0.721			2.5
LAT023H02	0.614	0.345	0.255	0.488	N	N											0.3715			2.5
LAT023A03	0.47	0.396	0.142	0.192	N	N											0.167			2.5
LAT023B03	1.542	0.81	0.277	0.521	N	N											0.399			2.5
LAT023C03	0.46	0.461	0	0.873	N	N											0.4365			2.5
LAT023D03	0.417	0.253	0.005	0.736	N	N											0.3705			2.5
LAT023E03	0.58	0.522	0.003	0.375	N	N											0.189			2.5
LAT023F03	0.681	0.257	0.026	0.142	N	N											0.084			2.5
LAT023G03	1.177	2.835	0.637	0.398	N	N											0.5175			2.5
LAT023H03	1.55	0.106	1.248	0.337	N	N											0.7925			2.5
LAT032H10	0	0	0	0	Y	Y	0	81	0	81	0	64	N/A	N/A	Y	74.883	0	Ungrouped	Y	2.5	0.0333854	0.333854
LAT023B04	0	0	0.001	0	Y	Y	0.001	1	0.001	1	0	1	0	1	Y	1	0.0005			2.5	2.5	25
LAT023C04	0.002	0	0	0.029	Y	Y	0	1	0	1	0	1	0	1	Y	1	0.00483333			2.5	2.5	25
LAT023D04	0.537	0.457	0.166	1.239	N	N											0.7025			2.5
LAT023E04	0.178	0.101	0.638	1.551	N	N											1.0945			2.5
LAT023F04	1.28	1.488	0	0.147	N	N											0.0735			2.5
LAT023G04	1.449	1.292	1.055	0.538	N	N											0.7965			2.5
LAT023H04	0	0	0	0	Y	Y	0	1	0	1	0	1	0	1	Y	1	0			2.5	2.5	25
LAT023A05	0.04	0.02	0.109	0.409	N	Y	N/A	N/A	N/A	N/A	N/A	N/A	N/A	N/A	N	N/A	0.259			2.5	N/A	N/A
LAT023B05	0.751	0.677	1.03	1.057	N	N											1.0435			2.5
LAT023C05	0.001	0.012	0	0	Y	Y	0	1	0	1	0	1	0	1	Y	1	0			2.5	2.5	25
LAT023D05	0.394	0.238	0.005	0.323	N	N											0.164			2.5
LAT023E05	0.722	0.018	0.005	0.553	N	N											0.279			2.5
LAT023F05	0.227	0.113	0.082	0.096	Y	N											0.089			2.5
LAT023G05	1.275	0.91	1.878	0.665	N	N											1.2715			2.5
LAT027C04	0	0	0	0	Y	Y	0	81	0	81	0	64	0	64	Y	72	0			2.5	0.0347222	0.347222
LAT023A06	2.28	3.677	2.181	1.448	N	N											1.8145			2.5
LAT023B06	0.307	0.144	2.184	1.741	N	N											1.9625			2.5
LAT023C06	0.001	0.001	0.001	0.001	Y	Y	0	3	0	3	0	8	0	8	Y	4.89898	0.000333333			2.5	0.51031	5.1031
LAT023D06	0.985	1.05	0.08	1.503	N	N											0.7915			2.5
LAT023E06	0.888	0.986	0.002	0.325	N	N											0.1635			2.5
LAT023F06	0.346	0.155	1.053	1.286	N	N											1.1695			2.5
LAT023G06	0.749	0.349	1.862	0.926	N	N											1.394			2.5
LAT023H06	1.459	0.348	2.245	0.815	N	N											1.53			2.5
LAT023A07	1.249	1.554	0.45	1.662	N	N											1.056			2.5
LAT023B07	0.911	0.988	0	0.167	N	N											0.0835			2.5
LAT023C07	2.225	1.831	0	0.824	N	N											0.412			2.5
LAT023D07	0.594	0.234	0.002	0.673	N	N											0.3375			2.5
LAT023E07	0.495	0.46	0.116	0.998	N	N											0.557			2.5
LAT023F07	0.807	0.223	2.037	1.046	N	N											1.5415			2.5
LAT023G07	1.119	0.26	0.018	0.021	Y	N											0.0195			2.5
LAT023H07	0.348	0.05	0.447	0.283	N	N											0.365			2.5
LAT023A08	0	0	0.001	0	Y	Y	0.056	1	0.03	1	0.205	1	0.221	1	Y	1	0.0855			2.5	2.5	25
LAT023B08	1.436	1.257	0.37	0.814	N	N											0.592			2.5
LAT023C08	0.724	0.725	0	0.081	Y	N											0.0405			2.5
LAT023D08	0.097	0.213	1.939	1.424	N	N											1.6815			2.5
LAT023E08	1.008	0.756	1.696	0.346	N	N											1.021			2.5
LAT023F08	2.036	0	1.457	0.463	N	N											0.96			2.5
LAT023G08	0.907	0.212	0.365	0.352	N	N											0.3585			2.5
LAT023H08	1.293	0.912	1.94	0.703	N	N											1.3215			2.5
LAT023A09	0	2.996	0	0	Y	N											0			2.5
LAT023B09	0.001	0.001	0	0.661	N	N											0.3305			2.5
LAT023C09	0.021	0.163	0	0.034	Y	N											0.017			2.5
LAT023D09	0.395	0.18	0.008	0.071	Y	N											0.0395			2.5
LAT023E09	0.002	0.061	0.352	0.058	N	N											0.205			2.5
LAT023F09	0.044	0.022	0.067	0.017	Y	Y	0	1	0	1	0	1	0	1	Y	1	0.014			2.5	2.5	25
LAT023G09	1.344	0.645	2.107	0.7	N	N											1.4035			2.5
LAT023H09	0.056	0.012	1.142	0.322	N	Y	0.79	1	0.852	1	0.923	1	0.756	1	N	1	0.7975			2.5	2.5	25
LAT023A10	2.924	3.246	1.001	1.345	N	N											1.173			2.5
LAT023B10	1.308	1.027	0	0.749	N	N											0.3745			2.5
LAT023C10	1.106	0.54	0.777	1.549	N	N											1.163			2.5
LAT023D10	0.522	0.354	1.134	0.694	N	N											0.914			2.5
LAT023E10	0	0	0	0	Y	Y	0	1	0	1	0	2	0	2	Y	1.41421	0			2.5	1.76777	17.6777
LAT023F10	0.554	0.425	1.551	0.596	N	N											1.0735			2.5
LAT023G10	1.352	0.92	0.974	0.468	N	N											0.721			2.5
LAT023H10	1.557	0.521	1.934	1.034	N	N											1.484			2.5
LAT023A11	0.161	0.984	0.079	0.659	N	N											0.369			2.5
LAT023B11	2.816	2.38	0	0.667	N	N											0.3335			2.5
LAT023C11	1.107	0.884	0.003	1.504	N	N											0.7535			2.5
LAT023D11	0.076	0.072	0.003	0.007	Y	Y	0.927	1	0.911	1	1.502	1	1.039	1	N	1	0.7315			2.5	2.5	25
LAT023E11	0.828	0.73	1.78	0.374	N	N											1.077			2.5
LAT023F11	0.143	0.019	1.254	0.336	N	N											0.795			2.5
LAT023G11	1.179	1.339	1.961	1.197	N	N											1.579			2.5
LAT023H11	1.008	0.456	1.82	0.666	N	N											1.243			2.5
LAT024A02	0.062	0.072	0.011	0.04	Y	Y	0.852	1	0.924	1	0.956	1	0.748	1	N	1	0.5885			2.5	2.5	25
LAT024B02	0.575	0.337	1.361	0.933	N	N											1.147			2.5
LAT024C02	0.114	0.257	0	0.432	N	N											0.216			2.5
LAT024D02	0.241	0.122	0.048	0.691	N	N											0.3695			2.5
LAT024E02	0.346	0.235	1.192	0.538	N	N											0.865			2.5
LAT024F02	0.217	0.094	0.887	0.547	N	N											0.717			2.5
LAT024G02	0.316	0.227	1.46	0.64	N	N											1.05			2.5
LAT024H02	0.068	0.504	0.174	0.272	N	N											0.223			2.5
LAT024A03	0	0	0.006	0.002	Y	Y	0.274	1	0.368	1	0.817	1	0.789	1	N	1	0.376			2.5	2.5	25
LAT024B03	1.391	0.566	1.439	0.814	N	N											1.1265			2.5
LAT024C03	0.087	0.037	0	0.988	N	N											0.494			2.5
LAT024D03	1.115	1.016	0.037	0.387	N	N											0.212			2.5
LAT024E03	0.778	0.536	0.726	0.399	N	N											0.5625			2.5
LAT024F03	0.038	0.047	0.41	0.232	N	Y	0.819	1	0.826	1	1.104	N/A	1.131	N/A	N	1	0.753667			2.5	2.5	25
LAT024G03	0.676	0.442	0.645	0.367	N	N											0.506			2.5
LAT024H03	1.192	0.32	0.896	0.62	N	N											0.758			2.5
LAT024A04	0.874	0.345	0.234	0.196	N	N											0.215			2.5
LAT024B04	0.693	0.507	0.997	0.507	N	N											0.752			2.5
LAT024C04	0.013	0.113	0	0.028	Y	N											0.014			2.5
LAT024D04	1.902	1.181	0.014	0.156	N	N											0.085			2.5
LAT024E04	0.009	0.004	1.075	0.856	N	Y	0.933	1	N/A	N/A	N/A	N/A	N/A	N/A	N	1	0.954667			2.5	2.5	25
LAT024F04	0.186	0.269	0.957	0.885	N	N											0.921			2.5
LAT024G04	0.014	0.001	0	0	Y	Y	0	3	0.485	1	0.199	1	0.111	1	Y	1.31607	0.1325			2.5	1.89959	18.9959
LAT024H04	1.415	0.514	1.542	0.53	N	N											1.036			2.5
LAT024A05	1.678	1.624	0.758	1.196	N	N											0.977			2.5
LAT024B05	0.309	0.514	1.267	1.241	N	N											1.254			2.5
LAT024C05	0.232	0.699	0	0.015	Y	N											0.0075			2.5
LAT024D05	1.261	0.245	0	0.156	N	N											0.078			2.5
LAT024E05	0.034	0.145	0.011	0.008	Y	N											0.0095			2.5
LAT024F05	0	0	0	0	Y	Y	0.001	1	0	1	0	2	0	2	Y	1.41421	0.000166667			2.5	1.76777	17.6777
LAT024G05	0.499	0.088	0.433	0.292	N	N											0.3625			2.5
LAT024H05	0.505	0.308	0.62	0.173	N	N											0.3965			2.5
LAT024A06	1.449	0.641	1.391	1.62	N	N											1.5055			2.5
LAT024B06	1.992	2.039	0.9	0.727	N	N											0.8135			2.5
LAT024C06	0.637	0.958	0	0.685	N	N											0.3425			2.5
LAT024D06	1.487	1.136	0.726	0.842	N	N											0.784			2.5
LAT024E06	0.115	0.239	1.002	0.718	N	N											0.86			2.5
LAT024F06	0.887	0.77	0.852	0.66	N	N											0.756			2.5
LAT024G06	0.893	0.635	0.994	0.616	N	N											0.805			2.5
LAT024H06	1.111	0.458	1.362	1.171	N	N											1.2665			2.5
LAT024A07	1.889	1.468	0.577	0.992	N	N											0.7845			2.5
LAT024B07	1.06	1.394	0.636	0.743	N	N											0.6895			2.5
LAT024C07	0.842	1.208	0	0.836	N	N											0.418			2.5
LAT024D07	1.035	0.776	0.919	1.238	N	N											1.0785			2.5
LAT024E07	0	0	0	0	Y	Y	0	9	0	9	0	8	0	8	Y	8.48528	0			2.5	0.294628	2.94628
LAT024F07	0	0	0	0	Y	Y	0	3	0	3	0	4	0	4	Y	3.4641	0			2.5	0.721688	7.21688
LAT024G07	0.044	0.029	0.315	0.158	N	Y	0.997	1	1.025	1	0.822	1	0.801	1	N	1	0.686333			2.5	2.5	25
LAT024H07	0	0	0	0	Y	Y	0	1	0	1	0	2	0	2	Y	1.41421	0			2.5	1.76777	17.6777
LAT024A08	2.711	1.448	1.482	1.301	N	N											1.3915			2.5
LAT024B08	0	0	0	0	Y	Y	0	3	0	3	0	4	0	4	Y	3.4641	0			2.5	0.721688	7.21688
LAT024C08	0.202	1.237	0	0.118	N	N											0.059			2.5
LAT024D08	0.583	0.93	0.965	0.753	N	N											0.859			2.5
LAT024E08	0	0	0	0	Y	Y	0	3	0.001	1	N/A	4	N/A	1	Y	1.86121	0.00025			2.5	1.34321	13.4321
LAT024F08	0	0	1.584	0.885	N	Y	0.963	1	0.97	1	0.977	1	1.02	1	N	1	1.0665			2.5	2.5	25
LAT024G08	0.001	0.006	0.019	0.028	Y	Y	1.633	1	1.24	1	1.585	1	1.589	1	N	1	1.01567			2.5	2.5	25
LAT024H08	0.052	0.239	0.255	0.244	N	N											0.2495			2.5
LAT024A09	1.752	1.217	0.763	0.924	N	N											0.8435			2.5
LAT024B09	1.097	1.575	0.065	0.747	N	N											0.406			2.5
LAT024C09	1.888	1.323	0	0.342	N	N											0.171			2.5
LAT024D09	0	0	0	0	Y	Y	0	1	0	1	0	1	0	1	Y	1	0			2.5	2.5	25
LAT024E09	0.658	0.607	0.538	0.115	N	N											0.3265			2.5
LAT024F09	0.128	0.18	1.017	0.213	N	N											0.615			2.5
LAT024G09	0.039	0.008	0.26	0.276	N	Y	1.276	1	1.043	1	0.95	1	0.98	1	N	1	0.7975			2.5	2.5	25
LAT024H09	0.006	0.002	0.008	0.006	Y	Y	1.076	1	1.314	1	0.917	1	1.236	1	N	1	0.7595			2.5	2.5	25
LAT024A10	0.11	1.567	0	0.02	Y	N											0.01			2.5
LAT024B10	1.153	1.475	0.006	0.664	N	N											0.335			2.5
LAT024C10	0.955	1.424	0.008	0.942	N	N											0.475			2.5
LAT024D10	0	0	0.096	0.019	Y	Y	0.089	1	0.013	1	0.305	1	0.007	1	Y	1	0.0881667			2.5	2.5	25
LAT024E10	0.913	1.039	1.284	0.316	N	N											0.8			2.5
LAT024F10	0.023	0.019	0.574	0.211	N	Y	0.903	1	0.92	1	1.01	1	1.039	1	N	1	0.776167			2.5	2.5	25
LAT024G10	0.028	0.956	0.386	0.411	N	N											0.3985			2.5
LAT024H10	1.32	0.977	1.406	0.7	N	N											1.053			2.5
LAT024A11	3.63	1.237	0.986	1.274	N	N											1.13			2.5
LAT024B11	1.959	1.371	0.004	1.427	N	N											0.7155			2.5
LAT024C11	1.006	1.049	0	0.332	N	N											0.166			2.5
LAT024D11	0.079	0.196	0.001	0.001	Y	N											0.001			2.5
LAT024E11	1.895	1.124	0.901	0.466	N	N											0.6835			2.5
LAT024F11	0.954	0.708	1.406	0.679	N	N											1.0425			2.5
LAT024G11	1.113	1.098	1.372	0.982	N	N											1.177			2.5
LAT024H11	0	0	0	0	Y	Y	0	9	0	9	0	8	0	8	Y	8.48528	0			2.5	0.294628	2.94628
LAT025A02	1.141	0.825	1.63	1.474	N	N											1.552			2.5
LAT025B02	0.646	0.37	1.017	0.829	N	N											0.923			2.5
LAT025C02	0.048	0.348	0	0.44	N	N											0.22			2.5
LAT025D02	0.795	0.556	0.82	0.733	N	N											0.7765			2.5
LAT025E02	0.287	0.345	1.242	0.899	N	N											1.0705			2.5
LAT025F02	0	0.002	0.015	0.022	Y	Y	0	3	0	1	0	2	0	4	Y	2.21336	0.00616667			2.5	1.1295	11.295
LAT025G02	0.068	0.929	1.34	0.603	N	N											0.9715			2.5
LAT025H02	0.15	0.795	0.521	0.757	N	N											0.639			2.5
LAT025A03	1.283	0.586	1.501	0.836	N	N											1.1685			2.5
LAT025B03	1.172	0.614	0.588	0.409	N	N											0.4985			2.5
LAT025C03	0.86	0.749	0	0.474	N	N											0.237			2.5
LAT025D03	0.76	0.61	0.931	0.98	N	N											0.9555			2.5
LAT025E03	0.128	0.411	1.45	0.59	N	N											1.02			2.5
LAT025F03	0.073	0.447	1.288	0.633	N	N											0.9605			2.5
LAT025G03	0.301	0.876	1.162	0.636	N	N											0.899			2.5
LAT025H03	0.167	1.112	1.422	0.687	N	N											1.0545			2.5
LAT025A04	0.109	0.024	0	0.031	Y	N											0.0155			2.5
LAT025B04	1.161	0.749	0.866	1.19	N	N											1.028			2.5
LAT027D05	0	0	0	0.001	Y	Y	0	81	0	81	0	64	0	64	Y	72	0.000166667	8	Y	2.5	0.0347222	0.347222
LAT025D04	0	0	0	0	Y	Y	0.174	1	0.599	1	0	2	0.002	2	Y	1.41421	0.129167			2.5	1.76777	17.6777
LAT025E04	0.424	0.494	0.208	0.095	N	N											0.1515			2.5
LAT025F04	0.355	0.338	1.239	0.531	N	N											0.885			2.5
LAT025G04	0.106	0.43	0.695	0.522	N	N											0.6085			2.5
LAT025H04	0.445	0.908	1.048	0.487	N	N											0.7675			2.5
LAT025A05	1.542	1.011	1.685	1.546	N	N											1.6155			2.5
LAT025B05	0.655	0.284	0.94	1.204	N	N											1.072			2.5
LAT025C05	0	0	0	0	Y	Y	0.001	1	0.004	1	0	1	0	1	Y	1	0.000833333			2.5	2.5	25
LAT025D05	0.313	0.579	1.036	1.225	N	N											1.1305			2.5
LAT025E05	0.606	0.682	1.607	0.834	N	N											1.2205			2.5
LAT025F05	0.715	0.952	0.899	0.387	N	N											0.643			2.5
LAT025G05	0.339	0.778	1.478	0.658	N	N											1.068			2.5
LAT025H05	0.284	1.02	1.454	0.835	N	N											1.1445			2.5
LAT025A06	1.607	0.821	1.643	1.594	N	N											1.6185			2.5
LAT025B06	1.465	0.896	0.846	1.015	N	N											0.9305			2.5
LAT025C06	0.917	0.796	0	1.116	N	N											0.558			2.5
LAT025D06	0.576	0.558	1.224	1.38	N	N											1.302			2.5
LAT025E06	0.218	0.353	1.645	1.238	N	N											1.4415			2.5
LAT025F06	0.34	0.543	0.657	0.324	N	N											0.4905			2.5
LAT025G06	0.727	0.655	1.35	0.816	N	N											1.083			2.5
LAT025H06	0.104	0.722	1.928	1.557	N	N											1.7425			2.5
LAT025A07	2.928	1.154	0.985	1.521	N	N											1.253			2.5
LAT025B07	1.663	0.938	1.269	0.833	N	N											1.051			2.5
LAT025C07	0	0	0	0	Y	Y	0.002	1	0.001	1	0	1	0.001	1	Y	1	0.000666667			2.5	2.5	25
LAT025D07	1.07	0.718	1.487	1.401	N	N											1.444			2.5
LAT025E07	0.907	0.39	1.371	0.909	N	N											1.14			2.5
LAT025F07	0.159	0.45	0.822	0.482	N	N											0.652			2.5
LAT025G07	0.337	0.653	1.372	0.828	N	N											1.1			2.5
LAT025H07	0.091	0.65	1.75	1.086	N	N											1.418			2.5
LAT025A08	2.909	1.191	1.592	1.671	N	N											1.6315			2.5
LAT025B08	2.571	1.101	1.03	0.813	N	N											0.9215			2.5
LAT025C08	0.013	0.486	0	0.018	Y	N											0.009			2.5
LAT025D08	0.922	0.798	1.113	0.978	N	N											1.0455			2.5
LAT025E08	0.331	0.551	1.481	0.279	N	N											0.88			2.5
LAT025F08	0	0	0	0	Y	Y	0	1	0	1	0	1	0	1	Y	1	0			2.5	2.5	25
LAT025G08	0.274	0.655	1.133	0.723	N	N											0.928			2.5
LAT025H08	0.465	0.63	1.651	0.8	N	N											1.2255			2.5
LAT025A09	2.345	1.093	1.402	0.71	N	N											1.056			2.5
LAT025B09	2.102	0.962	0.462	0.849	N	N											0.6555			2.5
LAT025C09	1.005	1.072	0.001	0.39	N	N											0.1955			2.5
LAT025D09	0.075	0.538	0.148	0.044	N	N											0.096			2.5
LAT025E09	0.789	0.656	1.636	0.585	N	N											1.1105			2.5
LAT025F09	0.49	0.775	0.837	0.458	N	N											0.6475			2.5
LAT025G09	1.357	1.111	1.799	0.911	N	N											1.355			2.5
LAT025H09	0.573	0.655	1.58	0.672	N	N											1.126			2.5
LAT025A10	2.831	1.05	1.587	1.513	N	N											1.55			2.5
LAT025B10	2.025	1.032	0.409	0.873	N	N											0.641			2.5
LAT025C10	0.832	0.732	0.004	0.07	Y	N											0.037			2.5
LAT025D10	0.004	0.008	0.213	0.144	N	Y	0.637	1	0.823	1	1.278	1	1.232	1	N	1	0.721167			2.5	2.5	25
LAT025E10	0.396	0.77	1.082	0.297	N	N											0.6895			2.5
LAT025F10	1.501	1.182	0.897	0.484	N	N											0.6905			2.5
LAT025G10	0	0	0	0	Y	Y	0	1	0	1	0	2	0	2	Y	1.41421	0			2.5	1.76777	17.6777
[truncated: 1,659 more rows]

## Sheet: Supplementary Table 4
The full Supplementary Table 4 can be found in the Dryad Digital Repository at https://doi.org/10.6086/D1Q96Z
Below is the data header and first row of data.
Supplementary Table 4 . Mutant phenotypes across all screens. Table of phenotype data collected for 94,461 mutants in 223 screens.
Mutant phenotype data represents the log2 ratio of the abundance of each mutant after growth under the treatment condition to its abundance after growth under the control condition. In the screen name, treatment is listed first, followed by “_v_” indicates the versus, and ends with the control condition.
A phenotype value of -10 was used when the treatment condition had zero reads.
					Screens
Mutant ID	Gene	Feature	Confidence level	Gene Name	c_R4-S#189-Animal_Control_I_v_R4-A#014-Animal_Control_average	c_R4-S#198-Animal_Mix_II_v_R4-A#014-Animal_Control_average	c_R4-S#197-Animal_Mix_I_v_R4-A#014-Animal_Control_average	c_R2-S#618-Anoxia_v_R2-A#001-Control-TAP-Light_average	c_R6-S#356-Anoxia_24h_v_R6-S#355-Anoxia_0h	c_R4-S#128-Caffeine_v_R4-A#003-Control-TAP-Light_average	c_R3-S#047-Caffeine_v_R3-A#002-Control-TAP-Light_average	c_R3-S#040-Cisplatin_v_R3-A#002-Control-TAP-Light_average	c_R2-S#612-Cisplatin_v_R2-A#001-Control-TAP-Light_average	c_R4-S#121-Cisplatin_II_v_R4-A#003-Control-TAP-Light_average	c_R4-S#120-Cisplatin_I_v_R4-A#003-Control-TAP-Light_average	c_R4-S#203-Cryopreserved_TAP-Zeocin_v_R4-S#206-Cryopreserved_TAP-Light	c_R3-S#098-Animal_Daphnia-Baby_I_v_R3-A#013-Animal_Control_average	c_R3-S#099-Animal_Daphnia-Baby_II_v_R3-A#013-Animal_Control_average	c_R3-S#100-Animal_Daphnia-Adult_I_v_R3-A#013-Animal_Control_average	c_R3-S#101-Animal_Daphnia-Adult_II_v_R3-A#013-Animal_Control_average	c_R4-S#193-Animal_Daphnia-Adult_I_v_R4-A#014-Animal_Control_average	c_R4-S#194-Animal_Daphnia-Adult_II_v_R4-A#014-Animal_Control_average	c_R3-S#028-100x-Cu_v_R3-A#002-Control-TAP-Light_average	c_R3-S#026-100x-Fe_v_R3-A#002-Control-TAP-Light_average	c_R3-S#029-100x-Mn_v_R3-A#002-Control-TAP-Light_average	c_R3-S#030-100x-Mo_v_R3-A#002-Control-TAP-Light_average	c_R4-S#110-High-pH-8.4_v_R4-A#003-Control-TAP-Light_average	c_R3-S#019-High-pH-8.4_v_R3-A#002-Control-TAP-Light_average	c_R3-S#031-100x-Se_v_R3-A#002-Control-TAP-Light_average	c_R4-S#105-High-Temperature_(+5)_v_R4-A#003-Control-TAP-Light_average	c_R4-S#106-High-Temperature_(+7)_v_R4-A#003-Control-TAP-Light_average	c_R4-S#148-High-Temperature_(+10)_v_R4-A#003-Control-TAP-Light_average	c_R3-S#015-High-Temperature_(+5)_v_R3-A#002-Control-TAP-Light_average	c_R3-S#016-High-Temperature_(+10)_v_R3-A#002-Control-TAP-Light_average	c_R5-S#225-High-Temperature_(+5)_I_v_R5-S#243-Control-TAP-Light	c_R5-S#239-TP-High-Temperature_(+5)_I_v_R5-S#243-Control-TAP-Light	c_R5-S#226-High-Temperature_(+5)_II_v_R5-S#243-Control-TAP-Light	c_R5-S#240-TP-High-Temperature_(+5)_II_v_R5-S#243-Control-TAP-Light	c_R4-S#107-High-Temperature_(+10)_v_R4-A#003-Control-TAP-Light_average	c_R6-S#343-Heat_Stress_(+12)_overnight_v_R6-S#350-Control-Heat-Cold-Stress	c_R5-S#241-TP-High-CO2-High-Temperature_I_v_R5-S#243-Control-TAP-Light	c_R5-S#242-TP-High-CO2-High-Temperature_II_v_R5-S#243-Control-TAP-Light	c_R6-S#351-High-Temperature-High_Light_(+10)_v_R6-S#354-Control-25C_100_uE	c_R6-S#351-High-Temperature-High_Light_(+10)_v_R6-S#353-High-Temperature-Dark_(+10)	c_R6-S#351-High-Temperature-High_Light_(+10)_v_R6-S#352-High-Temperature-Low_Light_(+10)	c_R6-S#352-High-Temperature-Low_Light_(+10)_v_R6-S#354-Control-25C_100_uE	c_R6-S#352-High-Temperature-Low_Light_(+10)_v_R6-S#353-High-Temperature-Dark_(+10)	c_R3-S#027-100x-Zn_v_R3-A#002-Control-TAP-Light_average	c_R3-S#045-Hydrogen-Peroxide_10_v_R3-A#002-Control-TAP-Light_average
LMJ.RY0402.106957	Cre01.g000033	intron	3		-0.061	1.175	1.635	0.607	0.144	-0.185	-0.385	-0.656	1.08	-0.224	0.244	-0.163	-0.645	0.946	0.299	0.663	0.202	0.064	-0.367	-0.564	-0.869	-0.4	-0.182	-0.226	-0.224	0.509	0.692	-0.133	-0.02	-1.048	-0.02	-0.417	-0.308	0.258	0.273	-0.139	-0.412	-0.103	-0.586		-0.626	0.04		-0.295	-1.486
[truncated: 178 more columns]

## Sheet: Supplementary Table 5
Supplementary Table 5. FDRs for GO term enrichment. This table shows GO term enrichment in mutants that show a phenotype in screens.
Data reported is the -log10 FDR of GO term enrichment. Only screens and GO terms with at least one FDR <0.5 were included.
	Screens
GO term	c_R2-S#612-Cisplatin_v_R2-A#001-Control-TAP-Light_average	c_R2-S#610-MMS_v_R2-A#001-Control-TAP-Light_average	c_R2-S#604-TAP-Light_I_v_R2-A#016-Initial_average	c_R2-S#613-TP-Air_I_v_R2-A#024-TAP-Dark_average	c_R2-S#615-TP-Air_II_v_R2-A#001-Control-TAP-Light_average	c_R3-S#001-Control-TAP-Light_I_v_R3-A#006-Control-TAP-Dark_average	c_R3-S#002-Control-TAP-Light_II_v_R3-A#006-Control-TAP-Dark_average	c_R3-S#003-Control-TAP-Light_III_v_R3-A#006-Control-TAP-Dark_average	c_R3-S#008-TP-Air_II_v_R3-A#006-Control-TAP-Dark_average	c_R3-S#014-Low-Temperature_(-8)_v_R3-A#002-Control-TAP-Light_average	c_R3-S#016-High-Temperature_(+10)_v_R3-A#002-Control-TAP-Light_average	c_R3-S#018-Low-pH-6.4_v_R3-A#002-Control-TAP-Light_average	c_R3-S#019-High-pH-8.4_v_R3-A#002-Control-TAP-Light_average	c_R3-S#021-No-Zn_v_R3-A#002-Control-TAP-Light_average	c_R3-S#034-Zeocin-50_v_R3-A#002-Control-TAP-Light_average	c_R3-S#035-Zeocin-100_v_R3-A#002-Control-TAP-Light_average	c_R3-S#036-Bleomycin-Sulfate_v_R3-A#002-Control-TAP-Light_average	c_R3-S#037-MMS_v_R3-A#002-Control-TAP-Light_average	c_R3-S#038-MMC-unfiltered_v_R3-A#002-Control-TAP-Light_average	c_R3-S#039-MMC-filtered_v_R3-A#002-Control-TAP-Light_average	c_R3-S#040-Cisplatin_v_R3-A#002-Control-TAP-Light_average	c_R3-S#044-Hydroxyurea_v_R3-A#002-Control-TAP-Light_average	c_R3-S#053-Mannitol_200_v_R3-A#002-Control-TAP-Light_average	c_R3-S#063-Control-TAP-Light_v_R3-A#006-Control-TAP-Dark_average	c_R3-S#066-Ciliogenesis-1-Pellet_v_R3-S#065-Ciliogenesis-1-Supernatant	c_R3-S#067-Ciliogenesis-3-Supernatant_v_R3-S#068-Ciliogenesis-3-Pellet	c_R3-S#068-Ciliogenesis-3-Pellet_v_R3-S#067-Ciliogenesis-3-Supernatant	c_R3-S#069-Ciliogenesis-63-Supernatant_v_R3-S#070-Ciliogenesis-63-Pellet	c_R3-S#070-Ciliogenesis-63-Pellet_v_R3-S#069-Ciliogenesis-63-Supernatant	c_R3-S#100-Animal_Daphnia-Adult_I_v_R3-A#013-Animal_Control_average	c_R3-S#101-Animal_Daphnia-Adult_II_v_R3-A#013-Animal_Control_average	c_R4-S#110-High-pH-8.4_v_R4-A#003-Control-TAP-Light_average	c_R4-S#115-Zeocin-100_II_v_R4-A#003-Control-TAP-Light_average	c_R4-S#118-MMS-2_v_R4-A#003-Control-TAP-Light_average	c_R4-S#119-MMC-filtered_v_R4-A#003-Control-TAP-Light_average	c_R4-S#120-Cisplatin_I_v_R4-A#003-Control-TAP-Light_average	c_R4-S#121-Cisplatin_II_v_R4-A#003-Control-TAP-Light_average	c_R4-S#129-Paromomycin-2_v_R4-A#003-Control-TAP-Light_average	c_R4-S#136-NaCl_100_v_R4-A#003-Control-TAP-Light_average	c_R4-S#138-Mannitol_200_v_R4-A#003-Control-TAP-Light_average	c_R4-S#139-Mannitol_300_v_R4-A#003-Control-TAP-Light_average	c_R4-S#140-PEG_5_v_R4-A#003-Control-TAP-Light_average	c_R4-S#196-Animal_WaterBear_II_v_R4-A#014-Animal_Control_average	c_R5-S#225-High-Temperature_(+5)_I_v_R5-S#243-Control-TAP-Light	c_R6-S#276-Paromomycin-2_v_R6-S#275-Control-TAP-Light	c_R6-S#280-Tunicamycin_I_v_R6-S#275-Control-TAP-Light	c_R6-S#281-Tunicamycin_II_v_R6-S#275-Control-TAP-Light	c_R6-S#287-LAT035G03_v_R6-A#005-Control-LATCA_average	c_R6-S#290-LAT035F03_v_R6-A#005-Control-LATCA_average
GO:0000156	0	0	0	0	0	0	0	0	0	0.418318	0	0	0	0	0.384759	1.89448	0	0.0260671	0	0	0	0	0	0	0	0	0	0	0	0	0	0	0.368475	0	0	0	0	0		0	0.0787836	0	0	0	0	0	0	0.192212	0.129446
GO:0000159	0	0	1.86971	0	0	0.473704	0.334333	0.346585	0.0988088	1.22357	0.0531919	0	0	0	0	0	0	0	0	0	0	0	0	0	0	0.326925	0.242963	0.0525483	0.0209899	0	0	0	0	0	0	0	0	0	0.00946589	0	0.129854	0	0	0	0	0	0.105042	0	0
GO:0000160	0	0	0	0	0	0	0	0	0	0.418318	0	0	0	0	0.384759	1.89448	0	0.0260671	0	0	0	0	0	0	0	0	0	0	0	0	0	0	0.368475	0	0	0	0	0		0	0.0787836	0	0	0	0	0	0	0.192212	0.129446
GO:0000166			0			0	0	0		0		1.55561	0.966683	0.292768	0	0	0	0	6.08884	7.382			0	0	0	0.0267625	0	0	0			2.43862	0	0		3.86737		0		0	0.0787836	0	0	0	0	0	0	0	0.183287
GO:0000226	0	0	1.38272	0	0	0	0	0	0	5.65677	0	0.148869	0	0	0	0.827083	0	0.0260671	0	0	0	0.919012	5.68111	0	0	0	0	0	0	0	0	0	0.00363654	0	0	0	0	0	0.0198405	3.36988	1.39431	0.0382242	0	0.420634	0	0	0	1.32315	3.98493
GO:0000724	1.56036	0.665303	0	0	0	0	0	0	0	0	0	0	0	0	0	1.45653	0	2.93564	0	0	3.27039	0	0	0	0	0	0.128532	0.00465846	0.0209899	0	0	0	0	3.59564	0	2.57529	2.96352	0	0	0	0	0	0	0	0	0	0	0	0
GO:0000922	0	0	2.23508	0	0	0	0	0	0	6.86745	0	0.168803	0	0	0	1.11988	0	0.157669	0	0	0	2.04634	6.57677	0	0	0	0	0	0	0	0	0	0	0	0	0	0	0	0.0198405	3.97978	2.21967	0	0	1.52682	0	0	0	1.32315	4.00325
GO:0003677												0	0		0	0.827083			3.11723	2.66008					0	0	0	0	0		0	0	0.00363654									0			0	0
GO:0003684		0	0	0	0	0	0	0	0	0	0.00748807	0.135667	0	0	0	0	0	1.38518	0.141406	0		0	0	0	0.0771304	0	0.00219379	0.0315571	0.0854343	0	0	0	0	0.960735	0	1.51062	4.37321	0	0	0.0550648	0	0	0	0	0	0	0	0	0
GO:0003697		1.97076	0	0	0	0	0	0	0	0	0	0	0	0	0	0.775256	0	2.62091	0	0	4.35101	0	0	0	0	0	0.00879357	0	0	0	0	0	0	4.14957	0	3.86737	4.61689	0	0	0	0	0	0	0	0	0	0	0	0
GO:0003700		0				0	0	0	0	0		0	0	0	0	0	0	0.0144511	0	0		0	0	0	0	0	0	0	0	0	0	0	0	0	0	0	0	0		0	0	0	0	0	0	0	0	0	0.134486
GO:0003887		0	0.0391367	0		0	0	0	0	0		0	0	0	0.953817	1.89448	0.858435	0.349882	12.9355	10.2555		0	0	0	0	0	0	0	0	0	0	0	0.710062	0.377938	11.1343	5.57553		0		0	0	0	0	0	0	0	0	0	0
GO:0003964	0	0	0.0391367	0	0	0	0	0	0	0.00678008	0	0	0	0	0	0.0765978	0	0	0	0	0	0	0.0419683	0	0	0	0	0	0	0	0	0	0	0	0	0	0	2.56594	0	0.0506518	0	0.0382242	0.030146	0	1.88627	0	0	0	0
GO:0003989	0	0.162523	0	0	0.220126	0	0	0	0	0	0.0815683	0	0	0	0	0	0	0	0	0	0	0	0	0	0	0	0	0	0	0	0	0	0	0	0	0	0	0	0	0.0456641	0.0719775	0	0	0.271514	0	0	0	0	0
GO:0004057	0	0	0	0	0	0	0.217734	0	0	0	0	0	0	0	0	0	0	0	0	0	0	0.188934	0	0.0447017	0	0	0	0	0	0	0	0	0	0	0	0	0.0345707	0	0	0.040313	0	0	0	0	0	0	0	0	0
GO:0004084	0	0	0	0	0.481282	0	0	0	0	0	1.51266	0	0.630466	0	0	0	0	0	0	0	0	0	0	0.0447017	0	0.326925	0.0566837	0.141174	0.0854343	0	0	0	0	0	0	0	0	0	0.0145202	0	0	0	0.030146	0	0	0	0	0	0
GO:0004356	0	0	0	0	0	0	0	0.0110048	0	0	0	0	0	0	0	0	0	0	0	0	0	0.0294047	0	0	0	0	0	0	0	0	0	0.714088	0	0	0	0	1.58667	0	0	0	0.0787836	0	0	0	0	0.00148754	0.552123	0.836335	0.129446
GO:0004363	0	0	0	0	0	0	0	0	0	0	0.0685357	0	0	0	0	0	0	0	0	0	0	0.00748588	0	0	0	0	0	0	0	0	0	0	0	0	0	0	0	0	0.0198405	0	0.0488153	0	0	0	0	0	0.263961	0	0
GO:0004500	0	0	0.0384569	0.138992	0	0	0	0.0586566	0	0	0	0	0	0	0	0	0	0	0	0	0	0	0	0.160468	0	0	0.0402206	0	0	0	0	0	0	0	0	0	0	0.0423279	0	0.0550648	0.0719775	0	0	0	0	3.41114	5.6242	0	0
GO:0004573	0	0	0.149224	0	0	0	0	0	0	0	0	0	0	0	0	0	0	0.0144511	0	0	0	0	0.525305	0	0	0	0	0	0	0	0	0	0	0	0	0	0	0	1.56795	0	0	0	0.030146	0	0	0	0	0	0
GO:0004652	0	0	0	0	0	0	0	0	0	0	0.00896642	0	0	0	0	0	0	0	0	0	0	0	1.33013	0	0	0	0	0	0	0	0	0	0	0	0	0	0	0	0	0.0506518	0	0	0	0	0	0	0	0	0
GO:0004671	0	0	0	0	0	0	0	0.0110048	0	0	0.00896642	0	0	0	0	0	0	0	1.46487	0	0	0	0.0419683	0	0	0	0	0.0150304	0	0	0	0	0.149632	0.365449	0	0	0	0	0	0	0	0	0	0	0	0	0	0	0
GO:0004674	0	0	0	0	0	0	0	0.114619	0	0	0	0	0	0	1.6043	3.62294	1.89655	0.0292535	0	0	0	0.188934	0	0.0447017	0	0	0	0	0	0	0	0	0.889334	0	0	0	0	0	0	0	0	0	0	0	0	0	0	0	0
GO:0004719		0	0	0	0	0	0	0	0	0		0	0	0	0	0	0	0	0	0	0.195772	0	0	0.0447017	2.31552	0.368388	3.20113	1.69216	4.50598	2.22256	2.58203	0	0	0	0	0	0	0	0.0145202	0	0.0719775	0	3.47183	0	0	0	0	0.143471	0
GO:0004765	0	0.0949257	0	0	0	0.109892	0	0.0110048	0	0.00678008	0.00896642	0	0	0	0	0.588766	0	0.325454	1.33803	0.722611	0	0	0	0.0450016	0	0.0880786	0.143855	0	0	0	0	0	0	0.569114	0.415606	0.837958	0.359079	0	0	0	0	0	0	0	0	0	0	0	0
GO:0005198	0	0	0		0.0691292	0	0	0.114619	0.124945	0		0	0.063955	0	0	0	0	0.476042	0	0	0	0.00721883	0	0.0450016	0.27606	0	1.42789	0.0150304	0.0854343	0	0	0	0	0.569114	0	0	0	0	0	0	0	0	0	0	0	0	0	0	0
GO:0005247	0	0	0.27508	0.311291	0.35513	0	0	0.00894469	0	0.00678008	0.00896642	0	0	0	0	0	0	0	0	0	0	0	0	0.0450016	0	0	0	0	0	0	0	0	0	0	0	0	0	0	0	0	0	0	0	1.52682	0	0	0	0	0
GO:0005488		0			0	0	0	0	0	0		0	0	0	0	0	0	0	0	0	0	0	0	0	0	0	0	0	0	0	0	0	0	0	0	0	0	0.773494		0	0	0	0	0.271514	1.88627	0	0	0	0
GO:0005506		0	0			0	0	0	0	0		0.148869	0	0	0	0	0		0	0		0	0		0	0	0	0	0		0	0	0	0.0802	0	2.41899		0.0423279		0.0506518	0	0.0382242	0	0	0	0	0		0
GO:0005634						0	0	0.0110048		0		0	0	0	0	0	0		0	0			0		0	0	0	0	0	0		0	0.00363654		0	1.97973		0		0	0	0		0	0	0	0		0
GO:0005741	0	0	0	0	0	0.0226077	0.101961	0.114619	0	0	1.51266	0	0	0.253891	0	0	0.249731	0	0	0	0	0	0	0.0447017	0	0	0	0	0	0	0	0	0	0	0	0	0	0	0.00946589	0	0	0	0	0	0	0	0	0	0
GO:0005815	0	0	2.23508	0	0	0	0	0	0	6.86745	0	0.168803	0	0	0	1.11988	0	0.157669	0	0	0	2.04634	6.57677	0	0	0	0	0	0	0	0	0	0	0	0	0	0	0	0.0198405	3.97978	2.21967	0	0	1.52682	0	0	0	1.32315	4.00325
GO:0005856	0	0	0.897613	0.0476327	0	0	0	0	0	5.09109	0.00896642	0.148869	0	0	0	0.720339	0	0.130331	0	0	0	0.315477	5.9557	0	0	0	0	0	0	0	0	0	0	0	0	0	0	0	0.0198405	0.722125	0.530072	0	0	0.347211	0	0	0	0.426017	3.93607
GO:0005874		0	0			0	0	0	0	0.556665		0	0	0	0	0	0	0	0	0	0	0	0	0	0.0771304	0	0	0	0	0	0	0	0	0	0	0	0	1.97097		0	0	0	0	0	1.32164	0.0298368	0.0187021	0	0
GO:0006184		0	0			0	0	0	0	0.651284		0	0	0	0	0	0	0	0	0	0	0	0	0	0	0	0	0	0	0	0	0	0	0	0	0	0	2.56594		0	0	0	0	0	1.88627	0	0.0187021	0	0
GO:0006259	0	0	0	0	0	0	0	0	0	0	0.0239519	0	0	0	0.194598	0.136098	0.00997923	0.0144511	0	0	0	0	1.33902	0	0	0	0	0	0	0.0112167	0	0	0.309394	0	0	0	0.359079	0	0	0.040313	0	0	0.0127333	0	0	0	0	0	0
GO:0006260			0.0386947	0		0	0	0	0	0		0	0	0	0.437173	1.45653	0.00997923	0.325454	9.73796	8.62386			0	0	0	0	0	0.0435492	0		0	0	0.195681	0.489566	9.24238			0		0	0	0	0	0	0	0	0	0	0
GO:0006278	0	0	0.0384569	0	0	0	0	0	0	0.00678008	0	0	0	0	0	0	0	0	0	0	0	0	0.0629926	0	0	0	0	0	0	0	0	0	0	0	0	0	0	1.98915	0	0	0	0	0.000653074	0.00218126	1.88627	0	0	0	0
GO:0006281			0			0	0	0	0	0	0	0	0	0	0	1.00045	0.00898092		0.677034	0.128941		0	0	0	0	0	0	0	0		0	0	0		0.590783	1.33646		0		0	0	0	0	0	0	0	0		0
GO:0006289		0.0208938	0.220408	0	0	0	0	0	0	0	0	0	0	0	0	0	0	0.130331	0	0	2.73438	0	0	0	0.0950739	0	0	0	0	0	0	0	0	0	0	1.21915	2.61794	0	0.00946589	0	0	0	0	0	0	0	0	0	0
GO:0006464		0	0		0	0	0	0	0	0		0	0	0	0	0	0	0	0	0		0	0	0	0.0950739	0	0.455743	0.394753	0.744468			0	0	0	0	0	0	0		0	0	0		0.347211	0	0	0	0	0
GO:0006481	0	0	0	0	0	0	0	0.0110048	0	0	0.00896642	0	0	0	0	0	0	0	1.46487	0	0	0	0.0419683	0	0	0	0	0.0150304	0	0	0	0	0.149632	0.365449	0	0	0	0	0	0	0	0	0	0	0	0	0	0	0
GO:0006542	0	0	0	0	0	0	0	0	0	0	0.0685357	0	0	0	0	0	0	0	0	0	0	0.00721883	0	0	0	0	0.0402206	0	0	0	0	0.926013	0	0	0	0	1.03334	0	0.0116474	0	0.129854	0	0	0	0	0.147024	0.921061	1.32315	0.183866
GO:0006584	0	0	0.0384569	0.138992	0	0	0	0.0586566	0	0	0	0	0	0	0	0	0	0	0	0	0	0	0	0.160468	0	0	0.0402206	0	0	0	0	0	0	0	0	0	0	0.0423279	0	0.0550648	0.0719775	0	0	0	0	3.41114	5.6242	0	0
GO:0006614	0	0	0	0	0	0	0	0.114619	0	0.396661	0.394795	0	0	0.0867594	0	0	0	0	0	0	0	0.051961	0	0.0447017	0	0	0	0	0	0	0	0	0	0	0	0	0	0	0	1.40579	0.727272	0	0	0	0	0	0	0.278035	1.24846
GO:0006633	0	0	0.0395751	0	0.220126	0	0	0	0.0634313	0	0.0858698	0.285502	0	0	0	0	0	0	0	0	0	0	0.0419683	0	0	0	0	0	0	0.0112167	0	0	0	0	0	0	0	0	0	0.416146	0	1.33004	0	0.164639	0	0.00148754	0	0.00712194	0
GO:0006694	0	0	0.0340839	0	0.0223095	0	0	0	0	0	0.15277	0	0	0	0	0	0	0.870901	0	0	0.195772	0.152788	0.0754672	0.0272872	0	0	0	0	0	0	0	0	0.149632	0	0	0.0141895	0.285712	0	0	1.30745	1.08877	0	0	0	0	0	0	0	0
GO:0006750	0	0	0	0	0	0	0	0	0	0	0.0685357	0	0	0	0	0	0	0	0	0	0	0.00748588	0	0	0	0	0	0	0	0	0	0	0	0	0	0	0	0	0.0198405	0	0.0488153	0	0	0	0	0	0.263961	0	0
GO:0006754	0	0	0	0	0	0.00465124	0	0.114619	0	0		2.45695	2.23892	0	0	0	0	0	0	0	0	0	0	0.0450016	0	0	0	0	0	0	0	4.86547	0	0	0	0	0	0		0	0	0	0	0	0	0	0	0	0
GO:0006807	0	0	0.174825	0.0358979	0	0.489866	0	0.346585	0	0	0.0239519	0	0.0119359	0	0	0	0	0	0	0	0	0	0	0.641061	0	0	0	0	0	0	0	1.39987	0	0	0	0	1.16374	0	0	0	0.129854	0	0	0	0	0.147024	0.143044	0.278035	0
GO:0006812		0	0	0		0	0	0.114619		0	0	1.17778	1.22489	0	0	0	0	0	0	0	0		0	0	0	0	0	0	0	0	0	2.86098	0	0	0	0	0	0		0	0	0	0	0	0	0	0	0	0
GO:0006821	0	0	0.27508	0.311291	0.35513	0	0	0.00894469	0	0.00678008	0.00896642	0	0	0	0	0	0	0	0	0	0	0	0	0.0450016	0	0	0	0	0	0	0	0	0	0	0	0	0	0	0	0	0	0	0	1.52682	0	0	0	0	0
GO:0007010	0	0	0	0.0753286	0	0.275351	0	0	0	0	0	0	0	0	0	0	0	0	0	0	0	0.051961	0	0	0	0.326925	0.173278	0.0395067	0	0	0	0	0	0.403788	0	0	0	0	0.207599	0	0	0	0.030146	0	0	0	0	0.426017	0
GO:0007017		0	0			0	0	0	0	0.650561		0	0	0	0	0	0	0	0	0	0	0.00748588	0	0	0.0672428	0	0	0	0	0	0	0	0	0	0	0	0	1.73107		0	0	0	0	0	1.32164	0.0293367	0.111862	0	0
GO:0007020	0	0	2.36928	0	0	0	0	0	0	7.01503	0	0.272454	0	0	0	1.41631	0	0.0144511	0	0	0	2.04634	6.56427	0	0	0	0	0	0	0	0	0	0	0	0	0	0	0	0.0198405	1.59929	1.39431	0	0	1.75003	0	0	0	1.3324	5.87567
GO:0007090	1.56036	0.665303	0	0	0	0	0	0	0	0	0	0	0	0	0	1.45653	0	2.93564	0	0	3.27039	0	0	0	0	0	0.128532	0.00465846	0.0209899	0	0	0	0	3.59564	0	2.57529	2.96352	0	0	0	0	0	0	0	0	0	0	0	0
GO:0008104	0	0	0.0534811	0	0	0	0	0	0	0	0	16.1564	0.063955	0	0	0	0	0	0	0	0	0	0	0	0	0	0	0.00465846	0.0209899	0	0	0	0	0	0	0	0	0.0773514	0	0	0	0	0	0	0.061813	0	0	0	0
GO:0008234		0	0.0391367	0	0	0	0.0132872	0	0	0		0	0	0.0492736	0	0	0.00997923	0.0144511	0	0	0	0	0	0	0	0	0	0	0	0	0	0	0	0	0	0	0	0		0	0	0	0.0601092	0	0.603	0	0.0486014	0.0551923	0
GO:0008262	1.10415	0	0.000316802	0	0	0	0	0	0	0	0	0	0	0	0	0	0	0	0	0	2.91044	0.908097	0	0	0	0	0	0	0	0	0	0	0	0	0	0.629378	2.52369	0	0	0	0.26593	0	0	0	0	0	0	0	0
GO:0008283	0.362661	0	0.220408	0	0	0	0	0	0	0	0	0	0	0	0	0	0	0	0	0	2.23993	1.05655	0.0754672	0	0	0	0	0	0	0	0	0	0	0	0	0.410975	1.66786	0	0	0	0.189169	0	0	0	0	0	0	0	0
GO:0008308	0	0	0	0	0	0.039187	0.217734	0.114619	0	0	1.66341	0	0	0.253891	0	0	0.687104	0	0	0	0	0.00721883	0	0.0450016	0	0	0	0	0	0	0	0	0	0	0	0	0	0	0	0	0	0	0.030146	0	0	0	0	0	0
GO:0008312	0	0	0	0	0	0	0	0.114619	0	0.550421	0.394795	0	0	0.253891	0	0	0	0	0	0	0	0.113753	0	0.0447017	0	0	0	0	0	0	0	0	0	0	0	0	0	0	0	0	0	0	0	0.0244231	0	0	0	0.181154	2.18074
GO:0008474	0	0	0	0	0	0	0	0.114619	0	0	0	0	0	0	0	0	0	0	0	0	0	0	0	0.0447017	0	0	0	0	0.0209899	0	0	0	0	0	0	0	0	0	0	0	0	0	0	0	0	0	0	0	0.129446
GO:0008601	0	0	1.86971	0	0	0.473704	0.334333	0.346585	0.0988088	1.22357	0.0531919	0	0	0	0	0	0	0	0	0	0	0	0	0	0	0.326925	0.242963	0.0525483	0.0209899	0	0	0	0	0	0	0	0	0	0.00946589	0	0.129854	0	0	0	0	0	0.105042	0	0
GO:0008703	0	0	0.0391367	0	0	0	0	0	0	0	0	0	0	0	0	0	0	0	0	0	0	0.00748588	0	0	0	0	0	0	0	0	0	0	0	0	0	0	0	0	0.00946589	0	0	0	0	0	0	0	0	0	1.50689
GO:0009055		0	0			0	0	0		0		0	0	0	0	0	0		0	0			0		0	0	0	0	0	0	0	0	0	0	0	1.72513		0		0.040313	0	0	0	0	0	0	0		0
GO:0009081	0	0	0	0	0.481282	0	0	0	0	0	1.51266	0	0.630466	0	0	0	0	0	0	0	0	0	0	0.0447017	0	0.326925	0.0566837	0.141174	0.0854343	0	0	0	0	0	0	0	0	0	0.0145202	0	0	0	0.030146	0	0	0	0	0	0
GO:0009089	0	0	0	0	0	0.0226077	0	0	0	0	0.00896642	0	0	0	0	0	0	0.078647	1.49271	0	0	0	0	0	0	0	0	0	0	0	0	0	0	0	0	0	0	0	0.0198405	0	0	0	0	0.333604	0	0	0	0.143471	0
GO:0009190												0	0		0	0			0	0						0	0	0	0			0	0		0	0						0			0	0
GO:0009311	0	0	0.149224	0	0	0	0	0	0	0	0	0	0	0	0	0	0	0.0144511	0	0	0	0	0.525305	0	0	0	0	0	0	0	0	0	0	0	0	0	0	0	1.56795	0	0	0	0.030146	0	0	0	0	0	0
GO:0009317	0	0	0	0.172899	0.202902	0	0	0	0.0634313	0	0.0239519	0	0	0	0	0.0607064	0	0	0	0	0	0	0	0	0	0	0	0	0	0	0	0	0	0	0	0	0	0	0	0	0.0719775	0	0	0.420634	0	0	0	0	0
GO:0009522	0	0	0.220408	1.54907	1.45601	0.152815	1.30744	0.114619	0.280719	0	0.0685357	0	0	0	0	0	0	0.078647	0	0	0	0	0	0.0450016	0	0.26628	0.0402206	0.0525483	0.0209899	0	0	0	0	0	0	0	0	0	0	0	0	0	0	0.0244231	0	0	0	0	0
GO:0009538	0	0	0.220408	1.54907	1.45601	0.184973	1.76954	0.114619	0.408198	0	0.15277	0	0	0	0	0	0	0.157669	0	0	0	0	0	0.0450016	0	0.0880786	0	0	0	0	0	0	0	0	0	0	0	0	0.0116474	0	0	0	0	0.122196	0	0	0	0	0
GO:0009765	0	0	0	0	0	0	0	0.114619	0.124945	0.0708063	0.0858698	0	0	0	0	0	0	0.0500949	0	0	0	0.051961	0	0	0	0.326925	0.143855	0	0	0	0	0	0	0.489566	0	0	0	0		0	0	0	0	0	0	0	0	0	0
GO:0010038	0	0	0	0	0.160691	0	0.217734	0.114619	0	0	0	0.100698	0	0.0492736	0	0	0	0.0144511	0	0	0	0.00748588	0	0.0386087	0	0	0	0	0	0	0	0	0	0	0	0	0	0	0	0	0	0	0.030146	0	0	0	0	0	0
GO:0015109	0	0	0.0634877	0	0	0	0	0	0	0.0121957	0.00896642	0	0.0425464	0	0.369468	0	0	0.130331	0	0	0	0.188934	0	0	0	0.0575595	0	0	0	0	0	0	0	0	0	0	0	0	0	0	0	0	0	0	0	0	0	0.275473	1.58148
GO:0015662	0	0	0	0	0	0.00465124	0	0.114619	0	0		2.45695	2.23892	0	0	0	0	0	0	0	0	0	0	0.0450016	0	0	0	0	0	0	0	4.86547	0	0	0	0	0	0		0	0	0	0	0	0	0	0	0	0
GO:0015703	0	0	0.0634877	0	0	0	0	0	0	0.0121957	0.00896642	0	0.0425464	0	0.369468	0	0	0.130331	0	0	0	0.188934	0	0	0	0.0575595	0	0	0	0	0	0	0	0	0	0	0	0	0	0	0	0	0	0	0	0	0	0.275473	1.58148
GO:0015930	0	0	0.438416	0.670406	0	1.72711	0.217734	1.27678	0.158571	0	0.0239519	0.148869	0.630466	0	0	0	0	0	0	0	0	0	0	2.02632	0	0	0	0	0	0	0	0.932027	0	0	0	0	0	0	0	0	0	0	0	0	0	0	0	0.00560874	0
GO:0015969	0	0	0.27508	0	0	0.473704	1.08727	0.298048	1.45869	0	0.394795	0	0	0	0	0	0	0	0	0	0	0.00748588	0	0.160468	0	0.104903	0.143855	0.141174	0.0209899	0	0	0	0	0.0802	0	0	0	0	0.0145202	0.0506518	0	0	0	0.0346397	0	0.00148754	0	0	0.982075
GO:0015979	0	0	0.477738			0.473704	2.45924	1.22883	0.245025	0.00678008	0.0239519	0.166589	0	0	0	0	0	0	0	0	0	0	0	1.04432	0	0	0	0	0.0854343	0	0	0	0	0	0	0	0	0	0	0	0.0719775	0	0	0.0244231	0	0	0.0272295	0	0
GO:0015995	0	0	0.27508	0.262001	0	0.565038	1.35947	0.256433	0.124945	0	0	0.0106808	0	0	0	0	0	0	0	0	0	0	0	2.02632	0	0	0	0	0	0	0	0	0	0	0	0	0.103421	0	0	0	0.530072	0	0	0.0244231	0	0	0	0.0142017	0.460496
GO:0016070	0	0	0	0.168237	0	0	0	0	0	0	0	0.0106808	0	0	0	0	0	0.0381129	0	0	0	0	0	0	0	0	0	0.0150304	0.0209899	0	0	0	0	0	0	0	0	0	0.0198405	0	0	0	0	0	0	0	0	0	0
GO:0016598	0	0	0	0	0	0	0.217734	0	0	0	0	0	0	0	0	0	0	0	0	0	0	0.188934	0	0.0447017	0	0	0	0	0	0	0	0	0	0	0	0	0.0345707	0	0	0.040313	0	0	0	0	0	0	0	0	0
GO:0016624	0	0	0	0.2741	1.45601	0	0	0.0110048	0.245025	0.0636739	0	0.148869	0	0	0	0	0	0	0	0	0	0.00967925	0	0	0	0	0	0.0150304	0.0854343	0	0	0	0	0	0	0	0	0	0	0	0	0	0	0.0244231	0	0	0	0	0
GO:0016705		0	0			0.0226077	0	0	0	0		0	0	0	0	0	0.00997923	0.157669	0	0		0	0	0.0968984	0	0	0	0	0	0	0	0	0	0	0	2.41899		0.0423279		0.040313	0	0	0	0	0	0	0		0.129446
GO:0016742	0	0	0.478683	0.311291	0	0.0226077	0.0684328	0.114619	0.0634313	0	0.0685357	0	0	0	0	0	0	0.272811	0	0	0	0	0	0.0447017	0	0	0	0	0	0	0	0	0	0.0802	0	0	0	0	0.0198405	0.0598293	0	0	0	1.75003	0	0	0	0	0
GO:0016773		0	0	0	0	0	0	0	0	0		0	0	0	4.34617	7.72285	4.76367	0.975938	1.46487	1.39066	0	0	0	0	0	0	0	0	0	0	0	0	4.10635	0.569114	1.19213	2.17733	0.494981	0		0	0	0	0	0	0	0	0	0	0
GO:0016818	0	0	0.27508		0.0743699	1.05535	2.45924	1.76344	0.408198	0.0570012		0	0	0	0	0	0	0	0	0	0	0.00748588	0	2.02632	0	0	0	0	0	0	0	0	0	0	0	0	0	0	0	0	0	0	0	0	0	0	0	0	0
GO:0016849												0	0		0	0			0	0						0	0	0	0			0	0		0	0						0			0	0
GO:0016881		0	0	0	0	0	0	0	0	0		0	0	0	0	0	0	0	0	0		0	0	0	0.276742	0.326925	1.21112	0.777655	1.11103			0	0	0	0	0	0	0		0	0.054264	0	0	0.0346397	0	0.00148754	0		0.129446
GO:0020037						0	0	0	0	0		0	0	0	0	0	0	0.0144511	0	0		0	0	0.0447017	0	0	0	0	0		0	0	0	0	0	1.33646		0		0	0	0		0	0				0.129446
GO:0030001		0	0.21765			0.00465124	0	0	0	0		0	0	2.14189	0	0	0	0	0	0	0	0.00748588	0	0	0	0	0	0	0	0	0	0	0	0	0	0.21533	0	0		0.0506518	0	0	0	0.0244231	0	0	0	0	0
GO:0030286					0	0	0	0		0		0	0	0	0	0	0	0.0144511	0	0	0		0	0	0.319779	1.99002	0.669679	1.69216	0.692384	0	0	0	0	0	0	0	0			0.0506518	0.129854	0	0	0		0	0		0.272596
GO:0035556												0	0		0	0			0	0						0	0	0	0			0	0		0	0						0			0	0
GO:0043234		0	0			0	0	0	0	0.650561	0	0	0	0	0	0	0	0	0	0	0	0	0	0	0.00111112	0	0	0	0	0	0	0	0	0	0	0	0	2.56594		0	0	0	0	0	1.88627	0.0826461	0.143044	0	0
GO:0043631	0	0	0	0	0	0	0	0	0	0	0.00896642	0	0	0	0	0	0	0	0	0	0	0	1.33013	0	0	0	0	0	0	0	0	0	0	0	0	0	0	0	0	0.0506518	0	0	0	0	0	0	0	0	0
GO:0044070	0	0	0	0	0	0.039187	0.217734	0.114619	0	0	1.66341	0	0	0.253891	0	0	0.687104	0	0	0	0	0.00721883	0	0.0450016	0	0	0	0	0	0	0	0	0	0	0	0	0	0	0	0	0	0	0.030146	0	0	0	0	0	0
GO:0046872			0			0	0	0.114619	0	0		0.408083		0.253891	0	0	0	0	0	0			0	0.0447017	0	0	0	0	0			2.61128	0	0	0	0	0	0		0	0.0719775	0	0	0	0	0	0		0
GO:0048500	0	0	0	0	0	0	0	0.114619	0	0.550421	0.394795	0	0	0.253891	0	0	0	0	0	0	0	0.113753	0	0.0447017	0	0	0	0	0	0	0	0	0	0	0	0	0	0	0	0	0	0	0	0.0244231	0	0	0	0.181154	2.18074
GO:0051258		0	0			0	0	0	0	0.650561	0	0	0	0	0	0	0	0	0	0	0	0	0	0	0.00111112	0	0	0	0	0	0	0	0	0	0	0	0	2.56594		0	0	0	0	0	1.88627	0.0826461	0.143044	0	0
[truncated: 20 more columns]

## Sheet: Supplementary Table 6
Supplementary Table 6. FDRs for all genes in all screens. Table of FDRs from our statistical framework to identify high-confidence gene-phenotype relationships of 15,582 genes in 223 screens.
Mutant alleles were included in this analysis if they were confidence level 4 or less, located in a CDS, intron, or 5’UTR feature, and had a minimum of 50 reads.
P values were calculated with the Fisher exact test (see Methods) and corrected for multiple hypothesis testing using the Benjamini-Hochberg procedure.
Gene names with * were named in this study.
					Screens
Gene	Gene name	Description	Defline		c_R4-S#189-Animal_Control_I_v_R4-A#014-Animal_Control_average	c_R4-S#198-Animal_Mix_II_v_R4-A#014-Animal_Control_average	c_R4-S#197-Animal_Mix_I_v_R4-A#014-Animal_Control_average	c_R2-S#618-Anoxia_v_R2-A#001-Control-TAP-Light_average	c_R6-S#356-Anoxia_24h_v_R6-S#355-Anoxia_0h	c_R4-S#128-Caffeine_v_R4-A#003-Control-TAP-Light_average	c_R3-S#047-Caffeine_v_R3-A#002-Control-TAP-Light_average	c_R3-S#040-Cisplatin_v_R3-A#002-Control-TAP-Light_average	c_R2-S#612-Cisplatin_v_R2-A#001-Control-TAP-Light_average	c_R4-S#121-Cisplatin_II_v_R4-A#003-Control-TAP-Light_average	c_R4-S#120-Cisplatin_I_v_R4-A#003-Control-TAP-Light_average	c_R4-S#203-Cryopreserved_TAP-Zeocin_v_R4-S#206-Cryopreserved_TAP-Light	c_R3-S#098-Animal_Daphnia-Baby_I_v_R3-A#013-Animal_Control_average	c_R3-S#099-Animal_Daphnia-Baby_II_v_R3-A#013-Animal_Control_average	c_R3-S#100-Animal_Daphnia-Adult_I_v_R3-A#013-Animal_Control_average	c_R3-S#101-Animal_Daphnia-Adult_II_v_R3-A#013-Animal_Control_average	c_R4-S#193-Animal_Daphnia-Adult_I_v_R4-A#014-Animal_Control_average	c_R4-S#194-Animal_Daphnia-Adult_II_v_R4-A#014-Animal_Control_average	c_R3-S#028-100x-Cu_v_R3-A#002-Control-TAP-Light_average	c_R3-S#026-100x-Fe_v_R3-A#002-Control-TAP-Light_average	c_R3-S#029-100x-Mn_v_R3-A#002-Control-TAP-Light_average	c_R3-S#030-100x-Mo_v_R3-A#002-Control-TAP-Light_average	c_R4-S#110-High-pH-8.4_v_R4-A#003-Control-TAP-Light_average	c_R3-S#019-High-pH-8.4_v_R3-A#002-Control-TAP-Light_average	c_R3-S#031-100x-Se_v_R3-A#002-Control-TAP-Light_average	c_R4-S#105-High-Temperature_(+5)_v_R4-A#003-Control-TAP-Light_average	c_R4-S#106-High-Temperature_(+7)_v_R4-A#003-Control-TAP-Light_average	c_R4-S#148-High-Temperature_(+10)_v_R4-A#003-Control-TAP-Light_average	c_R3-S#015-High-Temperature_(+5)_v_R3-A#002-Control-TAP-Light_average	c_R3-S#016-High-Temperature_(+10)_v_R3-A#002-Control-TAP-Light_average	c_R5-S#225-High-Temperature_(+5)_I_v_R5-S#243-Control-TAP-Light	c_R5-S#239-TP-High-Temperature_(+5)_I_v_R5-S#243-Control-TAP-Light	c_R5-S#226-High-Temperature_(+5)_II_v_R5-S#243-Control-TAP-Light	c_R5-S#240-TP-High-Temperature_(+5)_II_v_R5-S#243-Control-TAP-Light	c_R4-S#107-High-Temperature_(+10)_v_R4-A#003-Control-TAP-Light_average	c_R6-S#343-Heat_Stress_(+12)_overnight_v_R6-S#350-Control-Heat-Cold-Stress	c_R5-S#241-TP-High-CO2-High-Temperature_I_v_R5-S#243-Control-TAP-Light	c_R5-S#242-TP-High-CO2-High-Temperature_II_v_R5-S#243-Control-TAP-Light	c_R6-S#351-High-Temperature-High_Light_(+10)_v_R6-S#354-Control-25C_100_uE	c_R6-S#351-High-Temperature-High_Light_(+10)_v_R6-S#353-High-Temperature-Dark_(+10)	c_R6-S#351-High-Temperature-High_Light_(+10)_v_R6-S#352-High-Temperature-Low_Light_(+10)	c_R6-S#352-High-Temperature-Low_Light_(+10)_v_R6-S#354-Control-25C_100_uE	c_R6-S#352-High-Temperature-Low_Light_(+10)_v_R6-S#353-High-Temperature-Dark_(+10)	c_R3-S#027-100x-Zn_v_R3-A#002-Control-TAP-Light_average	c_R3-S#045-Hydrogen-Peroxide_10_v_R3-A#002-Control-TAP-Light_average
Cre01.g000017
Cre01.g000033
Cre01.g000050	RWP14	putative RWP-RK domain transcription factor [PMID: 15785851], however the domain is non-canonical (RWPaqk)	RWP-RK transcription factor
Cre01.g000100
Cre01.g000150	ZRT2		Zinc-nutrition responsive permease transporter
Cre01.g000200			Esterase, SGNH hydrolase-type		1	1	0.98828	1	1	0.922798	1	1	1	1	1	0.990827	1	1	1	1	1	1	1	1	1	1	1	1	1	1	1	1	1	1	0.990946	1	0.995497	1	1	1	1	0.97502	0.92179	1	1	1	1	1	0.967597
Cre01.g000250	SNR1		Predicted SNARE-associated Golgi protein		1	1	0.98828	1	1	1	1	1	1	1	1	0.992455	1	1	1	1	1	0.9969	1	1	1	1	1	1	1	1	1	1	1	1	1	1	1	1	1	1	1	1	1	1	1	1	1	1	0.980292
Cre01.g000300	GDP8	Predicted glycerophosphodiester phosphodiesterasehydrolase in the hydrolase, alpha/beta fold family.	Glycerophosphoryl diester phosphodiesterase family protein		1	1	0.98828	1	1	1	1	1	1	1	1	1	1	1	1	1	1	1	1	1	1	1	1	1	1	1	1	1	1	1	1	1	0.995497	1	1	1	1	1	1	1	1	1	1	1	1
Cre01.g000350		Predicted oxidoreductase; Oxidoreductase FAD/NAD(P)-binding; Ferredoxin reductase-type FAD-binding domain; Riboflavin synthase-like beta-barrel	possible oxidoreductase
Cre01.g000400	AXL3	belongs to a tandem cluster of three related genes for GT77 family proteins	Arabinose chain extension enzyme like protein 3
Cre01.g000450	AXL2	belongs to a tandem cluster of three related genes for GT77 family proteins	Arabinose chain extension enzyme like protein 2		1	1	1	1	1	0.938325	1	1	1	1	1	0.947937	1	1	1	1	1	1	1	1	1	1	1	1	1	1	1	1	1	1	1	1	1	1	1	1	1	1	0.927735			0.997689		1	0.980292
Cre01.g000500	AXL5	belongs to a tandem cluster of three related genes for GT77 family proteins	Arabinose chain extension enzyme like protein 5
Cre01.g000550			Putative nucleotide-diphospho-sugar transferase
Cre01.g000600			Predicted WD-4 repeat family protein / notchless protein, putative
Cre01.g000650	AMX2	possibly peroxisomal; contains PTS1 canonical sequence	Copper amine oxidase		1	0.963607	1	1	1	1	1	1	1	1	1	0.977385	1	1	1	1	1	1	1	1	1	1	1	1	1	1	1	1	1	1	1	1	1	1	1	1	1	1	1		1	1		1	1
Cre01.g000700		Predicted zinc finger, RING-type; leucine-rich repeat family protein	zinc finger protein
Cre01.g000750		Predicted zinc finger, RING-type protein; Tmemb_185A domain containing protein	zinc finger protein		1	0.974945	1	1	1	1	1	1	1	0.982735	1	0.986596	1	1	1	0.981387	1	1	1	1	1	1	1	1	1	1	1	1	1	0.969117	1	1	1	1	1	1	1	1	1	0.659188	1	1	0.903223	1	1
Cre01.g000800	CGL136		Conserved in the Green Lineage
Cre01.g000850	CPLD38		Conserved in the Plant Lineage and Diatoms
Cre01.g000900	CPLD20	Predicted protein of unknown function containing DUF135 domain; Conserved expressed protein	Conserved in the Plant Lineage and Diatoms
Cre01.g000950	MFT13	Similar to MFS-1 sugar transporter with Spinster-like transmembrane topology	Major facilitator superfamily transporter
Cre01.g001000
Cre01.g001100								1	1	0.938325	1	0.746267	0.75643	0.642032	1	0.982382							1	1	1	1	1	1	1	1	1	1	1	1	1	1	0.995497	1	1	0.592167	1	1	0.915005			1		1	0.956267
Cre01.g001150					1	1	1	1	1	1	1	1	0.810058	1	1	0.938536	1	1	1	1	1	1	1	1	1	1	1	1	1	1	1	1	1	1	1	1	1	1	1	1	1	1	1		1	1		1	1
Cre01.g001200	MAPKKK14	Mitogen activated protein kinase kinase kinase	Mitogen-Activated Protein Kinase Kinase Kinase		1	0.963607	0.98828	1	1	1	1	1	1	1	1	1	1	0.55898	0.0231869	0.648578	1	1	1	1	1	1	1	1	1	0.923226	1	0.870027	0.91777	1	1	1	1	1	1	1	1	1	0.989756	0.949494	1	0.910705	0.985267	1	0.956267
Cre01.g001250
Cre01.g001300			ankryin repeat containing protein		1	1	1	1	1	1	1	1	1	1	1	0.98568	1	1	1	0.981387	1	1	1	1	1	1	1	1	1	1	1	1	1	1	1	1	1	1	1	1	1	1	1	1	1	1	1	1	0.980292
Cre01.g001350		ATP-binding cassette (ABC) transporter with ATPase, AAA+ type, core	ABC transporter		1	0.974945	1	1	1	1	1	1	1	1	1	0.98568	1	1	1	1	1	1	1	1	1	1	1	1	1	1	1	1	1	1	1	1	1	1	1	1	0.660746	1	0.654659	0.659188	0.758815	1	1	1	1
Cre01.g001400	ZMP1	Similar to leishmanolysin-like peptidase (peptidase M8 family); neutral zinc metallopeptidases; zinc-binding site	Zinc-metallopeptidase-like protein		1	1	1	1	1	0.988094	1	1	1	1	1	0.990827	1	1	1	1	1	1	1	1	1	1	1	1	1	1	1	1	1	1	1	1	1	1	1	1	1	1	0.989756	1	1	1	1	1	1
Cre01.g001450		Contains IQ calmodulin-binding region and P-loop containing nucleoside triphosphate hydrolase domain	Predicted protein
Cre01.g001501	OPR1	octotricoPeptide (octatricoPeptide) Repeat (OPR) Protein	OctotricoPeptide Repeat Protein
Cre01.g001550	TIF3		Predicted translation initiation factor 3
Cre01.g001600			Predicted protein containing BTB/POZ fold domain (involved in protein binding)
Cre01.g001650			Predicted ankryin-repeat containing protein
Cre01.g001657	DAB1	May contain additional coding sequence in intronic N-island PMID: 27175017	Dynein assembly factor
Cre01.g001664								1			1	1	1										1	1	1	1		1	1				1	1	1	1	1	1			1	1						1	0.967597
Cre01.g001671
Cre01.g001678					1	1	1	1	1	1	1	0.709092	1	1	1	1	1	1	1	0.981387	1	1	1	1	1	1	1	1	1	1	1	1	1	1	1	1	1	1	1	1	1	1	1	1	1	1	1	1	1
Cre01.g001700					1	0.974945	1	1	1	1	1	1	1	1	1	0.977385	1	1	1	1	1	1	1	1	1	1	1	1	1	1	1	1	1	1	1	1	1	1	1		1	1	1			1		1	1
Cre01.g001750	TIG1	Involved in protein folding; contains a peptidyl-prolyl cis-trans isomerase (FKBP-type) domain and N- and C-terminal domains involved in ribosome-binding; probably located in chloroplast stroma	chloroplast trigger factor
Cre01.g001800	FAP403	NimA-related Serine/Threonine protein kinase	Flagellar Associated Protein 403		1	1	1	1	1	0.997632	1	0.949216	1	1	1	1	1	0.574141	1	0.418909	1	1	1	1	1	1	1	1	1	1	1	1	1	1	1	1	1	1	1	1	1	1	1	1	1	1	1	1	1
Cre01.g001950			Predicted protein with 3-phosphoshikimate1-carboxyvinyltransferase core domain		1	1	1	1	1	0.972075	1	1	1	1	1	0.938536					1	1	1	1	1	1	1	1	1	1	1	1	1	1	1	1	1	1	1	1	1	1	1	1	1	1	0.985852	1	1
Cre01.g001983		C2 domain is a Ca2+-binding motif present in phospholipases, protein kinases C, and synaptotagmins (among others)	C2-domain containing protein		1	1	1	1	1	0.873191	0.673805	1	1	1	1	0.992455	1	1	1	1	1	1	1	1	1	1	1	1	1	1	1	1	1	1	1	1	1	0.917417	1	1	1	1	0.927735	1	1	1	1	1	1
Cre01.g002050	APT1	Acid phosphatase containing 2 catalytic histidines	Acid phosphatase		1	1	1	1	1	1	1	0.985034	1	1	1	1	1	1	1	1	1	1	1	1	1	1	1	1	1	1	1	1	1	1	1	1	1	1	1	1	1	1	1	1	1	1	1	1	1
Cre01.g002100
Cre01.g002150
Cre01.g002200	RPB6	putative DNA-directed RNA polymerase subunit, sequence similarity to yeast RNB6 (13-15 kDa)	Subunit of DNA-directed RNA polymerase
Cre01.g002201
Cre01.g002203
Cre01.g002227
Cre01.g002234
Cre01.g002250	NAT4	Histone acetyltransferase (GNAT/MYST superfamily), ChromDB HAG3406	Histone acetyltransferase
Cre01.g002300	CYN19-2	Peptidyl-prolyl cis-trans isomerase (rotamase), cyclophilin type; identical to AF5226 CYP1; cytosolic; similar to At4g38740 (ROC1, AtCYP18-3) and At2g21130+ (AtCYP19-2); found in the flagellar proteome; Similar to Radial Spoke Protein RSP12	Cyclophilin
Cre01.g002350								1					1
Cre01.g002400	TGL1		Triacylglycerol lipase
Cre01.g002451					1	0.974945	1	1	1	1	1	1	1	0.89198	1	1	1	1	1	1	1	1	1	1	1	1	1	1	1	1	1	1	1	1	1	1	1	1	1	1	1	1	1	1	1	1	1	1	1
Cre01.g002500	COP1	Opsin-related, retinal binding protein; also described as Chlamyopsin 2 (COP2); Genbank entry AF295371; shows evidence for alternative splicing; present in thylakoid-enriched fraction based on mass spectrometric peptide identification	Chlamyopsin 1
Cre01.g002550	FAP335		Kinase-like Flagellar Associated Protein 335
Cre01.g002600
Cre01.g002650
Cre01.g002700					1	1	1	1	1	1	1	1	1	1	1	1	1	1	1	1	1	1	1	1	1	1	1	1	1	1	1	1	1	1	1	1	1	1	1	1	1	1	1	1	1	1	1	1	1
Cre01.g002750
Cre01.g002787	SRR24A	Scavenger receptor cysteine-rich protein with multiple C-type lectin domains and a glycoside hydrolase family 18 domain. Very large protein. Part of a group of 4 homologous proteins; model should be fused with downstream Cre01.g002824; null-allele passenger mutation was isolated (PMID 29743196)	Scavenger receptor cysteine-rich protein		1	1	1	1	1	0.972075	1	1	1	1	1	0.982382	1	1	0.984606	0.946383	1	1	1	1	1	1	1	1	1	1	1	1	1	1	1	1	1	1	1	1	1	1	1	1	1	1	1	1	1
Cre01.g002824	SRR24B	Has multiple C-type lectin domains and a glycoside hydrolase family 18 domain. Very large protein. Part of a group of 4 homologous proteins; model should be fused with upstream Cre01.g002787	Scavenger receptor cysteine-rich protein
Cre01.g002861	SRR24	null-allele passenger mutation was isolated (PMID 29743196)			1	0.909	0.98828	1	1	0.938325	1	0.870236	1	1	1	0.984846	1	1	1	1	1	0.9969	1	1	1	1	1	1	1	1	1	1	1	1	1	1	0.995497	1	1	1	1	1	0.879734	1	1	1	0.952286	1	0.980292
Cre01.g002900
Cre01.g002950
Cre01.g003000
Cre01.g003050	SEC8	Hypothetical Conserved Protein. Similar to SEC8, a subunit of the Exocyst.	Component of the Exocyst Complex
Cre01.g003100		null-allele mutant was isolated (PMID 29743196)
Cre01.g003150		the U5g snRNA, not a protein gene, is in the vicinity	protein of unknown function
Cre01.g003200
Cre01.g003250	CSB1	CSB family member have highly similar sequences and show various degrees of N-terminal truncation; C-terminal part similar to transposase DNA-binding domain; is probably part of a (truncated) repeat element	Probable transposon-derived protein of Chlamydomonas-Specific family B
Cre01.g003300								1					1
Cre01.g003376								1					1
Cre01.g003450
Cre01.g003463					1	1	1	1	1	0.922798	1	1	1	1	1	0.990827	1	1	1	1	1	1	1	1	1	1	1	1	1	1	1	1	1	0.821302	1	1	1	0.909631	1	1	1	1	1		1	1		1	1
Cre01.g003475					1	1	1	1	1	1	1	1	1	1	1	0.98568	1	1	1	1	1	1	1	1	1	1	1	1	1	1	1	1	1	1	1	1	1	1	1	1	1	1	1		1	1		1	1
Cre01.g003487					1	0.986059	1	1	1	1	1	1	1	1	1	0.990827	1	1	1	1	1	0.737632	1	1	1	1	1	1	1	1	1	1	1	1	1	1	0.995497	1	1	1	1	1	1	1	1	1	1	1	0.967597
Cre01.g003500	MSH2	Forms a complex with MLH proteins	DNA mismatch repair protein, MutS homolog		1	1	1	1	1	1	1	1	1	1	1	0.990827	1	1	1	1	1	1	1	1	1	1	1	1	1	1	1	1	1	1					1	1			1		1	1		1	1
Cre01.g003508					1	1	1	1	1	0.997632	1	1	1	1	1		1	1	1	1	1	1	1	1	1	1	1	1	1	1	1	1	1	1	1	1	1	1	1	1	1	1	1	0.995735	1	1	0.941218	1	1
Cre01.g003516					1	1	1		1	1	1	1		1	1	0.99792					1	1	1	1	1	1	1	1	1	1	1	1	1	1	1	1	1	1	1	1	1	1	1		1	1		1	0.979916
Cre01.g003524
Cre01.g003532		May contain additional coding sequence in intronic N-island PMID: 27175017			1	1	1	1	1	0.986748	1	1	1	1	1	1					1	1	1	1	1	1	1	1	1	1	1	1	1	1	1	1	1	1	1	1	1	1	1			1		1	1
Cre01.g003541
Cre01.g003550					1	0.937315	1	1		0.997632	1	1	1	1	1	0.99792	1	1	1	1	1	0.85988	1	1	1	1	1	1	1	1	1	1	1	1	1	1	1	1	1		1	1						1	1
Cre01.g003650					1	1	0.98828	1	1	1	0.965595	0.850364	1	1	1	1	1	1	1	1	1	1	1	1	1	1	0.968031	1	1	1	1	1	1	1	1	1	1	0.780178	1	1	1	1	1	1	1	1	0.985852	1	1
Cre01.g003700					1	1	1		1	1	1	1		1	1	0.986596					1	1	1	1	1	1	1	1	1	1	1	1	1	1	1	1	1	1	1		1	1	0.989756		1	1		1	1
Cre01.g003751		null-allele mutant was isolated (PMID 29743196)			1	1	0.98828	1	1	0.986748	1	1	1	1	1	0.986596					1	1	1	1	1	1	1	1	1	1	1	1	1	1	1	1	1	1	1	1	1	1	1		1	1		1	1
Cre01.g003800			MAP kinase kinase kinase		1	1	1	1	1	0.972075	1	1	1	1	1	0.990827	1	1	1	1	1	1	1	1	1	1	1	1	1	1	1	1	1	1	1	1	1	1	1	1	1	1	1	1	1	1	1	1	1
Cre01.g003826
Cre01.g003850	CYP747A1	cytochrome P450, unknown function	Cytochrome P450, CYP197 superfamily
Cre01.g003950					1	1	1	1	1	1	1	1	1	1	1	0.983651	1	1	1	1	1	1	1	1	1	1	1	1	1	1	1	1	1	1	1	1	1	1	1	1	1	1	1	1	1	1	1	1	1
Cre01.g004000					1	1	1	1		0.986748	1	1	1	1	1		1	1	1	1	1	1	1	1	1	1	1	1	1	1	1	1	1	1					1				0.989756			1		1	1
Cre01.g004050					1	1	1	1	1	1	1	1	1	1	1	0.977385	1	1	1	1	1	1	1	1	1	1	1	1	1	1	1	1	1	1	1	1	1	1	1	1	1	1	1	1	1	1	1	1	1
Cre01.g004124					1	1	1	1	1	0.972075	1	1	1	1	1	0.990827	1	1	1	1	1	1	1	1	1	1	1	1	1	1	1	1	1	1	1	1	1	1	1	1	1	1	1	1	1	1	1	1	1
Cre01.g004157		null-allele mutant was isolated (PMID 29743196)			1	1	1	1	1	1	1	1	1	1	1	1	1	1	1	1	1	1	1	1	1	1	1	0.975669	1	1	1	1	1	1	1	1	1	1	1	1	1	1	1	1	1	0.910705	1	1	1
Cre01.g004200
Cre01.g004250	DLT3	Light Chain Associated with Inner Arm Dynein I1/f and Cytoplasmic Dynein 1b	Flagellar inner arm dynein light chain, Tctex1
Cre01.g004300	ASN1	Asparagine synthase (glutamine-hydrolyzing)	Asparagine synthase
Cre01.g004350	HLM1	Involved in circadian rhythms. Matsuo et al.'s (2008) roc77 and roc15 (rhythm of chloroplast) circadian rhythm mutant loci map here; they refer to this gene model as ALIX, although this designation is not generally accepted	Histone-lysine N-methyltransferase					1					1
Cre01.g004400			Expressed protein of unknown function		1	1	0.98828		1	0.986748	1	1		1	1		1	1	1	0.981387	1	1	1	1	1	1	1	1	1	1	1	1	1	1	1	1	1	1	1		1	1	1		1	1		1	1
Cre01.g004450	CPLD42	Contains domain of unknown function (DUF1517). This family consists of several hypothetical glycine rich plant and bacterial proteins of around 3 residues in length.	conserved expressed membrane protein
Cre01.g004500	LEU1	putative 3-isopropylmalate dehydratase (EC 4.2.1.33), large subunit; isopropylmalate isomerase; similarity to rice IPMI (GenBank XP_463952); predicted as plastidic by Target-P and by homology	Isopropylmalate dehydratase, large subunit
Cre01.g004550	FAP190	Flagellar Associated Protein, found in the flagellar proteome; null-allele mutant was isolated (PMID 29743196)	Flagellar Associated Protein 190					1		0.972075	1	1	1	1	1	1							1	1	1	1	1	1	1	1	1	1	1	1					1						0.758815			1	0.980292
Cre01.g004600	RWP12	putative RWP-RK domain transcription factor [PMID: 15785851]	RWP-RK transcription factor		1	0.909	0.98828	1	1	1	1	1	1	1	1	1	1	1	1	1	1	0.9969	1	1	1	1	1	1	1	1	1	1	1	1	1	1	1	1	1	1	1	1	1	1	1	1	0.952286	1	1
Cre01.g004651								1	1	0.972075	1	1	1	1	1	1							1	1	1	1	1	1	1	1	1	1	1	1	1	1	1	1	1	1	1	1	1	1	1	1	1	1	1
Cre01.g004700
Cre01.g004750
Cre01.g004800		null-allele passenger mutation was isolated (PMID 29743196)			1	1	1	1	1	1	1	1	1	1	1	0.99792	1	1	1	1	1	1	1	1	1	1	1	1	1	1	1	1	1	1	1	1	1	1	1	1	1	1	1		1	1		1	1
Cre01.g004850	TXE1	Transcription elongation factor, TFIIS/CRSP7	Transcription elongation factor		1	1	1	1	1	1	1	1	1	1	1	0.990827	1	1	1	1	1	1	1	1	1	1	1	1	1	1	1	1	1	1	1	1	1	1	1	1	1	1	0.989756		1	1		1	1
Cre01.g004900			Similar to Putatative Protease/Amidase		1	1	1	1	1	1	1	1	1	1	1	1	1	1	1	1	1	1	1	1	1	1	1	1	1	1	1	1	1	1	1	1	1	1	1	1	1	1	0.654659	0.949494	1	1	0.985267	1	1
Cre01.g004926
Cre01.g004950			Conserved Protein with Putative intracellular protease/amidase domain		1	1	0.98828	1	1	0.972075	1	1	1	1	1	1	1	1	1	1	1	1	1	1	1	1	1	1	1	1	1	1	1	1	0.770548	1	0.995497	0.985701	1	1	1	1	1		1	0.84785		1	0.980292
Cre01.g005001	CPLD9		Conserved in the Plant Lineage and Diatoms
Cre01.g005050
Cre01.g005100
Cre01.g005150	SGA1	Putative aminotransferase (class V) with homology to serine glyoxylate aminotransferases from Arabidopsis (TrEMBL: 081248) and Frillaria agrestis (GenBank AAB95218); this is the longer and more abundant splicing variant SGA1a; both are predicted mitochondrial (TPlen 29) like orthologues in mouse, dog, X. laevis, C. elegans (plus Leishmania and Candida ?), but unlike Arabidopsis, C. merolae, D. di…	Serine glyoxylate aminotransferase
Cre01.g005200	TGL2		Triacylglycerol lipase		1	1	1	1	1	0.972075	1	1	1	1	1	0.98568					1	1	1	1	1	1	1	1	1	1	1	1	1	0.957972	1	1	0.995497	1	1	1	1	1	0.97804			0.870955		1	0.980292
Cre01.g005250		Has a putative transposase DNA-binding domain containing four conserved cysteines suggestive of a zinc binding domain; part of cluster of three putative transposases	putative transposase
Cre01.g005300		Has a putative transposase DNA-binding domain containing four conserved cysteines suggestive of a zinc binding domain; part of cluster of three putative transposases	putative transposase		1	1	1	1	1	1	1	1	1	0.916506	1	1	1	1	1	1	1	0.9969	1	1	1	1	1	1	1	1	1	1	1	1	1	1	1	1	1	1	1	1	1		1	1		1	1
Cre01.g005350		Has a putative transposase DNA-binding domain containing four conserved cysteines suggestive of a zinc binding domain.	putative transposase
Cre01.g005400		possibly a 3-oxoacyl-[acyl-carrier-protein] reductase	Short-chain dehydrogenase/reductase
Cre01.g005450	RSP10	A subunit in the radial spoke head with multiple MORN motifs [PMID: 16507594; GI:83284715]	Radial spoke protein 10
Cre01.g005500					1	1	1	1	1	0.972075	1	1	1	1	1	1	1	1	1	1	1	1	1	1	1	1	1	1	1	1	1	1	1	1	1	1	1	1	1	1	1	1	1	1	1	1	1	1	1
Cre01.g005534
Cre01.g005543
Cre01.g005550	ARL4	Expressed Protein. ARF-like 2, a member of the ARF/Sar1 GTPase family conserved in essentially all eukaryotes (A. thaliana ortholog - Titan5). Involved in the dynamics of the tubulin cytoskeleton probably via regulation of the assembly of alpha/beta tubulin dimers; Has 13,404 nt intron that spans many sequence gaps, may represent assembly problems with the scaffold	ARF-like GTPase
Cre01.g005600	FDX8		Ferredoxin
Cre01.g005651
Cre01.g005701
Cre01.g005750					1	1	0.908184	1	1	0.972075	1	1	0.990546	1	1						1	1	1	1	1	1	1	1	1	1	1	1	1	1	1	1	0.995497	1	1	1	1	1	1			1		1	1
Cre01.g005813					1	1	1	1	1	1	1	1	0.954313	1	1	0.986596	1	1	1	1	1	1	1	1	1	1	1	1	1	1	1	1	1	1	1	1	1	1	1	1	1	1	1	0.949494	1	0.92343	0.920563	1	1
Cre01.g005850	FAP23	Cob(I)yrinic acid a,c-diamide adenosyltransferase; found in the flagellar proteome	Cobalamin adenosyltransferase
Cre01.g005900
Cre01.g005950
Cre01.g006000					1	1	1	1	1	1	1	1	1	1	1	0.986596	1	1	1	1	1	1	1	1	1	1	1	1	1	1	1	1	1	1	1	1	1	1	1	1	1	1	1	1		1	1	1	1
Cre01.g006050	LF3	LF3 is involved in controlling flagellar length. Null mutants (ulf1 and ulf3) have unequal length flagella; hypomorphic alleles have long flagella. gi:37778331	Long Flagella protein 3		1	1	1		1	0.997632	1	1		1	1		1	1	1	1	1	1	1	1	1	1	1	1	1	1	1	1	1	0.975899	1	1	1	1	1	1	1	1	1	1	1	1	0.998687	1	0.979916
Cre01.g006150	EFG9	Similar to peptide-chain release factor RF3, prokaryotic type; Arabidopsis ortholog targeted to chloroplast; binds GTP	Putative organellar translation elongation factor/peptide-chain release factor		1	1	0.98828	1	1	1	1	1	0.792068	1	1	0.98568	1	1	1	1	1	0.997338	1	1	1	1	1	1	1	1	1	1	1	1	1	1	1	1	1	1	1	1	1		1	1		1	1
Cre01.g006450
Cre01.g006576
Cre01.g006670
Cre01.g006700
Cre01.g006766
Cre01.g006800	PIGA	UDP-Glycosyltransferase (PIG-A); involved in first step of GPI anchor biosynthesis	catalytic subunit of Phosphatidylinositol N-acetylglucosaminyltransferase
Cre01.g006850
Cre01.g006876
Cre01.g006900					1	1	1	1	1	1	1	1	1	1	1	1	1	1	1	1	1	1	1	1	1	1	1	1	1	1	1	1	1	1	1	1	1	1	1	1	1	1	1	1	1	1	1	1	1
Cre01.g006950	FBA1	Aldehyde-lyase (EC 4.1.2.13); may be plastidic based on N-terminal extension, but greater sequence similarity to cytosolic forms; glycolytic enzyme that catalyses the reversible aldol cleavage or condensation of fructose-1,6-bisphosphate into dihydroxyacetone-phosphate and glyceraldehyde 3-phosphate; found in the flagellar proteome [PMID: 15998802]	Fructose-1,6-bisphosphate aldolase					1					0.902345
Cre01.g007000			ABC transporter, half		1	1	1	1	1	1	1	1	1	1	1	0.977385	1	0.958834	1	1	1	1	1	1	1	1	1	1	1	1	1	1	1	1	1	1	1	1	1	1	1	1	1	1	1	1	1	1	1
Cre01.g007100								1					1
Cre01.g007150					1	1	0.98828	1	1	1	1	1	1	1	1		1	1	1	1	1	1	1	1	1	1	1	1	1	1	1	1	1	1	1	1	1	1	1	1	1	1	1		1	1		1	1
Cre01.g007200
Cre01.g007251		null-allele mutant was isolated (PMID 29743196)			1	0.974945	0.98828	1	1	0.972075	0.756447	1	1	1	1	1	1	1	1	1	1	1	1	1	1	1	1	1	1	1	1	1	1	1	1	1	1	1	1	1	1	1	0.989756		1	1		1	1
Cre01.g007300					1	1	1	1	1	1	1	1	1	1	1	0.990827	1	1	1	1	1	0.983665	1	1	1	1	1	1	1	1	1	1	1	1	1	1	1	1	1	1	1	1	1	1	1	1	0.985267	1	1
Cre01.g007350	MOT42	identified by comparative genomics as being present only in organisms having motile (MOT) cilia	Predicted protein
Cre01.g007400								1					1
Cre01.g007450					1	1	0.98828	1	1	1	1	1	1	1	1	1	1	1	1	1	1	1	1	1	1	1	1	1	1	1	1	1	1	1	1	1	1	1	1	1	1	1	1		1	1		1	1
Cre01.g007500	NSS1	Sodium:solute symporter, possibly a high-affinity choline or Na+/proline symporter	Sodium:solute symporter		1	1	1	1	1	1	1	1	1	1	1	1	1	1	1	1	0.820423	0.803612	1	1	1	1	1	1	1	1	1	1	1	1	0.842313	1	1	1	1	1	1	1	0.927735	0.866342	1	1	1	1	1
Cre01.g007550			GT90 family protein 1		1	1	0.98828	1	1	1	1	1	1	1	1	0.98568					1	1	1	1	1	1	1	1	1	1	1	1	1	0.969117	1	1	1	1	1	1	1	1	1			1		1	1
Cre01.g007600
Cre01.g007651	PUS10		RNA pseudouridine synthase		1	1	1	1	1	1	1	1	1	1	1	1	1	1	1	1	1	1	1	1	1	1	1	1	1	1	1	1	1	1	1	1	1	1	1	1	1	1	1	1	1	1	0.985267	1	1
Cre01.g007700					1	1	1	1	1	1	1	1	1	1	1	0.982382	1	1	1	1	1	1	1	1	1	1	1	1	1	1	1	1	1	1	1	1	1	1	1	1	1	1	0.989756	0.996072	1	1	0.920563	1	1
Cre01.g007737	FBT1	Belongs to BT1-family of transporters (also known as FBT) involved in folate/pteridine transport (PMID: 1616253); May contain additional coding sequence in intronic N-island PMID: 27175017	Folate/pteridine transporter		1	1	1	1	1	1	1	1	1	1	1	0.977385	1	1	1	1	1	1	1	1	1	1	1	1	1	1	1	1	1	1	1	1	1	1	1	1	1	1	0.974704	1	1	1	1	1	1
Cre01.g007774								1					1
Cre01.g007811					1	1	1	1	1	1	1	1	1	1	1	0.98568					1	0.893569	1	1	1	1	1	0.975669	1	1	1	1	1	1	0.677722	1	1	1	1	1	1	1	1	1	1	1	1	1	0.967597
Cre01.g007901					1	1	1	1	1	0.972075	1	1	1	1	1	0.853524	1	1	1	1	0.923256	1	1	1	1	1	1	1	1	1	1	1	1	1	1	1	1	1	1	1	1	1	1	0.996072	1	1	1	1	1
Cre01.g007950	CYP55B1		Cytochrome P450, CYP55 superfamily, CYP55A family		1	1	1	1	1	1	1	1	1	1	1	0.99792	1	1	1	1	1	1	1	1	1	1	1	1	1	1	1	1	1	1	1	1	1	1	1	1	1	1	0.989756	1	1	1	1	1	1
Cre01.g008000					1	1	1	1	1	1	1	1	1	1	1	1	1	1	1	1	1	1	1	1	1	1	1	1	1	1	1	1	1	1	1	1	1	1	1	1	1	1	1	1	1	1	1	1	1
Cre01.g008051		May contain additional coding sequence in intronic N-island PMID: 27175017
Cre01.g008100					1	1	1	1	1	1	1	1	1	1	1	1	1	1	1	1	1	1	1	1	1	1	1	1	1	1	1	1	1	1	1	1	1	1	1	1	1	1	1		1	1		1	0.980292
Cre01.g008150	RPK1		RNA-polymerase-subunit kinase		1	1	1	1	1	1	1	1	1	1	1	0.986596	1	1	1	1	1	1	1	1	1	1	1	1	1	1	1	1	1	1	1	1	1	1	1	1	1	1	1	1	1	1	1	1	1
Cre01.g008200					1	1	1	1	1	1	1	1	1	1	1	1	1	1	1	1	1	0.883456	1	1	1	1	1	1	1	1	1	1	1	1	1	1	1	1	1	1	1	1	1		1	1		1	1
Cre01.g008250
Cre01.g008350
Cre01.g008402					1	1	1	1			1	1	1								1	1	1	1	1	1		1	1				1	1	1	1	0.995497	1			1	1	0.989756			1		1	1
Cre01.g008450		ts-lethal mutation block is S/M (PMID 29743196)
Cre01.g008500
Cre01.g008550
Cre01.g008600		null-allele mutant was isolated (PMID 29743196)			1	1	1	1	1	1	1	1	1	1	1	1	1	1	1	1	1	1	1	1	1	1	1	1	1	1	1	1	1	1	1	1	1	1	1	1	1	1	1	1	1	1	1	1	0.979916
Cre01.g008650	CDK1	null-allele mutant was isolated (PMID 29743196)	Cyclin-dependent kinase		1	1	1	1	1	1	1	0.714918	1	0.501845	1	0.98568	1	1	1	1	1	1	1	0.977994	1	1	1	1	1	1	1	1	1	1	1	1	1	1	1	1	1	1	0.802601	1	1	0.956539	1	1	0.956267
Cre01.g008700					1	0.758721	0.908184	1	1	1	1	1	0.959286	1	1	0.986596	1	1	1	1	0.820423	0.701579	1	1	1	1	1	1	1	1	1	1	1	1	1	1	1	1	1	1	1	1	1		1	1		1	1
Cre01.g008750								1					1
Cre01.g008800
Cre01.g008850	HLM2		Histone-lysine N-methyltransferase		1	1	1	1	1	1	1	1	1	1	1	1	1	1	1	1	1	1	1	1	1	1	1	1	1	1	1	1	1	1	1	1	1	1	1		1	1	0.989756		1	1		1	1
Cre01.g008891
Cre01.g008900		null-allele mutant was isolated (PMID 29743196)
Cre01.g008950					1	1	1	1	1	0.997632	1	1	1	1	1	0.940533	1	1	1	1	1	1	1	1	1	1	1	1	1	1	1	1	1	1	1	1	1	1	1	1	1	1	0.989756		1	1		1	1
Cre01.g008976
Cre01.g009025
Cre01.g009050
Cre01.g009101								1	1		1	1	1			1	1	1	1	1			1	1	1	1		1	1				1	1						1			1	1	1	1	1	1	1
Cre01.g009150					1	0.974945	0.98828	1	1	1	1	1	1	1	1	1	1	1	1	0.981387	1	1	1	1	1	1	1	1	1	1	1	1	1	1	1	1	1	1	1	1	1	1	1	0.967424	1	1	0.920563	1	1
Cre01.g009200					1	0.974224	0.98828	1	1	1	1	1	1	1	1	0.80182					1	1	1	1	1	1	1	1	1	1	1	1	1	1	1	1	1	1	1	1	1	1	0.974704	1	1	1	0.998687	1	1
Cre01.g009250	TOP2	Similar to DNA topoisomerase II in Arabidopsis, TOP2 or AT3G23890. ts-lethal mutations block in S/M (PMID 25336509)	DNA topoisomerase II
Cre01.g009300								1					0.954313
Cre01.g009325					1	1	1	1	1	1	1	1	1	0.982735	1	1	1	1	1	1	1	1	1	1	1	1	1	1	1	1	1	1	1	1	1	1	1	1	1	1	1	1	1	1	1	1	1	1	1
Cre01.g009350	AIH2	converts agmatin to N-carbamoyl-putrescine; involved in agmatine pathway of polyamine (putrescine) biosynthesis; found in soluble mitochondrial proteome	Agmatine iminohydrolase		1	1	1	1	1	1	1	1	1	1	1	1					1	1	1	1	1	1	1	1	1	1	1	1	1	1					1	1			1			1		1	1
Cre01.g009400	NSS2	Sodium:solute symporter, possibly a high-affinity choline or Na+/proline symporter	Sodium:solute symporter		1	1	0.98828	1	1	0.972075	1	1	1	1	1	0.990827	1	1	1	1	1	1	1	1	1	1	1	1	1	1	1	1	1	1	1	1	1	1	1	1	1	1	0.989756	1	1	1	1	1	1
Cre01.g009450	DNJ22	DnaJ-like protein; contains N-terminal J-domain (pfam226)	DnaJ-like protein
Cre01.g009500	CDPK3		Calcium/calmodulin-dependent protein kinase		1	1	1	1	1	1	1	1	1	1	1	1	1	1	1	1	1	1	1	1	1	1	1	1	1	1	1	1	1	1	1	1	1	1	1	1	1	1	1	1	1	1	1	1	1
Cre01.g009550		Related to GCN5	N-acetyltransferase		1	1	1	1	1	1	1	1	1	1	1	1	1	1	1	1	1	1	1	1	1	1	1	1	1	1	1	1	1	0.915371	1	1	1	1	1	1	1	1	1	1	1	1	1	1	1
Cre01.g009575					1	1	1	1	1	1	1	1	1	1	1	1					1	1	1	1	1	1	1	1	1	1	1	1	1	1	1	1	1	1	1	1	0.799346	1	1	0.996145	1	1	0.985852	1	0.967597
Cre01.g009601
Cre01.g009650	BUG25	Basal body protein of unknown function, found in basal body proteome [PMID: 15964273]. Transcript upregulated during flagellar regeneration.	basal body protein
Cre01.g009676
Cre01.g009700			Phosphoprotein phosphatase 2C-related		1	1	1	1	1	1	1	1	1	1	1	0.99792	1	1	1	1	1	1	1	1	1	1	1	1	1	1	1	1	1	1	1	1	1	1	1	1	1	1	0.989756		1	0.956128		1	1
Cre01.g009731								1					1
Cre01.g009765					1	1	1	1	1	1	1	1	1	1	1	0.98568	1	1	1	1	1	1	1	1	1	1	1	1	1	1	1	1	1	1	1	1	1	1	1	1	1	1	0.974704	1	1	1	1	1	1
Cre01.g009800	FAP289	Found in the flagellar proteome; transcript upregulated during flagellar regeneration [PMID: 157384]	coiled-coil Flagellar Associated Protein 289		1	1	1	1	1	0.988094	0.781661	1	1	1	1	0.982382	1	1	0.99815	1	1	1	1	1	1	1	1	1	1	1	1	1	1	1	0.991508	1	0.995497	0.835812	1	1	1	1	0.989756		1	1		1	1
Cre01.g009850
Cre01.g009900	CDJ3	Contains N-terminal J-domain (pfam226) and Ferredoxin domain (COG1141); described in Henselmann and Schroda, Diploma thesis, University of Freiburg. Characterized by Dorn et al. 21 [PMID: 2113313]	Chloroplast DnaJ-like protein		1	0.758721	1	1	1	1	1	1	1	1	1	0.99792	1	1	1	0.974757	1	1	1	1	1	1	1	1	1	1	1	1	1	1	1	1	1	1	1	1	1	1	1		1	1		1	0.980292
Cre01.g010000	MAPK8	Mitogen-Activated Protein Kinase Homolog 8 (gI 11275338); Downstream kinase in the canonical MAP kinase pathway	Mitogen-Activated Protein Kinase		1	1	1	1	1	1	1	1	1	1	1	0.99792	1	1	1	1	1	1	1	1	1	1	1	1	1	1	1	1	1	1	0.770548	0.360272	0.995497	1	1	1	1	0.999451	0.989756	1	1	1	1	1	0.979916
Cre01.g010050	CSS9*				1	1	1	1	1	1	1	1	1	1	1	0.98568	0.897978	1	1	1	1	1	1	1	1	1	1	1	1	1	1	1	1	1	1	1	1	1	1	1	1	1	1	0.852903	1	1	0.920563	1	1
Cre01.g010100		Related to GCN5	N-acetyltransferase		1	1	1	1	1	0.995684	1	1	1	1	1	1	1	1	0.772114	0.980103	1	1	1	1	1	1	1	1	1	1	1	1	1	1	1	1	1	1	1	1	1	1	1	1	1	1	0.985267	1	1
Cre01.g010150
Cre01.g010201
Cre01.g010250			Phosphoprotein phosphatase 2C-related		1	1	0.98828	1	1	0.963702	1	1	1	1	1	1	1	0.99622	1	1	1	1	1	1	1	1	1	1	1	1	1	1	1	1	1	1	1	1	1	1	1	1	1	1	1	1	1	1	0.967597
Cre01.g010296
Cre01.g010300
Cre01.g010350	LIPB	lipoate protein ligase, lipoate biosynthesis protein	Lipoate protein ligase B
Cre01.g010400	FAP380		Flagellar Associated Membrane Protein 380
Cre01.g010450
Cre01.g010550	HLD2		Haloalkane dehalogenase-like hydrolase		1	1	1	1	1	1	1	1	1	1	1	0.990827	1	1	1	1	1	1	1	1	1	1	1	1	1	1	1	1	1	1	1	1	1	1	1	1	1	1	0.97804	1	1	0.852145	1	1	0.967597
Cre01.g010650					1	1	0.98828	1	1	1	1	1	1	1	1	0.992455	1	1	1	1	1	1	1	1	1	1	1	1	1	1	1	1	1	1	1	1	1	1	1	1	1	1	1	1	1	1	1	1	1
Cre01.g010700	SYP2	Conserved Hypothetical Protein, Qa-SNARE, Late endosomes, vacuoles	Endosomal Qa-SNARE protein, Syntaxin7/Syx7/Pep12/Syp2-family (Qa.III.b)					1					1
Cre01.g010750					1	1	1	1	1	0.972075	1	1	1	1	1	0.986596	1	1	1	1	1	1	1	1	1	1	1	1	1	1	1	1	1	1	1	1	1	1	1	1	1	1	0.989756	1	1	1	1	1	1
Cre01.g010800
Cre01.g010816
Cre01.g010832					1	1	0.98828	1	1	1	1	1	1	1	1	1	1	1	1	1	1	1	1	1	1	1	1	1	1	1	1	1	1	1	1	1	1	1	1	1	1	1	1	1	1	1	1	1	0.980292
Cre01.g010848
Cre01.g010864					1	1	1	1	1	1	1	1	1	1	1	0.977385	1	1	1	1	1	1	1	1	1	1	1	1	1	1	1	1	1	1	1	1	1	1	1	1	1	1	1	0.659188	1	1	0.985267	1	1
Cre01.g010880		May contain additional coding sequence in intronic N-island PMID: 27175017			1	1	1	1	1	1	1	1	1	1	1	1	1	0.107051	1	0.859771	1	1	1	1	1	1	1	1	1	1	1	1	1	1	1	1	1	1	1	1	1	1	1	1	1	1	0.985267	1	1
Cre01.g010950					1	1	1	1	1	0.972075	1	1	1	1	1	1					1	1	1	1	1	1	1	1	1	1	1	1	1	1	1	1	0.995497	1	1	1	1	1	0.927735	0.967424	1	1	1	1	1
Cre01.g011000	RPL6	Cytosolic 60S large ribosomal subunit protein L6	Cytosolic 80S ribosomal protein L6
Cre01.g011050
Cre01.g011100		Probably a squalene cyclase; similar to cycloartenol synthase; (S)-2,3-epoxysqualene mutase from Arabidopsis thaliana - possibly involved in sterol/ergosterol biosynthesis	Terpenoid cylase					1	1	1	1	1	1	1	1	1							1	1	1	1	1	1	1	1	1	1	1	1	1	1	1	1	1	1	1	1	1	0.996145	1	1	0.920563	1	1
Cre01.g011150
Cre01.g011200
Cre01.g011250
Cre01.g011300	SCLP50	null-allele mutant was isolated (PMID 29743196)	Serine carboxypeptidase		1	1	1	1	1	0.972075	0.756447	1	1	0.982735	1	0.986596	1	0.879679	1	0.980103	1	0.893569	1	1	1	1	1	1	1	1	1	1	1	1	1	1	1	1	1		1	1	1			1		1	1
Cre01.g011350
Cre01.g011376
Cre01.g011400
Cre01.g011450					1	1	1	1		1	1	1	1	1	1	1	1	1	1	1	1	1	1	1	1	1	1	1	1	1	1	1	1	1	1	1	1	1	1		1	1	1			1		1	1
Cre01.g011500	RPN11	26S proteasome regulatory complex, lid subcomplex, non-ATPase subunit RPN11 (26S PROTEASOME-ASSOCIATED PAD1 HOMOLOG)	26S proteasome regulatory subunit
Cre01.g011550					1	0.974224	1	1	1	0.975298	1	1	1	1	1	0.990827	1	1	1	1	0.820423	0.9969	1	1	1	1	1	1	1	1	1	1	1	1	1	1	1	1	1	1	1	1	0.989756		1	1		1	1
Cre01.g011600
Cre01.g011630								1					1
Cre01.g011660
Cre01.g011750					1	1	0.98828	1	1	0.997632	1	1	1	1	1						1	1	1	1	1	1	1	1	1	1	1	1	1	1					1	1			1		1	1		1	1
Cre01.g011800					1	1	1	1	1	0.972075	1	1	1	1	1	0.98568	1	1	1	1	1	1	1	1	1	1	1	1	1	1	1	1	1	1	1	1	1	0.937235	1	1	1	0.97502	1	1	1	1	1	1	1
Cre01.g011850
Cre01.g011901	ARS7		Arylsulfatase		1	1	1	1	1	1	1	1	1	1	1	0.992455	1	1	1	0.999589	1	1	1	1	1	1	1	1	1	1	1	1	1	1	1	1	1	1	1	1	1	1	0.989756	1	1	1	1	1	1
Cre01.g011950
Cre01.g012000		null-allele passenger mutation was isolated (PMID 29743196)			1	1	1	1	1	0.972075	1	1	1	1	1	0.992455	1	1	1	1	1	1	1	1	1	1	1	1	1	1	1	1	1	1	1	1	1	1	1	1	1	0.97502	0.989756	1	1	1	0.998687	1	0.979916
Cre01.g012050	NAR1.6	Formate/nitrite transporter, bacterial type (nirC); additional N-terminal sequence may target it to an organelle. AY612642 NCBI accession number NAR1.6 mRNA, complete cds	Formate/nitrite transporter
Cre01.g012100	ARS4		Arylsulfatase					1					1
Cre01.g012126					1	1	1	1	1	1	1	1	1	1	1	1	1	1	1	1	1	1	1	1	1	1	1	1	1	1	1	1	1	1	1	1	1	1	1	1	1	1	1	1	1	1	1	1	1
Cre01.g012150	MSRA4	contains an N-terminal FKBP-type immunophilin domain and a C-terminalmethionine-S-sulfoxide reductase domain that catalyzes the thioredoxin-dependent reduction of L-methionine (S)-S-oxide in oxidized proteins	Peptide methionine-S-sulfoxide reductase and FKBP-type peptidyl-prolyl cis-trans isomerase					1	1	0.959908	1	1	0.990546	1	1								1	1	1	1	1	1	1	1	1	1	1	1	1	1	1	1	1	1	1	1						1	0.980292
Cre01.g012175
Cre01.g012200		null-allele mutant was isolated (PMID 29743196)			1	1	1	1	1	0.972075	1	0.460126	1	1	0.765731	0.982382	1	1	1	1	1	1	1	1	1	1	1	1	1	1	1	1	1	1	1	1	1	1	1	1	1	1	1			1		1	1
Cre01.g012244
Cre01.g012300
Cre01.g012350
Cre01.g012400								1					1
Cre01.g012450					1	0.974224	1									0.990827					1	1
Cre01.g012500			Similar to Prenylated Rab Acceptor Protein		1	1	1	1	1	0.997632	1	1	1	0.955603	1	0.984846	1	1	1	1	1	1	1	1	1	1	1	1	1	1	1	1	1	1	1	1	1	1	1	1	1	1	0.989756		1	1		1	1
Cre01.g012550								1					1
Cre01.g012600	PGM1	Converts D-glucose 1-phosphate into D-glucose 6-phosphate, and participates in both the breakdown and synthesis of glucose; the reaction mechanism involves phosphoryl transfer from a phosphoserine to the substrate to create a biophosphorylated sugar, followed by a phosphoryl transfer from the substrate back to the enzyme	Phosphoglucomutase		1	1	1	1	1	0.922798	1	1	1	1	1	0.977385	1	1	1	1	1	1	1	1	1	1	1	1	1	1	1	1	1	1	1	1	1	1	1	1	1	1	1			1		1	1
Cre01.g012650	KCN9	part of a cluster of 4 related potassium channels	Voltage-gated potassium channel		1	0.974945	1	1	1	1	1	1	1	1	1	0.98568	1	1	1	1	1	1	1	1	1	1	1	1	1	1	1	1	1	1	0.991508	1	0.99993	0.81376	1	1	1	1	0.68788	1	1	0.84785	1	1	1
Cre01.g012700	KCN6	part of a cluster of 4 related potassium channels	Voltage-gated potassium channel		1	1	1	1	1	0.938325	1	1	1	0.982735	1	0.986596	1	1	1	1	1	1	1	1	1	1	1	1	1	1	1	1	1	1	1	1	1	1	1	1	1	1	1	0.996072	1	1	0.952286	1	1
Cre01.g012750	KCN7	part of a cluster of 4 related potassium channels	Voltage-gated potassium channel		1	1	1	1	1	1	1	1	1	1	1	1	1	1	1	1	1	0.883456	1	1	1	1	1	1	1	1	1	1	1	1	1	1	1	1	1	1	1	1	0.68788		1	1		1	1
Cre01.g012800	FAP230	Also found in basal body proteome as BUG19; Altered pI in DRC mutant axonemes; not conserved	Flagellar Associated Protein 230					1			1	1	1										1	1	1	1		1	1				1	1														1	1
Cre01.g012850	KCN8	part of a cluster of 4 related potassium channels	Voltage-gated potassium channel		1	1	1	1	1	0.972075	0.955868	1	1	1	1	0.977385	1	1	1	1	1	1	1	1	1	1	1	1	1	1	1	1	1	1	1	1	0.995497	1	1	1	1	1	1		1	1		1	0.956267
Cre01.g012900									1	0.986748	1	0.637286		0.197529	0.58518	0.98568							1	1	1	1	1	1	0.870291	1	1	1	1	1					1				0.97804		1	1		1	0.928453
Cre01.g012950					1	0.974945	0.588566	1	1	1	1	1	1	1	1	0.938536	1	1	1	1	1	1	1	1	1	1	1	1	1	1	1	1	1	1	0.770548	1	0.995497	0.831185	1	1	1	1	1		1	1		1	0.967597
Cre01.g013000					1	1	0.98828	1	1	1	1	1	1	1	1	0.938536	1	1	1	0.981387	1	1	1	1	1	1	1	1	1	1	1	1	1	1	1	1	1	1	1	1	1	1	0.974704	1	1	1	0.985852	1	0.967597
Cre01.g013050		null-allele passenger mutation was isolated (PMID 29743196)
Cre01.g013100	PRL10	CAP (Cysteine-rich secretory proteins, Antigen 5, and Pathogenesis-related 1 protein) superfamily protein	Predicted extracellular protein
Cre01.g013150	CGLD35		Conserved in the Green Lineage and Diatoms
Cre01.g013200
Cre01.g013250
Cre01.g013300	DEG10	DegP-type protease, probably mitochondrial; one PDZ domain	Deg protease		1	1	1	1		1	1	1	1	1	1		1	1	1	1	1	1	1	1	1	1	1	1	1	0.824018	1	1	1	1	1	1	1	1	1	1	1	1	1			1		1	1
Cre01.g013350
Cre01.g013400	PIGS	null-allele mutant was isolated (PMID 29743196)	GPI transamidase component PIG-S
Cre01.g013450					1	1	1	1	1	0.972075	1	1	1	1	1	1	1	1	1	1	1	1	1	1	1	1	1	1	1	1	1	1	1	1	1	1	0.995497	1	1	1	1	1	0.927735	0.996072	1	1	1	1	1
Cre01.g013500					1	1	1	1	1	1	1	1	1	1	1	1	1	1	1	1	1	1	1	1	1	1	1	1	1	1	1	1	1	1	1	1	1	1	1	1	1	1	1	1	1	1	1	1	0.956267
Cre01.g013550								1					1
Cre01.g013600
Cre01.g013650					1	1	1	1	1	0.997632	1	1	1	1	1	1	1	1	1	1	1	1	1	1	1	1	1	1	1	1	1	1	1	1	1	1	1	1	1	1	0.799346	1	1	1	1	1	1	1	1
Cre01.g013700	VDAC1	Outer mitochondrial membrane protein porin.	Voltage-dependent anion-selective channel protein
Cre01.g013750
Cre01.g013800	TCY1		Tocopherol cyclase
Cre01.g013801			tocopherol cyclase					1		1	1	1	0.959286	1	1								1	1	1	1	1	1	1	1	1	1	1	1					1						1			1	0.956267
Cre01.g013850
Cre01.g013900					1	1	1	1	1	0.972075	1	1	1	1	1	0.98568	1	1	1	1	1	1	1	1	1	1	1	1	1	1	1	1	1	1	1	1	1	1	1	1	1	1	1	1	1	1	1	1	1
Cre01.g014000	LGS1*
Cre01.g014050
Cre01.g014100					1	1	0.98828	1	1	1	1	1	1	1	1	0.990827	1	1	1	1	1	1	1	1	1	1	1	1	1	1	1	1	1	1	1	1	1	1	1	1	1	1	1		1	1		1	1
Cre01.g014150	MFT5		MATE efflux family protein		1	1	1	1	1	0.972075	1	1	0.990546	1	1	0.99792					1	1	1	1	1	1	1	1	1	1	1	1	1	1	0.695449	1	1	1	1	1	1	0.97502	1			1		1	1
Cre01.g014200
Cre01.g014250	OPR2	octotricoPeptide (octatricoPeptide) Repeat (OPR) Protein	OctotricoPeptide Repeat Protein
Cre01.g014300								1					1
Cre01.g014350	PRX5	thioredoxin dependent peroxidase, N-terminal sequence predicted as a mitochondrial targeting signal BUT the protein is more closely related to chloroplastic type II PRX from Arabidopsis (AtPRXIIE).	Peroxiredoxin, type II		1	1	1	1	1	0.988094	1	1	1	1	1		1	1	1	1	1	1	1	1	1	1	1	1	1	1	1	1	1	1	1	1	0.995497	1	1	1	1	1	1			1		1	1
Cre01.g014400					1	1	1	1	1	1	1	1	1	1	1	1	1	1	1	1	1	1	1	1	1	1	1	1	1	1	1	1	1	1	1	1	1	1	1	1	1	1	1	1	1	1	1	1	1
Cre01.g014450					1	1	1	1	1	0.938325	1	1	0.792068	1	1	1	1	1	1	1	1	1	1	1	1	1	1	1	1	1	1	1	1	1	1	1	1	1	1	1	1	1	0.989756	1	1	1	0.985267	1	0.923183
Cre01.g014500			Protein tyrosine kinase					1					1
Cre01.g014600	CSK2		Casein kinase-related Ser/Thr kinase
Cre01.g014650	PFH5	Procollagen-proline dioxygenase homolog, requires Fe2+ and ascorbate; contains C-terminal ShK domain	Prolyl 4-hydroxylase 5		1	0.974945	1	1	1	1	1	1	1	1	1	1	1	1	1	1	1	1	1	1	1	1	0.837604	1	1	1	1	1	1	1	0.990946	1	1	1	1	1	1	1	1	1	1	1	1	1	1
Cre01.g014700					1	1	1	1	1	0.988094	1	1	1	1	1	1	1	1	1	1	1	1	1	1	1	1	1	1	1	1	1	1	1	1					1	1			1	1	1	1	1	1	1
Cre01.g014751					1	0.963607	1	1	1	1	1	1	1	1	1	0.986596	1	1	1	1	1	1	1	1	1	1	1	1	1	1	1	1	1	1	1	1	1	1	1	1	1	1	1	0.996072	1	1	1	1	0.980292
Cre01.g014800	MSH7	MutS homolog. Forms a complex with MLH proteins	DNA mismatch repair protein, MutS homolog		1	1	1	1	1	0.986748	1	1	1	1	1	0.99792	1	1	1	1	1	1	1	1	1	1	1	1	1	1	1	1	1	1	1	1	1	1	1		1	1	1			1		1	1
Cre01.g014850
Cre01.g014900
Cre01.g014950								1	1	0.986748			1	1	1	0.986596											1			1	1	1			1	1	0.995497	1	1		1	1	1			1
Cre01.g015000	NAGK1	Acetylglutamate kinase-like protein, chloroplast precursor	Acetylglutamate kinase
Cre01.g015050	AGK1	Acetylglutamate kinase-like protein, chloroplast precursor	Acetylglutamate kinase
Cre01.g015100	CSB5	CSB family member have highly similar sequences and show various degrees of N-terminal truncation; C-terminal part similar to transposase DNA-binding domain; is probably part of a (truncated) repeat element	Probable transposon-derived protein of Chlamydomonas-Specific family B
Cre01.g015103		Contains periplasmic binding protein-like II domain and bacterial extracellular solute-binding (family 1) domain. May be involved in solute transport and early steps of a signal transduction cascade	Solute-binding protein-like adenylate cyclase		1	1	1	1	1	0.988094	1	1	1	1	1	1	1	1	1	1	1	1	1	1	1	1	1	1	1	1	1	1	1	1	1	1	1	1	1	1	1	1	1	1	1	1	1	1	1
Cre01.g015150
Cre01.g015200	PDE4	Metal-dependent phosphohydrolase; may be involved in cAMP signal transduction	3',5'-cyclic-nucleotide phosphodiesterase		1	1	1	1	1	0.997632	1	0.994684	1	1	1	0.924929	1	1	0.889629	1	1	1	1	1	1	1	1	1	1	1	1	1	1	1	1	1	0.995497	1	1	1	1	1	1	1	1	0.891367	1	1	1
Cre01.g015250	POLD1	Homologous to eukaryotic DNA polymerase delta catalytic subunit; Replication polymerase. Class B polymerase.ts-lethal mutations block in S/M (PMID 25336509)	DNA polymerase delta, catalytic subunit
Cre01.g015300
Cre01.g015350	POR1	Light-dependent protochlorophyllide reductase, chloroplast precursor; Converts protochlorophyllide to chlorophyllide using NADPH and light as the reductant; Chlamydomonas mutant known as pc-1 has a two-nucleotide deletion within the fourth and fifth codon	Light-dependent protochlorophyllide reductase
Cre01.g015400								1	1		1	1	1										1	1	1	1		1	1				1	1						1			0.989756		1	1		1	1
Cre01.g015451					1	1	1	1	1	1	1	1	1	1	1	1	1	1	1	1	1	1	1	1	1	1	1	1	1	1	1	1	1	1	1	1	1	1	1	1	1	1	0.989756	1	1	1	0.985852	1	1
Cre01.g015500	CGL91		Conserved in the Green Lineage		1	0.987281	1	1	1	1	1	1	1	1	1	1	1	1	1	1	1	1	1	1	1	1	1	1	1	1	1	1	1	1	0.970106	1	1	1	1	1	1	1	1	1	1	1	0.985852	1	1
Cre01.g015550		Involved in ascorbate and aldarate metabolism	2-dehydro-3-deoxyglucarate aldolase		1	1	1	1	1	1	1	1	1	1	1	0.990827	1	1	1	1	1	1	1	1	1	1	1	1	1	1	1	1	1	1	1	1	0.995497	1	1	1	1	1	1		1	1		1	1
Cre01.g015600					1	1	1	1	1	0.988094	1	1	1	1	1	0.98568	1	1	1	1	0.987171	1	1	1	1	1	1	1	1	1	1	1	1	1	1	1	1	1	1	1	1	1	1		1	1		1	0.967597
Cre01.g015650
Cre01.g015700			S-adenosyl-L-methionine-dependent methyltransferase
Cre01.g015750					1	1	1		1	1	1	1		1	1	0.99792	1	1	1	1	1	1	1	1	1	1	1	1	1	1	1	1	1	1	1	1	1	1	1	1	1	1	1	1	1	1	1	1	1
Cre01.g015850	FAP68	Flagellar Associated Protein; found in the flagellar proteome [PMID: 15998802]; in basal body proteome as BUG17 [PMID: 15964273]. Transcript upregulated during flagellar regeneration [PMID: 15738400]	Flagellar Associated Protein 68
Cre01.g015950	CPL11	Conserved expressed organellar protein involved in translation; putative translation factor (SUA5); found in plants and cyanobacteria	translation factor		1	1	1														1	1													0.758062	1	0.995497	1			0.827154	0.999451
Cre01.g016001
Cre01.g016050	PRP8	Central component of the spliceosome, which may play a role in aligning the pre-mRNA 5' and 3' exons for ligation. Interacts with U5 snRNA, and with pre-mRNA 5' splice sites in B spliceosomes and 3' splice sites in C spliceosomes. Part of the U5 snRNP complex, and of U5.4/6 and U5.U4atac/U6atac snRNP complexes in U2- and U12-dependent spliceosomes, respectively. ts-lethal mutant isolated (PMID 29…	Splicing factor, component of the U5 snRNP and of the spliceosome
Cre01.g016100					1	1	1	1	1	1	1	1	1	1	1	0.990827	1	1	1	1	1	1	1	1	1	1	1	1	1	1	1	1	1	1	1	1	1	1	1	1	1	1	0.927735	1	1	1	1	1	1
Cre01.g016150					1	1	1	1	1	0.988094	1	1	0.966197	1	1	0.986596	1	1	1	1	1	0.757451	1	1	1	1	1	1	1	1	1	1	1	1	1	1	0.995497	1	1	1	1	1	0.989756	0.996145	1	1	0.898987	1	0.956267
Cre01.g016200	MLO4	Integral membrane protein, plant GCPR-like Mlo family; contains a C-terminal EF-hand domain pair; linked to MLO3	MLO family protein		1	1	1	1	1	1	1	1	1	1	1	1	1	1	1	1	1	1	1	1	1	1	1	1	1	1	1	1	1	1	1	1	1	1	1	1	1	1	1	1	1	1	1	1	1
Cre01.g016250	MLO3	Integral membrane protein, plant GCPR-like Mlo family; may contains a C-terminal EF-hand domain pair like other MLO proteins, but gene model is truncated by sequence gap; linked to MLO4	MLO family protein		1	1	1		1	1	1	1		1	1	0.853524	1	1	1	1	1	1	1	1	1	1	1	1	1	1	1	1	1	1	1	1	1	1	1	1	1	1	0.989756		1	1		1	1
Cre01.g016300	CAM3		Calmodulin-like protein					1	1	0.860792	1	1	1	1	1	0.982382	1	1	1	1			1	1	1	1	1	1	1	1	1	1	1	1	1	1	1	1	1	1	1	1	1	1	1	1	0.985267	1	1
Cre01.g016350
Cre01.g016400					1	1	0.98828	1	1	1	1	1	1	1	1	0.992455					1	1	1	1	1	1	1	1	1	1	1	1	1	1	1	1	1	1	1	1	1	1	1		1	1		1	1
Cre01.g016450			SET domain protein		1	1	1	1	1	0.938325	1	1	1	1	1	0.982382	1	1	1	1	1	1	1	1	1	1	1	1	1	1	1	1	1	1	1	1	1	1	1	1	1	1	1		1	1		1	1
Cre01.g016500	DLD2	Putative dihydrolipoamide dehydrogenase (EC 1.8.1.4), E3 component of pyruvate dehydrogenase complex, plastid precursor.	Dihydrolipoamide dehydrogenase
Cre01.g016514	DLD2							1					1
Cre01.g016528
Cre01.g016542					1	1	0.98828	1	1	1	1	1	1	1	1	0.99792	1	1	1	1	1	1	1	1	1	1	1	1	1	1	1	1	1	1	1	1	1	1	1	1	1	1	1		1	1		1	1
Cre01.g016556					1	1	1	1	1	0.860792	0.947347	1	1	0.982735	1	0.977385	1	1	1	1	1	1	1	1	1	1	1	1	1	1	1	1	1	1	1	1	0.995497	1	1	1	1	0.999451	1		1	1		1	0.980292
Cre01.g016570					1	1	1	1	1	1	1	1	1	1	1	0.986596	1	1	1	1	1	1	1	1	1	1	1	1	1	1	1	1	1	1	1	1	1	1	1	1	1	1	1	1	1	1	1	1	1
Cre01.g016600	PSBS1	one of the two neighbor genes homologous to higher plant PsbS (Npq4) that is involved in Non-Photochemical Quenching (PMID: 10667783; PMID:15222740); corresponds to the gene mentioned in PMID: 16143839; shows a single AA difference compared to downstream convergent PSBS2; involved in acclimatation to UV-B; regulated by UVR8	chloroplast Photosystem II-associated 22 kDa protein
Cre01.g016651					1	1	1	1	1	0.922798	1	1	1	1	1	1	1	1	1	1	1	1	1	1	1	1	1	1	1	1	1	1	1	1	1	1	1	1	1	1	1	1	1	1	1	1	0.952286	1	1
Cre01.g016700
Cre01.g016750	PSBS2	one of the two neighbor genes homologous to higher plant PsbS (Npq4) that is involved in Non-Photochemical Quenching (PMID: 10667783; PMID:15222740); shows a single AA difference compared to upstream convergent PSBS1; involved in acclimatation to UV-B; regulated by UVR8	chloroplast Photosystem II-associated 22 kDa protein
Cre01.g016800
Cre01.g016850
Cre01.g016900
Cre01.g017050	MCP1		Mitochondrial substrate carrier protein					1					1
Cre01.g017100					1	1	1	1	1	1	1	1	1	1	1	0.977385	1	1	1	1	1	1	1	1	1	1	1	1	1	1	1	1	1	1	1	1	1	1	1	1	1	1	0.958257		1	1		1	1
Cre01.g017150
Cre01.g017200	FKB99	Contains 3 N-terminal FKBP-type peptidyl-prolyl cis-trans isomerase (EC 5.2.1.8) (PPIase) (Rotamase) (Immunophilin) domains and C-terminal TPR repeats [PMID: 15701785]; orthologue of AT3G25230	Peptidyl-prolyl cis-trans isomerase, FKBP-type		1	1	0.98828	1	1	0.986748	1	1	1	1	1	0.977385	1	1	1	0.981387	1	1	1	1	1	1	1	1	1	1	1	1	1	1	1	1	1	1	1	1	1	1	1	1	1	1	1	1	1
Cre01.g017250		belongs to a small multigene family specific of Chlorophyceae	Chlorophyceae-specific protein
Cre01.g017350	RMT3	SET domain-containing methyltransferase; Similar to At1g143 F7A19.12, F16A14.25; putative ribulose-1,5 bisphosphate carboxylase/oxygenase large subunit N-methyltransferase [EC:2.1.1.127]. ChromoDB SDG3413	Putative prot?ine N-methyltransferase
Cre01.g017400					1	0.858046	1	1	1	1	1	1	1	1	1	0.977385	1	1	1	1	1	1	1	1	1	1	1	1	1	1	1	1	1	1	1	1	1	1	1	1	1	1	0.97804	0.949494	1	0.732979	0.985852	1	1
Cre01.g017450	POLA2	Homologous to eukaryotic DNA polymerase alpha catalytic subunit; Replication polymerase. Class B polymerase.ts-lethal mutations block in S/M (PMID 25336509)	DNA polymerase alpha, catalytic subunit
Cre01.g017500
Cre01.g017550	LOCO3*							1	1		1	1	1			0.990827							1	1	1	1		1	1				1	1	0.802183	1	1	1			1	1	1	0.996145	0.964123	0.84785	1	1	1
Cre01.g017600		Presents motifs found on quinoproteins whose redox cofactor is a pyrrolo-quinoline quinone (PQQ); closely related to linked PPQ1 gene; most similar to bacterial quinoproteins; no orthologue found in Volvox	Putative quinoprotein		1	1	1	1	1	1	1	1	1	1	1	0.990827	1	0.833019	1	0.946383	1	1	1	1	1	1	1	1	1	1	1	1	1	1	1	1	1	1	1	1	1	1	1	1	1	1	1	1	1
Cre01.g017650	FAP34		Flagellar Associated Protein 34		1	1	1	1	1	0.972075	1	1	1	1	1	1	1	1	1	1	1	1	1	1	1	1	1	1	1	1	1	1	1	1	1	1	0.995497	0.917417	1	1	1	1	1	1	1	1	1	1	1
Cre01.g017701
Cre01.g017750
Cre01.g017850		ts-lethal mutation block is S/M (PMID 29743196)
Cre01.g017900					1	1	0.98828	1	1	1	1	1	1	1	1	0.990827	1	1	1	1	1	1	1	0.977994	1	1	1	1	1	1	1	1	1	1	1	1	0.995497	1	1	1	1	1	1		1	1		1	0.519949
Cre01.g017951
Cre01.g018000	RPA12	called Rpa12p in yeast	DNA-directed RNA polymerase I subunit A12.2
Cre01.g018050		Some similarity to NEF1 of Arabidopsis. Encodes a membrane protein that probably plays a role in maintaining plastid envelope integrity; defects lead to lipid accumulation problems in plastids of A. thaliani leaves (PMID: 15225283)	NEF1-like protein		1	1	1	1	1	1	1	1	1	1	1	0.98568	1	1	1	1	1	1	1	1	1	1	1	1	1	1	1	1	1	1	1	1	1	1	1		1	1	1		1	1		1	1
Cre01.g018075					1	1	0.98828	1	1	1	0.944351	1	1	1	1	0.986596	1	1	1	1	1	1	1	1	1	1	1	1	1	1	1	1	1	1	0.979587	1	1	1	1	1	1	1	0.927735	1	1	0.788489	1	1	0.967597
Cre01.g018100
Cre01.g018150
Cre01.g018184
Cre01.g018200		Acyl-CoA N-acyltransferase with RING/FYVE/PHD-type zinc finger domain	Putative Acyl-CoA N-acyltransferase
Cre01.g018350					1	1	1	1	1	0.972075	1	1	1	1	1	0.853524	1	1	1	0.981387	1	1	1	1	1	1	1	1	1	1	1	1	1	0.931073	1	1	1	1	1	1	1	1	1	1	1	1	1	1	1
Cre01.g018400	ITPK2	Forms 1,3,4,5-InsP4 and 1,3,4,6-InsP4 from 1,3,4-InsP3; also acts as an inositol-tetrakisphosphate 6-kinase	Inositol 1,3,4-trisphosphate 5/6-kinase		1	1	1	1	1	0.988094	1	1	1	1	1	1	1	1	1	1	1	1	1	1	1	1	1	1	1	1	1	1	1	1	1	1	1	1	1	1	0.799346	1	1		1	0.891367		1	1
Cre01.g018450
Cre01.g018500			Holo-[acyl-carrier-protein] synthase
Cre01.g018550	CYG69		Adenylate/guanylate cyclase		1	1	1	1	1	1	1	1	1	1	1	0.986596	1	1	1	1	1	1	1	1	1	1	1	1	1	1	1	1	1	1	1	1	0.995497	1	1	1	1	1	0.974704	1	1	1	1	1	0.979916
Cre01.g018600
Cre01.g018650
Cre01.g018700					1	0.974224	1	1	1	0.972075	1	1	1	1	1	0.98568	1	1	1	1	1	1	1	1	1	1	1	1	1	1	1	1	1	1	1	1	1	1	1	1	1	1	0.97804	1	1	1	1	1	1
Cre01.g018750		ts-lethal mutation block is S/M (PMID 29743196)			1	1	1	1	1	1	1	1	1	1	1	1	1	0.833019	1	1	1	1	1	1	1	1	1	1	1	1	1	1	1	1	1	1	1	1	1	1	1	1	1	1	1	1	1	1	1
Cre01.g018850			Exonuclease-Endonuclease-Phosphatase superfamily protein		1	0.963607	0.98828	1	1	0.988094	1	1	1	1	1	0.986596	1	1	1	1	1	1	1	1	1	1	1	1	1	1	1	1	1	0.931073	1	1	1	1	1	1	1	0.843319	0.802601	0.996072	1	1	1	1	1
Cre01.g018900					1	1	0.98828	1	1	0.972075	1	1	1	1	1	0.986596	1	1	1	1	1	1	1	1	1	1	1	1	1	1	1	1	1	1	1	1	1	1	1	1	1	1	1	1	1	1	1	1	0.980292
Cre01.g018950	DHS1	Transfers the aminobutyl moiety of spermidine to a specific lysine residue of eIF5A, forming deoxyhypusine (PMID: 17476569); deoxypusine will then be hydroxylated to generate the unusual aminoacid hypusine; an important mechanism controlling cell proliferation and growth (PMID: 16600425)	Deoxyhypusine synthase
Cre01.g019000
Cre01.g019051		null-allele mutant was isolated (PMID 29743196)			1	1	1	1	1	1	1	1	1	1	1	0.982382	1	1	1	1	1	1	1	1	1	1	1	1	1	1	1	1	1	1	1	1	1	1	1	1	1	1	1		1	0.888532		1	1
Cre01.g019100
Cre01.g019150	GCP4	Putative gamma-tubulin ring complex protein 4	Gamma tubulin interacting protein
Cre01.g019200	NOP52	Protein NNP-1, Novel nuclear protein 1; Nop52 is believed to be involved in the generation of 28S rRNA (PMID: 10341208). ts lethal mutations isolated (PMID 25336509)	RRP1-like protein
Cre01.g019250	GME	homolog to Arabidopsis GDP-mannose-3',5'-epimerase (GME) (AT5G28840); PMID: 16366586	GDP-D-mannose 3',5'-epimerase
Cre01.g019300		contains a Class III nucleotidyl cyclase domain	Nucleotidyl cyclase		1	0.884113	1	1	1	1	1	1	1	1	1	0.990827					1	1	1	1	1	1	1	1	1	1	1	1	1	1	1	1	1	1	1	1	1	1	1	0.927554	1	1	0.998687	1	1
Cre01.g019400
Cre01.g019450					1	1	1	1	1	0.986748	1	1	1	1	1	1	1	1	1	1	1	1	1	1	1	1	1	1	1	1	1	1	1	1	1	1	1	1	1	1	1	1	0.974704		1	1		1	0.957762
Cre01.g019500
Cre01.g019550		High GC protein of unknown function, ankryin repeat-containing	ankryin repeat containing protein		1	1	1	1	1	1	1	1	1	1	1	0.992455	1	1	1	0.981387	1	1	1	1	1	1	1	1	1	1	1	1	1	1	1	1	1	1	1	1	1	1	1	1	1	1	1	1	1
Cre01.g019650
Cre01.g019700	PAP7	Non-canonical poly(A) polymerase (ncPAP) with PAP/25A core domain; probably inactive as it lacks the catalytic Asp residues; conserved in green algae with most orthologs showing the catalytic residues; related to MUT68, PAP10 and PAP6	Class-I RNA nucleotidyl transferase		1	1	1	1	1	1	1	0.985034	1	1	1	0.99792	1	1	1	1	1	1	1	1	1	1	1	1	1	1	1	1	1	0.90391	1	1	1	1	1	1	1	1	0.804102			1		1	0.956267
Cre01.g019750					1	1	1	1	1	1	1	1	1	1	1	0.98568	1	1	1	1	1	1	1	1	1	1	1	1	1	1	1	1	1	1	1	1	1	1	1	1	1	1	1	1	0.758815	0.788489	1	1	0.980292
Cre01.g019850	FTSH3	mitochondrial FtsH protease; inner-membrane metalloprotease (M41) exposing catalytic sites to the mitochondrial matrix (m-AAA protease)	FtsH-like ATPase/metalloprotease					1					0.613362
Cre01.g019900	FAP384		Flagellar Associated Protein 384
Cre01.g019950	DNJ7	DnaJ-like protein; probably cytosolic, as judged from absence of N-terminal extension and from homology with cytosolic PSI1 from S. pombe; annotation for PSI1: required for nuclear migration during mitosis and for the normal initiation of translation; Als	DnaJ-like protein
Cre01.g020000
Cre01.g020050					1	1	1	1	1	0.986748	1	1	1	1	1	0.992455	1	1	1	1	1	1	1	1	1	1	1	1	1	1	1	1	1	1	1	1	0.995497	1	1	1	1	1	1	0.996072	1	1	0.952286	1	1
Cre01.g020100					1	0.676575	0.98828				1	1					1	1	0.984606	0.983325	1	0.821192	1	1	1	1		1	1				1	1									0.958257			0.870955		1	1
Cre01.g020141
Cre01.g020182					1	0.974945	1	1	1	1	1	1	1	1	1	1	1	1	1	1	1	1	1	1	1	1	1	1	1	1	1	1	1	1	1	1	1	0.937235	1	1	1	1	1		1	1		1	1
Cre01.g020223	FUM2		Fumarate hydratase		1	1	1	1	1	1	1	1	1	1	1	1	1	1	1	1	1	1	1	1	1	1	1	1	0.870291	1	1	1	1	1	1	1	1	1	1	1	1	1	1	1	1	1	1	1	1
Cre01.g020264	ATG6	Subunit of phosphatidylinositol (PtdIns) 3-kinase complexes I and II; Complex I is essential in autophagy, Complex II is required for vacuolar protein sorting; ortholog of higher eukaryote gene Beclin 1	Autophagy-related protein
Cre01.g020305	SDH4	Succinate dehydrogenase (Complex II) subunit D, probably mitochondrial; subunit 4 of mitochondrial electron transport chain complex II (succinate dehydrogenase EC 1.3.99.1) [PMID: 15710684]; linked to SDH3	Succinate dehydrogenase subunit D
Cre01.g020350	SDH3	Succinate dehydrogenase cytochrome b56 subunit, mitochondrial precursor (SDHC); PMID: 1571684; linked to SDH4	Succinate dehydrogenase subunit b560
Cre01.g020400					1	1	1	1	1	0.997632	1	1	1	1	1	0.98568					1	1	1	1	1	1	1	1	1	1	1	1	1	1	1	1	0.995497	0.985701	1	1	1	1	1		1	1		1	0.928774
Cre01.g020450
Cre01.g020500
Cre01.g020575	HSP22D	small heat shock protein with C-terminal domain containing partial homology with alpha-crystallin domain; N-terminus by TargetP weakly predicted to be chloroplast transit peptide; PMID: 16143837	Heat shock protein 22D
Cre01.g020650		null-allele passenger mutation was isolated (PMID 29743196)
Cre01.g020750					1	1	1	1	1	1	1	1	1	1	1	0.98568					0.820423	1	1	1	1	1	1	1	1	1	1	1	1	1					1				1			1		1	1
Cre01.g020751
Cre01.g020800					1	1	1	1	1	0.988094	1	1	1	1	1	0.984846	1	1	1	1	1	1	1	1	1	1	1	1	1	1	1	1	1	1	1	1	1	1	1	1	1	1	1	1	1	1	0.985852	1	1
Cre01.g020850	CYG49	Protein with domain similar to guanylate cyclase [Aedes aegypti]	Adenylate/guanylate cyclase		1	1	1	1	1	0.990934	1	0.949216	1	1	1	0.990827	1	1	1	1	1	1	1	1	1	1	1	1	1	1	1	1	1	0.840468	1	1	1	1	1	1	1	1	1	1	1	1	1	1	1
Cre01.g020887
Cre01.g020918	PREP1	Zn metalloprotease, M16C family; Arabidopsis orthologues are dually-targeted to chloroplast and mitochondrion (PMID: 17081117); degrades cTP and mTP cleaved off pre-proteins during organellar import, in a large catalytic chamber (PMID: 16601675)	Presequence protease		1	1	1	1	1	1	1	1	1	1	1	1	1	1	1	1	1	1	1	1	1	1	1	1	1	1	1	1	1	1	1	1	1	1	1	1	1	1	1	1	1	1	1	1	1
Cre01.g020950					1	1	1	1	1	1	1	1	1	1	1	1	1	1	1	1	1	1	1	1	1	1	1	1	1	1	1	1	1	1					1				1			1		1	1
Cre01.g021000
Cre01.g021100
Cre01.g021150		catalyzes the transfer of a methyl group from S-adenosylmethionine to position 5 of the uridine residue at position 54 of tRNAs.	tRNA (uracil-5-)-methyltransferase
Cre01.g021200	CGL47	Conserved in the Green Lineage	conserved protein with F-box domain		1	1	1		1	0.922798	1	1		1	1	0.98568	1	1	1	1	1	1	1	1	1	1	1	1	1	1	1	1	1	1	1	1	1	0.751611	1	1	1	0.97502	1		1	0.997689		1	1
Cre01.g021251	ARG7	Argininosuccinate lyase (Argininosuccinase). Last enzyme in arginine biosynthetic pathway. arg7 mutants require exogenous arginine. Genetic locus maps to right arm of linkage group I [PMID: 258383; PMID: 17126]	Argininosuccinate lyase
Cre01.g021300					1	1	1	1	1	1	1	1	1	1	1	0.990827	1	1	1	0.981387	1	1	1	1	1	1	1	1	1	1	1	1	1	1	1	1	1	1	1	1	1	1	1		1	1		1	1
Cre01.g021350
Cre01.g021400		Pre-mRNA splicing factor, related to the cell cycle control protein CWF25	Pre-mRNA splicing factor
Cre01.g021450	TPR4	TPR protein with similarity to Arabidopsis At4g37460 and rice BAC80093. Predicted chloroplast targeting. ts-lethal mutant was isolated (PMID 29743196)	Tetratricopeptide-repeat protein protein		1	1	1	1	1	1	1	1	1	0.914303	1	0.98568	1	1	1	1	1	1	1	1	1	1	1	1	1	0.923226	1	1	1	1	1	1	1	0.9851	1	1	1	1	1			1		1	1
Cre01.g021500					1	1	1	1	1	1	1	1	1	1	1	0.886019	1	1	1	1	1	1	1	1	1	1	1	1	1	1	1	1	1	1	1	1	1	1	1	1	1	1	1	0.979514	1	0.866221	0.985852	1	1
Cre01.g021550					1	1	1	1	1	1	1	1	1	1	1						1	1	1	1	1	1	1	1	1	1	1	1	1	1	1	1	1	1	1	1	1	1	1		1	1		1	1
Cre01.g021600	HEL1		DEAD-box RNA helicase
Cre01.g021650
Cre01.g021700	CYG36	Large protein with C-terminal domain similar to guanylate cyclase [Aedes aegypti]	Adenylate/guanylate cyclase		1	1	1	1	1	1	1	1	1	1	1	1	1	1	1	1	1	1	1	1	1	1	1	1	1	1	1	1	1	1	1	1	1	1	1	1	1	1	0.989756	1	1	1	1	1	0.957762
Cre01.g021750
Cre01.g021800
Cre01.g021850	HEL2	DEAD box ATP-dependent RNA helicase. ChromoDB SDG3416	DEAD/DEAH box helicase		1	1	1	1	1	0.972075	1	1	1	1	1						1	1	1	1	1	1	1	1	1	1	1	1	1	1	1	1	1	1	1		1	1	1	1	1	1	1	1	1
Cre01.g021900	PUS11		RNA pseudouridine synthase		1	1	1	1	1	1	1	1	1	1	1	1	1	1	1	1	1	1	1	1	1	1	1	1	1	1	1	1	1	1	1	1	1	1	1	1	1	1	1	1	1	1	1	1	1
Cre01.g021950					1	1	0.98828	1	1	1	1	1	0.850703	1	1	0.98568	1	1	1	1	1	1	1	1	1	1	1	1	1	1	1	1	1	1	1	1	1	1	1	1	1	1	0.97804	0.967424	1	1	0.985267	1	1
Cre01.g022000		AAA-type ATPase protein involved in microtubule-severing	Putative Spastin homolog
Cre01.g022050								1		0.972075	1	1	1	1	1								1	1	1	1	1	1	1	1	1	1	1	1					1				1		1	1		1	1
Cre01.g022100					1	1	1	1	1	1	1	1	1	1	1	0.992455	1	1	1	1	1	1	1	1	1	1	1	1	1	1	1	1	1	1	1	1	1	1	1	1	1	1	1	1	1	1	1	1	1
Cre01.g022150	KCN3	Voltage-dependent 1-domain potassium channel (Shaker-like), alpha subunit; P-loop contains conserved motif for K+ selectivity	Voltage-gated K+ channel					1					0.959286
Cre01.g022200					1	1	1	1	1	0.972075	1	1	1	1	1	1	1	1	1	1	1	1	1	1	1	1	1	1	1	1	1	1	1	1	1	1	1	1	1	1	1	1	1			1		1	1
Cre01.g022250	MRPL3		Mitochondrial ribosomal protein L3
Cre01.g022283
Cre01.g022350	HEL3		DEAH box ATP-dependent RNA helicase
Cre01.g022400
Cre01.g022450					1	1	1	1	1	1	1	1	1	1	1	0.98568					1	1	1	1	1	1	1	1	1	1	1	1	1	1					1				0.97804		1	1		1	1
Cre01.g022462
Cre01.g022500	MME5	Malic Enzyme, NADP-dependent; malate dehydrogenase, decarboxylating (EC 1.1.1.40); based on similarity to mouse NADP malic enzyme (GenBank AAH80660); likely mitochondrial targeting, based on Target-P prediction and homology	NADP malic enzyme
Cre01.g022550
Cre01.g022600	CGL13		Conserved in the Green Lineage
Cre01.g022650								1					1
Cre01.g022681
Cre01.g022700								1					0.959286
Cre01.g022750	FAP159	Flagellar Associated Protein with leucine-rich repeats, found in the flagellar proteome	Flagellar Associated Protein 159
Cre01.g022800
Cre01.g022850
Cre01.g022900					1	1	1	1	1	1	1	1	1	1	1	1	1	1	1	1	1	1	1	1	1	1	1	1	1	1	1	1	1	1	1	1	1	1	1		1	1	0.958257	1	1	1	1	1	1
Cre01.g022950
Cre01.g023000	PHT1	putative Na+-dependent inorganic phosphate cotransporter	Sodium-dependent phosphate transporter, major facilitator superfamily
Cre01.g023050	UBX2		Ubiquitin-associated protein		1	0.974224	0.98828	1	1	1	1	1	1	1	1	0.990827	1	1	1	1	1	0.737632	1	1	1	1	1	1	1	1	1	1	1	1	1	1	0.995497	0.917417	1	1	1	1	0.989756	1	1	1	0.952286	1	1
Cre01.g023100		null-allele mutant was isolated (PMID 29743196)
Cre01.g023150	MCM5	homology to MCM5 DNA replication protein	Minichromosome maintenance protein
Cre01.g023200
Cre01.g023250					1	1	1	1	1	0.972075	1	1	1	1	1	0.98568	1	1	1	1	1	1	1	1	1	1	1	1	1	1	1	1	1	1	1	1	1	1	1	1	1	1	1		1	1		1	0.956267
Cre01.g023300					1	0.909	1	1	1	1	1	1	1	1	1	0.99792	1	1	1	1	1	1	1	1	1	1	1	1	1	1	1	1	1	1	1	1	1	1	1	1	1	1	1	1	1	1	1	1	1
Cre01.g023350	THO2	belongs to M3 family of metalloproteases, like thimet oligopeptidase; most similar to eubacterial homologues; probably cytosolic	Oligoendopeptidase		1	1	1	1	1	1	1	1	1	1	1	1	1	1	1	1	1	1	1	1	1	1	1	1	1	1	1	1	1	1	1	1	1	1	1	1	1	1	0.957505	1	1	1	1	1	1
Cre01.g023400								1					1
Cre01.g023450
Cre01.g023500					1	1	1	1	1	0.997632			1	1	1	1					1	1					1			1	1	1							1	1			1		1	1
Cre01.g023550	FAP234	Conserved Flagellar Associated Protein with leucine-rich repeat; found in the flagellar proteome; makes complex with TTLL9 (see FAP267) (PubMed ID:24196831 Kubo et al. Kamiya 2014) and (PubMed ID:26085508 Kubo et al. Witman 2015);	Flagellar Associated Protein 234		1	0.974945	0.944846	1	1	1	1	1	1	0.902031	1	0.982382	1	1	1	1	1	1	1	1	1	1	1	1	1	1	1	1	1	1	1	1	1	1	1	1	1	1	1	1	1	1	0.985852	1	0.980292
Cre01.g023600					1	0.963607	0.98828		1	0.959908	1	1		1	1		1	1	1	0.981387	1	0.803612	1	1	1	1	1	1	1	1	1	1	1	1	1	1	0.99993	1	1	1	1	1	0.989756			1		1	1
Cre01.g023650					1	1	1	1	1	1	1	1	1	1	1	1	1	1	1	1	1	1	1	1	1	1	1	1	1	1	1	1	1	1	1	1	0.995497	1	1	1	1	1	1	0.996072	1	1	1	1	1
Cre01.g023750					1	1	1	1	1	1	1	1	1	1	1	1	1	1	1	0.999589	0.820423	0.893569	1	1	1	1	1	1	1	1	1	1	1	1	1	1	1	1	1	1	1	1	1	0.979514	1	1	0.920563	1	1
Cre01.g023773
Cre01.g023787					1	1	1	1	1	0.988094	1	1	1	1	1	0.992455	1	1	1	1	1	1	1	1	1	1	1	1	1	1	1	1	1	1	1	1	0.99993	1	1	1	1	1	1	1	1	1	1	1	1
Cre01.g023800					1	1	1	1	1	1	1	1	1	1	1	1	1	1	1	1	1	1	1	1	1	1	1	1	1	1	1	1	1	1	1	1	0.995497	1	1	1	1	1	1	0.996072	1	1	1	1	0.980292
Cre01.g023850
Cre01.g023900		Has a putative transposase DNA-binding domain containing four conserved cysteines suggestive of a zinc binding domain.	putative transposase
Cre01.g023913								1		1			1	1	1												1			1	1	1			1	1	1	1	1		1	1	0.958257			1
Cre01.g023950					1	1	1	1	1	1	1	0.346853	0.85396	0.982735	1	1	1	1	1	1	1	0.911806	1	1	1	1	1	1	1	1	1	1	1	1	1	1	0.995497	0.917417	1	1	1	1	0.927735	1	1	1	0.985852	1	0.956267
Cre01.g024000
Cre01.g024050					1	1	1	1	1	1	1	1	1	1	1	0.99792	1	1	1	1	1	1	1	1	1	1	1	1	1	1	1	1	1	1	1	1	1	1	1	1	1	1	1	1	1	1	1	1	1
Cre01.g024100								1	1	0.997632	1	1	1	1	1	1							1	1	1	1	1	1	1	1	1	1	1	1	0.770548	1	1	0.9851	1		1	1	1		1	1		1	1
Cre01.g024200
Cre01.g024250	HEL4		DEAH box ATP-dependent RNA helicase		1	1	1	1	1	1	1	1	1	1	1		1	1	0.99815	1	1	1	1	1	1	1	1	1	1	1	1	1	1	1	1	1	1	1	1	1	1	1	1		1	1		1	1
Cre01.g024251					1	1	1	1	1	1	1	1	1	1	1	0.99792	1	1	1	1	1	1	1	1	1	1	1	1	1	1	1	1	1	1	1	1	1	1	1	1	1	1	1	0.969454	1	1	1	1	0.939569
Cre01.g024300
Cre01.g024350
Cre01.g024500					1	0.974945	1	1	1	0.972075	1	1	1	1	1	1	1	1	1	1	1	1	1	1	1	1	1	1	1	1	1	1	1	1	1	1	1	1	1	1	1	1	1	1	1	1	0.952286	1	1
Cre01.g024550			Serine/threonine protein kinase		1	1	1	1	1	1	1	1	1	1	1	0.99792	1	1	1	0.981387	1	1	1	1	1	1	1	1	1	1	1	1	1	1	1	1	1	1	1	1	1	1	1	1	1	1	1	1	1
Cre01.g024601
Cre01.g024650		Contains several carbohydrate binding domains: C-type lectin, PAN/APPLE-like and a C-terminal serine/threonine protein kinase domain; null-allele mutant was isolated (PMID 29743196)	carbohydrate-binding protein		1	0.894677	1	1	1	0.860792	1	1	1	0.982735	1	1	1	1	1	1	1	1	1	1	1	1	1	1	1	1	1	1	1	1	1	1	1	1	1	1	1	1	0.724161	1	1	1	1	1	0.967597
Cre01.g024750		null-allele passenger mutation was isolated (PMID 29743196)	Serine/threonine protein kinase		1	1	1	1	1	1	1	1	1	1	1	0.977385	1	1	1	1	1	1	1	1	1	1	1	1	1	1	1	1	1	1	1	1	1	1	1	1	1	1	1	1	1	1	0.985855	1	1
Cre01.g024800					1	0.909	1	1	1	0.98504	1	1	1	1	1	0.986596	1	1	1	1	1	1	1	1	1	1	1	1	1	1	1	1	1	1	1	1	1	1	1	1	1	1	1	1	1	1	1	1	0.967597
Cre01.g024850	RDP2		Putative rhodanese domain phosphatase
Cre01.g024900
Cre01.g024950
Cre01.g025000	SSA12	Expressed protein of unknown function, conserved only in ciliated organisms; identified by comparative genomics as being present only in organisms having cilia, including non-motile cilia; may have role in sensing, structure and/or assembly (SSA)	cilia-sensing, structure and/or assembly
Cre01.g025025
Cre01.g025050
Cre01.g025100			Putative phosphoglycolate phosphatase					1			1	1	1				1	1	1	1			1	1	1	1		1	1				1	1														1	1
Cre01.g025150	CPLD15	Conserved in the Plant Lineage and Diatoms	conserved organelle protein with lipase active site		1	1	1	1		1	1	1	1	0.916506	0.58518		1	1	1	1	1	0.803612	1	1	1	1	1	1	1	1	1	1	1	1	0.970106	1	1	1	1	1	1	1						1	1
Cre01.g025200	MMP4	Conserved organelle protein with lipase active site	Metalloproteinase of VMP family					1					1
Cre01.g025250	RFK2	biosynthesis of FMN from riboflavin and ATP	Riboflavin kinase		1	0.986059	1			0.972075	1	1		1	1						1	1	1	1	1	1	1	1	1	1	1	1	1	1					1									1	1
Cre01.g025300	RAD51B	similar to RAD51 which forms nucleoprotein filament for strand invasion; homologous to RecA ATPase	DNA recombination protein		1	1	1	1	1	1	1	2.47818e-06	0.00537782	0.00101288	0.00347496	0.853524	1	1	1	1	1	1	1	1	1	1	1	1	1	1	1	1	1	1	1	1	1	1	1	1	1	1	1	1	1	1	0.985852	1	1
Cre01.g025350	FAP235	Flagellar Associated Protein, found in the flagellar proteome	Flagellar Associated Protein 235		1	1	1	1	1	1	1	1	1	1	1	1	1	1	1	1	1	1	1	1	1	1	1	1	1	1	1	1	1	1	1	1	1	1	1	1	1	1	0.989756	1	1	1	1	1	1
Cre01.g025400	HYDIN	hydrocephalus-inducing protein homolog, forms extension C2b of axonemal central pair	Hydrocephalus 3-Like Protein Hydin		1	1	1	1	1	1	1	1	1	1	1	0.990827	1	1	1	1	1	0.803612	1	1	1	1	1	1	1	1	1	1	1	1	1	1	1	1	1	1	1	1	1	1	1	1	1	1	1
Cre01.g025450	DRC9	Flagellar Associated Protein, found in the flagellar proteome; phosphorylation characterized by Boesger et al. (29) [PMID: 19429781]	Nexin-dynein regulatory complex 9		1	1	0.98828	1	1	1	1	1	1	1	1	0.986596					1	1	1	1	1	1	1	1	1	1	1	1	1	1	1	1	0.995497	1	1	1	1	1	0.989756	1	1	1	1	1	0.956267
Cre01.g025500
Cre01.g025551								1					1
Cre01.g025600								1	1	1	1	1	1	1	1	1	1	1	1	1			1	1	1	1	1	1	1	1	1	1	1	1	1	1	1	1	1	1	1	1	0.794986		1	1		1	1
Cre01.g025650
Cre01.g025700		null-allele passenger mutation was isolated (PMID 29743196)			1	1	1	1	1	1	1	1	1	1	1	0.983651	1	1	1	1	1	1	1	1	1	1	1	1	1	1	1	1	1	1	1	1	1	1	1	1	1	1	0.989756	1	1	1	1	1	1
Cre01.g025726
Cre01.g025750					1	1	0.98828	1	1	0.959908	1	1	1	1	1	1	1	1	1	1	1	1	1	1	1	1	1	1	1	1	1	1	1	1	1	1	1	1	1	1	1	1	1	1	1	1	0.998687	1	1
Cre01.g025767		null-allele mutant was isolated (PMID 29743196)			1	1	1	1	1	1	1	1	1	1	1	1	1	1	1	1	1	1	1	1	1	1	1	1	1	1	1	1	1	0.821302	1	1	1	1	1	1	1	0.97502	0.974704	1	1	1	1	1	0.967597
Cre01.g025808
Cre01.g025850	INO		myo-inositol oxygenase		1	1	1	1	1	1	1	1	1	1	1	1					1	1	1	1	1	1	1	1	1	1	1	1	1	1	1	1	1	1	1	1	1	1	1	1	1	1	1	1	1
Cre01.g025900					1	1	1	1	1	1	1	1	1	1	1	0.992455	1	1	1	1	1	1	1	1	1	1	1	1	1	1	1	1	1	1	1	1	0.995497	1	1	1	1	1	0.958257	1	1	0.956539	1	1	1
Cre01.g025950	PPR8		PentratricoPeptide Repeat protein		1	1	1	1	1	1	1	1	1	1	1	0.990827	1	1	1	1	1	1	1	1	1	1	1	1	1	1	1	1	1	1	1	1	1	1	1	1	1	1	0.97804		1	0.857016		1	0.980292
Cre01.g025983			protein of unknown function with DUF1399 domain		1	1	0.337595	1	1	1	0.944351	1	1	1	1	0.977385					1	1	1	1	1	1	1	1	1	1	1	1	1	1	1	1	1	1	1	1	1	1	0.989756		1	1		1	0.980292
Cre01.g026016
Cre01.g026050			protein of unknown function
Cre01.g026100	XRP14	Involved in tRNA 5'-end maturation	ribonuclease P related protein
Cre01.g026150								1					0.990546
Cre01.g026200	PPR9		PentratricoPeptide Repeat protein
Cre01.g026250	AGA1	alpha-galactosidase (melibiase); belongs to the family GH27 of O-glycosyl hydrolases of clan GH-D; contains ShK domain	Alpha-galactosidase
Cre01.g026300					1	1	1	1	1	0.997632	1	1	1	1	1	0.990827	1	1	1	1	1	1	1	1	1	1	1	1	1	1	1	1	1	1	1	1	1	0.9851	1	1	1	1	1	1	1	1	1	1	1
Cre01.g026350					1	1	0.98828	1	1	1	1	1	1	1	1	1	1	1	1	1	1	1	1	1	1	1	1	1	1	1	1	1	1	1	1	1	1	1	1	1	1	1	1		1	1		1	1
Cre01.g026400	EXS	Involved in the retention of luminal endoplasmic reticulum proteins, affecting glycoprotein processing in the Golgi	ERD1 homolog
Cre01.g026450	SRS1	pre-mRNA splicing factor ASF/SF2; contains two RNA recognition motifs (RRM) Alternative splicing factor ASF/SF2 (RRM superfamily)	Serine/arginine-rich pre-mRNA splicing factor					1					1
Cre01.g026500	ASP3	Aspartic protease, pepsin (A1) family; directed to secretory pathway	Pepsin-type aspartyl protease		1	1	1	1	1	1	1	1	1	1	1	0.853524	1	1	1	1	1	1	1	1	1	1	1	1	1	1	1	1	1	1	1	1	1	1	1	1	1	1	1		1	1		1	1
Cre01.g026550	CCT7	T-complex protein 1, eta subunit (TCP-1-eta) (CCT-eta) (TCPH); subunit of cytosolic chaperonin complex. ts-lethal mutant was isolated (PMID 29743196)	T-complex protein 1, eta subunit
Cre01.g026600	UBC11		E2 Ubiquitin conjugating enzyme
Cre01.g026650		null-allele mutant was isolated (PMID 29743196)			1	0.974945	0.98828	1	1	1	0.944495	1	1	1	1	1	1	1	1	1	1	0.737632	1	1	1	1	1	1	1	1	1	1	1	1	1	1	1	1	1	1	1	1	1	1	1	1	1	1	0.980292
Cre01.g026700		null-allele mutant was isolated (PMID 29743196)						1	1		1	1	1			0.977385							1	1	1	1		1	1				1	1	1	1	1	1		1	1	1	1	1	1	1	1	1	1
Cre01.g026750					1	0.937315	1	1	1	0.860792	1	1	1	1	1	1	1	0.509456	1	0.859771	1	1	1	1	1	1	1	1	1	1	1	1	1	1	1	1	1	1	1		1	1	0.97804	1	1	1	1	1	1
Cre01.g026800					1	1	1	1	1	0.972075	1	1	0.670649	1	1	1					1	1	1	1	1	1	1	1	1	1	1	1	1	1	1	1	1	1	1	1	1	1	1		1	1		1	1
Cre01.g026850
Cre01.g026900	SSA14	Kynurenine 3-monooxygenase. Identified by comparative genomics as being present only in organisms having cilia, including non-motile cilia; may have role in sensing, structure and/or assembly (SSA). Previously annotated as SSA14. Catalyzes the formatio	Kynurenine 3-monooxygenase		1	1	1	1	1	0.972075	1	1	1	0.837839	1	1					1	1	1	1	1	1	0.713268	1	0.943622	1	1	1	1	1	1	1	0.995497	1	1	1	1	1	1		1	1		1	1
Cre01.g026950					1	1	1	1	1	1	1	1	1	1	1	0.99792	1	1	1	1	1	1	1	1	1	1	1	1	1	1	1	1	1	1	1	1	1	1	1		1	1	1	1	1	1	1	1	1
Cre01.g027050					1	1	1	1	1	0.972075	1	0.870236	1	0.945557	1	0.990827	1	1	1	1	1	1	1	1	1	1	1	1	1	1	1	1	1	1	1	1	1	1	1	1	1	1	0.989756	1	1	1	1	1	1
Cre01.g027100	IMP2	serine protease (S26A family); type I signal peptidase; processes a subset of mitochondrion-imported proteins as they are translocated through the inner membrane into the intermembrane space	Mitochondrial inner membrane signal peptidase
Cre01.g027150	HEL5	DEAD/DEAH-box helicase, possibly plastid targeted	DEAD/DEAH-box helicase possibly plastid targeted																																									0.853521	0.814936		1
Cre01.g027200	UBC12		E2 Ubiquitin conjugating enzyme
Cre01.g027250					1	1	1	1	1	1	1	1	1	1	1	1	1	1	1	1	1	1	1	1	1	1	1	1	1	1	1	1	1	1	1	1	1	1	1	1	1	1	1		1	1		1	1
Cre01.g027300
Cre01.g027350			tRNA (guanosine-2'-O)-methyltransferase		1	1	1	1	1	1	1	1	1	0.737193	1	0.98568	1	1	1	1	1	1	1	1	1	1	1	1	1	1	1	1	1	1	1	1	1	1	1	1	1	1	0.989756	0.996072	1	1	0.998687	1	1
Cre01.g027400					1	1	0.98828	1	1	0.997632	1	0.994684	1	1	1	1	1	1	1	1	1	1	1	1	1	1	1	1	1	1	1	1	1	1	1	1	1	1	1		1	1	0.989756			1		1	0.945836
Cre01.g027500
Cre01.g027550		May contain additional coding sequence PMID: 27175017			1	1	1	1	1	0.997632	1	1	0.959286	1	1	0.98568	1	1	1	1	1	1	1	1	1	1	1	1	1	1	1	1	1	1	1	1	0.995497	1	1	1	1	1	0.927735			0.84785		1	0.980292
Cre01.g027600
Cre01.g027650								1	1	0.972075	1	0.994684	1	1	1	0.98568							1	1	1	1	1	1	1	1	1	1	1	0.975899	0.991508	1	0.931126	0.835812	1		1	0.97502	0.724161			0.835795		1	0.956267
Cre01.g027700					1	1	0.98828	1	1	1	1	1	1	1	1	1	1	1	1	1	1	1	1	1	1	1	1	1	1	1	1	1	1	1	1	1	1	1	1	1	1	1	1		1	1		1	1
Cre01.g027764								1	1	0.922798	1	1	1	1	1								1	1	1	1	1	1	1	1	1	1	1	1					1	1			0.958257			1		1	0.980292
Cre01.g027800	ATPVH	Probable vacuolar ATP synthase subunit H, V-ATPase H subunit, Vacuolar proton pump H subunit	Vacuolar ATP synthase subunit H
Cre01.g027850	NUOAF2	Similar to complex I intermediate-associated protein 3; see NUOAF1	Complex I intermediate-associated CIA30 protein, mitochondrial
Cre01.g027900		TB2/DP1, receptor expression-enhancing protein 1/2/3/4	similar to HAV22
Cre01.g027950	IFT74	Component of core of IFT-B particle	Intraflagellar transport protein 74/72					1			0.617144	1	1										1	1	1	1		1	1				1	1	1	1	1	1			1	1	0.974704			1		1	0.956267
Cre01.g028000
Cre01.g028050
Cre01.g028101		null-allele passenger mutation was isolated (PMID 29743196)
Cre01.g028200	HEL6	homology to Saccharomyces cerevisiae Dbp2p: essential ATP-dependent RNA helicase of the DEAD-box protein family, involved in nonsense-mediated mRNA decay and rRNA processing	DEAD-box RNA helicase
Cre01.g028250	GEA1	homology to Saccharomyces cerevisiae Dbp2p: essential ATP-dependent RNA helicase of the DEAD-box protein family, involved in nonsense-mediated mRNA decay and rRNA processing	Putative lysophospholipase, glycerol-ester acylhydrolase
Cre01.g028300
Cre01.g028350	DEG8	DegP-type protease, thylakoid lumen; one PDZ domain	Deg protease		1	1	1	1	1	1	1	1	1	1	1	1	1	1	1	1	1	1	1	1	1	1	1	1	1	1	1	1	1	1	1	1	1	0.9851	1	1	1	1	1	0.659188	1	1	0.952286	1	1
Cre01.g028400	DDC1	Could be involved in the formation of tryptamine by decarboxylation of tryptophan; tryptamine is a substrate of strictosidine synthase, a key enzyme in monoterpene indole alkaloid biosynthesis; a strictosidine synthase homologue is found in Chlamydomonas	Aromatic-aminoacid decarboxylase
Cre01.g028423					1	1	0.98828	1	1	1	1	1	1	1	1	0.99792	1	1	1	1	1	1	1	1	1	1	1	1	1	1	1	1	1	1	1	1	1	1	1	1	1	1	1	1	1	1	0.985852	1	1
Cre01.g028450	CSS14*				1	1	1	1		0.972075	1	1	1	1	1						1	1	1	1	1	1	1	1	1	1	1	1	1	0.90391	1	1	0.995497	1	1	1	1	1	0.989756			0.92343		1	0.967597
Cre01.g028500
Cre01.g028550	OTU1	Conserved expressed organelle-targeted protein. Family is comprised of a group of predicted cysteine proteases, homologous to the Ovarian Tumour (OTU) gene in Drosophila.	OTU-like cysteine protease
Cre01.g028600		; 3-oxoacyl-[acyl-carrier-protein] reductase-related protein	Short-chain dehydrogenase/reductase
Cre01.g028650		null-allele passenger mutation was isolated (PMID 29743196)			1	1	1	1	1	0.972075	1	1	1	1	1	0.977385	1	1	1	1	1	1	1	1	1	1	1	1	1	1	1	1	1	1	1	1	1	1	1	1	1	1	1	1	1	1	1	1	1
Cre01.g028713
Cre01.g028777
Cre01.g028850
Cre01.g028900
Cre01.g028950					1	1	1	1	1	1	1	0.870236	1	1	1		1	1	1	1	1	1	1	1	1	1	1	1	1	1	1	1	1	1					1	1			1	1	1	1	1	1	1
Cre01.g029000	COQD2	UbiE/COQ5 methyltransferase family; possibly functioning in chloroplast	Ubiquinone/menaquinone biosynthesis methyltransferase
Cre01.g029050
Cre01.g029100					1	0.974945	1	1	1	1	1	1	1	1	1	1	1	1	1	1	1	1	1	1	1	1	1	1	1	1	1	1	1	1	1	1	1	1	1	1	1	1	1		1	1		1	0.967597
Cre01.g029150	DAU1	Outer row dynein assembly protein, ODA7 [PMID: 1719473]; identified by comparative genomics as being present only in organisms having motile (MOT) cilia. Ortholog of human LRRC5, mutations in which can result in primary ciliary dyskinesia [PMID: 19944]	Outer row dynein assembly protein		1	1	1	1	1	1	1	1	1	1	1	0.853524	1	1	1	1	1	1	1	1	1	1	1	1	1	1	1	1	1	1	1	1	1	1	1	1	1	1	0.989756	0.853521	1	1	0.985852	1	1
Cre01.g029200	ESP1	Separase homolog; Protease that cleaves cohesin proteins to initiate anaphase. ts lethal mutations block with multiply replicated DNA in a single nucleus (PMID 25336509)	Separase, cell cycle protease
Cre01.g029250	AAH1	related to phenylalanine hydroxylase and tryptophan monooxygenase, not usually found in angiosperms	Aromatic amino acid hydroxylase-related protein		1	1	1	1	1	1	1	1	1	1	1	0.98568	1	1	1	1	1	1	1	1	1	1	1	1	1	1	1	1	1	1	1	1	1	1	1	1	1	1	1	1	1	1	1	1	1
Cre01.g029300	TPIC1		Triose phosphate isomerase
Cre01.g029350	FAP297	contains WD40 repeats; found in the flagellar proteome [PMID: 15998802]; together with FAP221, FAP46, FAP54, FAP74 and calmodulin, form a single complex in the C1d projection	Flagellar central pair-associated protein 297		1	1	1	1	1	0.988094	1	1	1	1	1	1	1	1	1	1	1	1	1	1	1	1	1	1	1	1	1	1	1	1	1	1	1	1	1	1	1	1	1		1	1		1	1
Cre01.g029400					1	1	1	1	1	1	1	1	0.966197	1	1	1	1	1	1	1	1	1	1	1	1	1	1	1	1	1	1	1	1	1	0.993462	1	1	1	1	1	1	1	0.989756	1	1	1	1	1	1
Cre01.g029450
Cre01.g029500	CDPKK3	null-allele mutant was isolated (PMID 29743196)	Calcium/calmodulin-dependent protein kinase kinase
Cre01.g029550
Cre01.g029600					1	1	1		1	1	1	1		1	1	1	1	1	1	1	1	1	1	1	1	1	1	1	1	1	1	1	1	1	1	1	1	0.835812	1	1	1	1	1		1	1		1	1
Cre01.g029650	VPS35	Expressed Protein. Similar to VPS35, a component of the Retromer Coat complex involved in endosomal to Golgi trafficking; may still need editing at 3' end due to sequence gap.	Subunit of Retromer complex
Cre01.g029700
Cre01.g029750	DAAK1	3 nearly identical repeats of an adenylate kinase domain; corresponds approximately to GI:46518741; reduced in the flagellum of the outer dynein arm oda5 mutant [PMID: 156435]. Previously annotated as two distinct FAKs, but no current evidence for this	ODA5-Associated Adenylate Kinase		1	0.963607	1			1	1	1		1	1						1	1	1	1	1	1	1	1	1	1	1	1	1	1					1				1			1		1	0.979916
Cre01.g029800			Coiled-Coil Protein
Cre01.g029850		Serine/Threonine Protein Kinase Homolog 19	Serine/threonine protein kinase		1	1	1	1	1	1	1	1	1	1	1	1	1	1	1	1	1	1	1	1	1	1	1	1	1	1	1	1	1	1	1	1	1	1	1	1	1	1	1		1	1		1	1
Cre01.g029900					1	1	0.98828	1	1	1	1	1	0.954313	1	1	0.99792	1	1	1	1	1	1	1	1	1	1	1	1	1	1	1	1	1	1	1	1	1	1	1	1	1	1	1	0.981606	1	1	0.985267	1	1
Cre01.g029950
Cre01.g030000					1	1	1	1	1	0.938325	1	1	1	1	1	0.99792					1	1	1	1	1	1	1	1	1	1	1	1	1	1	1	1	1	1	1		1	1	0.989756			0.997689		1	1
Cre01.g030050	PRPL34	imported to chloroplast	Chloroplast ribosomal protein L34
Cre01.g030100	PTK13	Putative protein tyrosine kinase identified through multi-level HMM library for kinase classification (PMID: 17557329)	Protein tyrosine kinase					1		0.986748	1	1	1	1	1								1	0.977994	1	1	1	1	1	1	1	1	1	1	0.890384	1	1	1	1	1	1	1	0.989756	1	1	1	1	1	1
Cre01.g030150
Cre01.g030200	FAP6	conserved expressed protein in flagellar proteome [PMID: 15998802], related to protein phosphatase 2C; chloroplast targeted prediction in Arabidopsis	Flagellar Associated Protein 6					1					1
Cre01.g030250
Cre01.g030300
Cre01.g030350	CGL41		Conserved in the Green Lineage
Cre01.g030400
Cre01.g030450
Cre01.g030500	CYG58		Adenylate/guanylate cyclase		1	1	0.908184	1	1	1	1	1	1	1	1	1	1	1	1	1	0.820423	0.21588	1	1	1	1	1	1	1	1	1	1	1	1	1	1	1	1	1	1	1	1	1	1	1	1	1	1	1
Cre01.g030550		Ubiquitin-associated protein, contains PUB/PUG domain. May be a ubiquitin-associated/translation elongation factor, EF1B. Proteins with PUB/PUG domains are often linked to the ubiquitin-proteasome system	possible ubiquitin-proteasome pathway protein
Cre01.g030600	MAPKKK4	MAPKKK4; MAP (Mitogen-Activated) Kinase Kinase Kinase Homolog 4; MEK Kinase 4; MAP3K4; null-allele mutant was isolated (PMID 29743196)	Mitogen-Activated Protein Kinase Kinase Kinase		1	1	0.98828	1	1	1	1	1	1	1	1	0.982382	1	1	1	1	1	1	1	1	1	1	1	1	1	1	1	1	1	1	1	1	1	1	1	1	1	1	1	1	1	1	1	1	1
Cre01.g030650	PHR5	Deoxyribodipyrimidine photolyase; contains 6-4 DNA-photolyase and FAD binding domains; involved in light-dependent DNA repair. Putative cryptochrome DASH [PMID: 12535521, PMID: 1617454]	Putative photolyase		1	1	1	1	1	1	1	1	1	1	1	0.99792	1	1	1	1	1	1	1	1	1	1	1	1	1	1	1	1	0.888239	1	1	1	1	1	1		1	1	0.989756		1	0.84785		1	1
Cre01.g030700	PTK14	Putative protein tyrosine kinase identified through multi-level HMM library for kinase classification (PMID: 17557329)	Protein tyrosine kinase		1	1	1	1	1	1	1	1	1	1	1	1	1	1	1	1	1	1	1	1	1	1	1	1	1	1	1	1	1	1	1	1	1	1	1	1	1	1	1		1	1		1	0.980292
Cre01.g030750
Cre01.g030800	CSN2	similar to COP9 signalosome, subunit CSN2	COP9 signalosome subunit
Cre01.g030850	POA4	20S proteasome alpha subunit D (type 7)	20S proteasome alpha subunit D
Cre01.g030900
Cre01.g030950
Cre01.g030986
Cre01.g031004
Cre01.g031050								1	1		1	1	1			0.990827							1	1	1	1		1	1				1	1	1	1	1	1		1	1	1	1		1	1		1	1
Cre01.g031100	TEF30		conserved expressed protein, SHOOT1 homolog		1	1	1	1	1	0.903233	1	1	1	1	1	1					1	1	1	1	1	1	1	1	1	1	1	1	1	1					1	1			0.97804			1		1	1
Cre01.g031200	SRP14	Expressed Protein. Similar to the SRP14 subunit of the Signal Recognition Particle. Involved in ER protein translocation.	Subunit of the Signal Recognition Particle
Cre01.g031250
Cre01.g031300	CDPK4		Calcium/calmodulin-dependent protein kinase
Cre01.g031350					1	0.986059	1	1	1	0.988094	1	1	1	0.902031	1	0.990827	1	1	1	1	1	1	1	1	1	1	1	1	1	1	1	1	1	1	1	1	1	1	1	1	1	1	0.974704		1	1		1	1
Cre01.g031400
Cre01.g031450					1	0.937315	1	1	1	1	1	1	1	1	1	0.986596	1	1	1	0.981387	1	1	1	1	1	1	1	1	1	1	1	1	1	1	1	1	0.995497	1	1	1	1	1	0.974704		1	1		1	0.979916
Cre01.g031500					1	1	1	1	1	1	1	1	1	1	1	0.992455	1	1	0.984606	1	1	1	1	1	1	1	1	1	1	1	1	1	1	1	1	1	1	1	1	1	1	1	1	0.981606	1	1	1	0.897204	1
Cre01.g031550	CSB6	CSB family member have highly similar sequences and show various degrees of N-terminal truncation; C-terminal part similar to transposase DNA-binding domain; is probably part of a (truncated) repeat element	Probable transposon-derived protein of Chlamydomonas-Specific family B
Cre01.g031600
Cre01.g031650	CGLD12	similar to Def transferase, transferring glycosyl groups (pfam5637, Glyco_transf_34, galactosyl transferase GMA12/MNN1 family). Glycosyltransferases of this family contain a DXD motif	Conserved in the Green Lineage and Diatoms					1	1		1	1	1			1	1	0.879679	0.984606	1			1	1	1	1		1	1				1	1	1	1	1	1		1	1	1	1	1	1	1	0.985852	1	1
Cre01.g031700		FkbM is required for a specific methylation in the biosynthesis of the immunosuppressant FK56 in Streptomyces	DNA methylase in the FkbM family					1					1
Cre01.g031726
Cre01.g031750
Cre01.g031800					1	1	1	1	1	1	1	1	1	1	1	0.990827	1	1	1	1	1	1	1	1	1	1	1	1	0.62055	1	1	1	1	1	1	1	1	1	1	1	1	1	0.989756	1	1	1	1	1	1
Cre01.g031850		1-aminocyclopropane-1-carboxylate deaminase, similar to Trp synthase. 1-aminocyclopropane-1-carboxylate is a key intermediate in the biosynthesis of the plant hormone ethylene. Used Pyridoxal phosphate a co-factor	1-aminocyclopropane-1-carboxylate deaminase
Cre01.g031875
Cre01.g031900
Cre01.g031951		null-allele mutant was isolated (PMID 29743196)			1	1	1	1	1	1	1	1	1	1	1	1	1	1	1	1	1	1	1	1	1	1	1	1	1	1	1	1	1	1	1	1	1	1	1	1	1	1	1	1	1	1	1	1	1
Cre01.g032050		UAA transporter	UDP-galactose/glucose transporter
Cre01.g032139									1		1	1				0.99792	1	1	1	1			1	1	1	1		1	1				1	1	1	1	1	1		1	1	1	1		1	1		1	1
Cre01.g032150	FAP187	Conserved uncharacterized Flagellar Associated Protein; found in the flagellar proteome	Flagellar Associated Protein 187		1	1	1	1	1	1	1	1	1	1	1	0.986596	1	1	1	1	1	1	1	1	1	1	1	1	1	1	1	1	1	1	1	1	1	1	1	1	1	1	1	1	1	1	0.947536	1	1
Cre01.g032200					1	1	1	1	1	1	1	1	1	1	1	0.986596	1	1	1	1	1	1	1	1	1	1	1	1	1	1	1	1	1	1	1	1	0.995497	1	1	1	1	1	1	0.996145	1	1	1	1	1
Cre01.g032250
Cre01.g032300	GBP1	[PMID: 8062839]	G-strand telomere binding protein
Cre01.g032350	PIG8	induced by p53 in etoposide-treated cells, also known as Ei24 etoposide-induced protein 2.4 (PMID:8649819); candidate tumor suppressor gene coding for an apoptosis factor that is an ER-localized Bcl-2 binding protein (PMID:15781622); in C. reinhardtii, affected by agents known to interfere with p53 (PMID:16678168)	p53-induced protein/etoposide-induced protein 2.4
Cre01.g032400					1	1	1	1	1	1	1	1	1	1	1						1	1	1	1	1	1	1	1	1	1	1	1	1	1	1	1	1	1	1	1	1	1			1			1	1
Cre01.g032450					1	1	1	1	1	1	1	1	1	1	1	0.977385	1	1	1	1	1	1	1	1	1	1	1	1	1	1	1	1	1	1	1	1	1	1	1	1	1	1	1	1	1	1	1	1	1
Cre01.g032500	DNJ8	DnaJ-like protein; might be targeted to ER, as judged from homology with tomato Q7XYV1, Arabidopsis Q9LYW9, and rice Q6H7Q3, which by TargetP are all predicted to secretory pathway; contains C-terminal J-domain (pfam226) and N-terminal TPR domain (cd1	DnaJ-like protein		1	1	1										1	1	1	1	1	1
Cre01.g032550	CGL127		Conserved in the Green Lineage		1	1	1	1	1	1	1	0.957617	1	1	1	1	1	1	1	1	1	0.9969	1	1	1	1	1	1	1	1	1	1	1	1	1	1	1	1	1	1	1	1	1	1	1	1	0.985267	1	0.967597
Cre01.g032600	CGL25	GT8 family protein, Conserved in the Green Lineage	Hydroxyproline O-arabinosyl transferase 1
Cre01.g032650	TAL1	EC 2.2.1.2; possible cytosolic isoform, although weak predicted organelle targeting by Target-P; catalyzes the reversible transfer of a three-carbon ketol unit from sedoheptulose 7-phosphate to glyceraldehyde 3-phosphate to form erythrose 4-phosphate and fructose 6-phosphate; this enzyme, together with transketolase, provides a link between the glycolytic and pentose-phosphate pathways	Transaldolase
Cre01.g032700	GLK1	Glucokinase; EC:2.7.1.2; Glucose Kinase; similar to Nostoc glucokinase (GenBank BAB74672); Target-P weakly predicts an organelle target sequence	Glucokinase
Cre01.g032800	MRS6	Homology to CorA, a Mg2+ transporter protein; in yeast, is essential for group II intron splicing in mitochondria in response to Mg2+ (see PMID: 1154418)	Mg2+ transporter protein					1	1	1	1	1	1	1	1	0.990827							1	1	1	1	1	1	1	1	1	1	1	1	1	1	1	1	1	1	1	1	0.97804		1	1		1	1
Cre01.g032850	PTK23	Putative protein tyrosine kinase identified through multi-level HMM library for kinase classification (PMID: 17557329)	Protein tyrosine kinase, serine/threonine protein kinase		1	1	1	1	1	1	1	1	1	0.982735	1	0.98568	1	1	1	1	1	1	1	1	1	1	1	1	1	1	1	1	1	1	0.991508	1	1	1	1	1	1	1	0.994669	1	1	1	0.985852	1	0.956267
Cre01.g032900								1					1
Cre01.g032950					1	1	1	1	1	1	1	1	1	1	1	0.982382	1	1	1	1	1	1	1	1	1	1	1	1	1	1	1	1	1	1	1	1	1	1	1	1	1	1	1		1	1		1	1
Cre01.g033000	FAP334		Flagellar Associated Protein 334		1	1	1	1	1	0.997632	1	1	1	1	1	1	1	1	1	1	1	1	1	1	1	1	1	1	1	1	1	1	1	1	1	1	0.995497	1	1	1	1	1	1	1	1	0.969478	0.998687	1	1
Cre01.g033050					1	1	1	1	1	1	1	1	1	1	1						1	1	1	1	1	1	1	1	1	1	1	1	1	1	1	1	1	1	1	1	1	1	0.957505			1		1	1
Cre01.g033071
Cre01.g033091
Cre01.g033150
Cre01.g033200					1	1	1	1	1	0.972075	1	1	1	1	1	1					1	1	1	1	1	1	1	1	1	1	1	1	1	1	1	1	1	1	1	1	1	1	0.989756			0.835795		1	0.980292
Cre01.g033250
Cre01.g033300					1	1	1	1	1	1	1	1	1	1	1		1	1	1	1	1	1	1	1	1	1	1	1	1	1	1	1	1	1	1	1	1	1	1	1	1	1	1			1		1	1
Cre01.g033350	ALD2		Aldehyde dehydrogenase
Cre01.g033400	TIM9	Mitochondrial import inner membrane translocase subunit Tim9. Mitochondrial intermembrane chaperone that participates in the import and insertion of multi-pass transmembrane proteins into the mitochondrial inner membrane.	Mitochondrial inner membrane translocase subunit
Cre01.g033450					1	1	1	1	1	0.938325	0.756447	1	1	0.728211	1	0.986596					1	1	1	1	1	1	1	1	1	1	1	1	1	1	1	1	1	0.992281	1	1	1	1	1		1	1		1	1
Cre01.g033500					1	0.909	1			1	1	1		1	1	0.977385					1	1	1	1	1	1	1	1	1	1	1	1	1	1	1	1	1	1	1		1	1						1	1
Cre01.g033516
Cre01.g033550	PDI2		Protein disulfide isomerase					1					1
Cre01.g033700					1	1	1	1	1	0.988094	1	1	1	1	1	0.977385	1	1	1	1	1	1	1	1	1	1	1	1	1	1	1	1	1	1	1	1	1	1	1	1	1	1	1	0.996072	1	1	1	1	1
Cre01.g033750
Cre01.g033763
Cre01.g033832			possible DEAD-box helicase
Cre01.g033900					1	1	1	1	1	1	1	1	1	1	1	0.977385					1	1	1	1	1	1	1	1	1	1	1	1	1	1	1	1	1	1	1	1	1	1						1	1
Cre01.g033950	EXN2	ribonuclease H fold	3'-5' exonuclease with GRF zinc finger domain		1	1	0.98828	1	1	1	1	1	1	1	1	0.986596	1	1	1	1	1	1	1	1	1	1	1	1	1	1	1	1	1	1	1	1	1	1	1	1	1	1	1		1	1		1	1
Cre01.g034000	IPB1		Importin beta
Cre01.g034050					1	1	1	1	1	1	1	1	1	1	1	1	1	1	1	1	1	1	1	1	1	1	1	1	1	1	1	1	1	1	1	1	1	1	1	1	1	1	1	1	1	1	0.952286	1	0.957762
Cre01.g034100								1					1
Cre01.g034150					1	0.974945	0.98828	1	1	0.972075	1	1	1	1	1	1	1	1	1	1	1	1	1	1	1	1	1	1	1	1	1	1	1	1	1	1	1	1	1	1	1	1	1	0.853521	1	1	1	1	1
Cre01.g034200					1	0.347512	1	1	1	1	1	1	1	1	1	0.982382	1	1	1	1	1	1	1	1	1	1	1	1	1	1	1	1	1	1	1	1	1	1	1	1	1	1	1		1	1		1	0.980292
Cre01.g034250					1	1	1	1	1	1	1	1	1	1	1	0.990827					1	1	1	1	1	1	1	1	1	1	1	1	1	1	1	1	1	1	1	1	1	1	1	1	1	1	0.998687	1	1
Cre01.g034300
Cre01.g034325
Cre01.g034350					1	1	1	1	1	1	1	1	0.990546	1	1	1	1	1	1	1	1	1	1	1	1	1	1	1	1	1	1	1	1	1	1	1	1	1	1	1	1	1	1		1	1		1	1
Cre01.g034451					1	1	1	1	1	1	1	1	1	1	1	0.992455	1	1	1	1	1	1	1	1	1	1	1	1	1	1	1	1	1	1	1	1	1	1	1	1	1	1	1	1	1	1	0.985852	1	1
Cre01.g034500					1	0.909	0.98828	1	1	1	1	1	1	1	1	0.977385	1	1	1	1	0.820423	1	1	1	1	1	1	1	1	1	1	1	1	1	1	1	1	1	1	1	1	1	0.97804	0.659188	1	1	0.985852	1	0.842183
Cre01.g034550	FAP109	Found in the flagellar proteome	EF-Hand Containing Flagellar Associated Protein 109
Cre01.g034600					1	1	0.98828	1	1	1	1	1	1	1	1	0.990827	1	1	1	1	1	1	1	1	1	1	1	1	1	1	1	1	1	1	1	1	1	1	1	1	1	1	1	1	1	1	0.985852	1	1
Cre01.g034650
Cre01.g034700
Cre01.g034750																	1	1	1	1															1	1	1	1			1	1	1			1
Cre01.g034800
Cre01.g034850					1	0.974945	1	1	1	0.972075	0.766011	1	1	1	1	1	1	1	1	1	1	1	1	1	1	1	1	1	1	1	1	1	1	1	1	1	1	1	1	1	1	1	1			1		1	1
Cre01.g034875
Cre01.g034900	CDPK5		Calcium/calmodulin-dependent protein kinase		1	0.963607	1		1	0.972075	1	1		1	1	0.977385					1	1	1	1	1	1	1	1	1	1	1	1	1	0.915371					0.958591	1			0.97804			1		1	1
Cre01.g034950
Cre01.g035000
Cre01.g035050
Cre01.g035100
Cre01.g035150					1	1	0.98828		1	0.972075	1	1		0.869499	1	0.98568					1	1	1	1	1	1	1	1	1	1	1	1	1	1					1				1			1		1	1
Cre01.g035200
Cre01.g035250					1	1	1		1	1	1	1		1	1	1					1	1	1	1	1	1	1	1	1	1	1	1	1	1	1	1	1	1	1	1	1	1	1	1	1	1	1	1	1
Cre01.g035300	CPA2	Highly similar to plant N-carbamoylputrescine amidase (amidohydrolase), last step in the agmatinase pathway of polyamine (putrescine) biosynthesis; null-allele mutant was isolated (PMID 29743196)	N-carbamoylputrescine amidase		1	1	0.98828	1	1	1	1	1	1	1	1	0.986596	1	1	1	1	1	0.9969	1	1	1	1	1	1	1	1	1	1	1	1	1	1	1	1	1		1	1	1			1		1	0.980292
Cre01.g035350								1					1
Cre01.g035400
Cre01.g035450					1	0.974945	0.98828	1	1	1	1	1	1	1	1	0.99792					1	1	1	1	1	1	1	1	1	1	1	1	1	1	1	1	1	1	1	1	1	1	1		1	1		1	0.980292
Cre01.g035500	VPS34	Expressed Protein. Similar to VPS34, a phosphatidylinositol-3-kinase, involved in vacuolar transport and lipid metabolism; identical to partial cDNA sequence gi 2109288 gb U97662.1 CRU97662. Missing some exons due to sequence gaps	Phosphatidylinositol-3-kinase, probably vacuolar		1	1	0.98828	1	1	1	1	1	0.990546	1	1	0.990827	1	1	1	1	1	1	1	1	1	1	1	1	1	1	1	1	1	1	1	1	1	1	1	1	1	1	1	1	1	1	1	1	1
Cre01.g035550					1	1	1	1	1	1	1	1	1	1	1	0.977385	1	1	1	1	1	1	1	1	1	1	1	1	1	1	1	1	1	1	1	1	1	1	1	1	1	1	1		1	1		1	1
Cre01.g035600	MSC2	sequence similarity with bacterial (E. coli) mechanosensitive ion channel MscS	Mechanosensitive ion channel		1	0.974945	1	1	1	1	1	1	1	1	1	1	1	1	1	1	1	1	1	1	1	1	1	1	1	1	1	1	1	1	1	1	1	1	1	1	1	1	0.989756	0.969454	1	1	0.985852	1	1
Cre01.g035650
Cre01.g035700								1			1	0.893029	1				1	1	1	1			1	1	1	1		0.975669	1				1	1						1								1	1
Cre01.g035750	MSC3	sequence similarity with bacterial (E. coli) mechanosensitive ion channel MscS	Mechanosensitive ion channel					1					1
Cre01.g035800	IRK2	putative inward rectifier K+ channel	Inwardly-rectifying potassium channel		1	1	0.98828	1	1	0.988094	1	1	1	1	1	1	1	1	1	1	1	1	1	1	1	1	1	1	1	1	1	1	1	1	1	1	0.995497	1	1	1	1	1	1	1	1	1	0.985852	1	0.956267
Cre01.g035850	SEC24B	Hypothetical Conserved Protein. Similar to SEC24 component of COP-II vesicle coat complex involved in ER-to-Golgi transport. Part of Sec23/24 sub-complex.	COP-II coat subunit					1					1
Cre01.g035900								1					1
Cre01.g035950					1	1	1	1	1	1	1	1	1	1	1	1	1	1	1	1	1	1	1	1	1	1	1	1	1	1	1	1	1	1	1	1	1	1	1	1	1	1	0.989756		1	1		1	0.980292
Cre01.g036000
Cre01.g036050	MLH1	MutL homolog; involved in DNA mismatch repair, together with MSH proteins	DNA mismatch repair protein		1	1	1	1	1	0.997632	1	1	0.990546	1	1	0.98568	1	1	1	0.981387	1	1	1	1	1	1	1	1	1	1	1	0.870027	0.818337	1	1	1	1	1	1	1	1	1	0.989756	1	1	1	0.998687	1	1
Cre01.g036100					1	0.974945	1	1	1	1	1	1	0.650661	1	1	1	1	1	1	1	1	1	1	1	1	1	1	1	1	1	1	1	1	1	1	1	0.995497	0.970938	1	1	1	1	1	0.949494	1	1	1	1	0.980292
Cre01.g036150
Cre01.g036200		null-allele mutant was isolated (PMID 29743196)			1	0.823231	0.98828			1	1	1		1	1	0.99792	1	1	1	1	1	0.757451	1	1	1	1	1	1	1	1	1	1	1	1					1									1	1
Cre01.g036250					1	0.912407	0.98828	1	1	1	1	1	1	1	1	0.986596					1	1	1	1	1	1	1	1	1	1	1	1	1	1	0.991508	1	0.995497	0.831185	1	1	1	1	0.958257		1	0.997689		1	0.980292
Cre01.g036300
Cre01.g036350	PMA1		Related to plasma membrane P-type and chloroplast type calcium ATPases		1	0.909	0.908184	1	1	1	1	1	1	1	1	1	1	1	1	1	1	1	1	1	1	1	1	1	1	1	1	1	1	1	1	1	1	0.895762	1	1	1	1	1	1	1	1	1	1	0.980292
Cre01.g036400			Short-chain dehydrogenase/reductase		1	1	1	1	1	1	1	0.994684	1	1	1	0.990827					1	1	1	1	1	1	1	1	1	1	1	1	1	1	1	1	1	1	1	1	1	1	1	1	1	1	0.985267	1	1
Cre01.g036451			S-adenosyl-L-methionine-dependent methyltransferase
Cre01.g036500
Cre01.g036550	ERV14	Expressed Protein. Similar to Erv14p/cornichon, an ER vesicle integral membrane protein involved in establishing cell polarity, signaling and protein degradation	Cornichon-like protein
Cre01.g036600	EXN3		Exoribonuclease II
Cre01.g036650					1	1	1	1	1	0.988094	0.965595	1	1	1	1	0.990827	1	1	1	1	1	1	1	1	1	1	1	1	1	1	1	1	1	1	1	1	0.995497	0.985701	1	1	1	1	1			1		1	1
Cre01.g036700		null-allele mutant was isolated (PMID 29743196)			1	1	1	1	1	1	1	1	0.792068	0.787731	1	0.986596	1	1	1	1	1	1	1	1	1	1	1	1	1	1	1	1	1	1	1	1	1	1	1	1	1	1	1	1	1	1	1	1	1
Cre01.g036750	DMA1	Putative DNA methylase, N-6 adenine-specific	Putative DNA methylase
Cre01.g036800	KIN9-1	kinesin-9 family protein (peptide is shared with several kinesins)	Kinesin motor protein
Cre01.g036850	PDY1	Contains a proline dehydrogenase domain (IPR2872) and a potential EF-hand. An EF-hand is also present in a Caenorhabditis elegans proline oxidase. In human, a proline oxidase gene is induced by p53 (PIG6) and mediates apoptosis through a calcineurin-dependent pathway [PMID: 15914462]. In Arabidopsis a proline oxidase gene is induced in response to osmotic stress [PMID:8776899].	Proline dehydrogenase		1	1	1	1	1	0.972075	1	1	1	1	1	0.990827	1	1	1	1	1	1	1	1	1	1	1	1	1	1	1	1	1	1	1	1	1	1	1		1	1	0.989756		0.964123	1		1	1
Cre01.g036900					1	1	0.98828	1	1	1	1	1	1	1	1	1					1	1	1	1	1	1	1	1	1	1	1	1	1	1	1	1	1	1	1	1	1	1	1		1	0.788489		1	1
Cre01.g036950	CBA1		Cobalamin 5'-phosphate synthase
Cre01.g037000	SCPL49	null-allele passenger mutation was isolated (PMID 29743196)	Serine carboxypeptidase
Cre01.g037050					1	1	1	1	1	1	1	1	1	1	1						1	1	1	1	1	1	1	1	1	1	1	1	1	1	1	1	1	1	1		1	1						1	1
Cre01.g037100					1	1	0.98828	1	1	0.990934	1	1	1	1	1	0.990827	1	0.933417	0.743539	0.864002	1	1	1	1	1	1	1	1	1	1	1	1	1	1	1	1	1	1	1	1	1	1	0.989756	0.996072	1	0.956539	0.952286	1	0.956267
Cre01.g037150			ion channel/ voltage-gated chloride channel
Cre01.g037250								1					1
Cre01.g037300
Cre01.g037350	CGLD2	Conserved in the Green Lineage and Diatoms	Thioesterase family protein
Cre01.g037400	CYN19-1	Peptidyl-prolyl cis-trans isomerase (rotamase), cyclophilin type similar to At2g16600 (AtCYP19-1) and other cytosolic cyclophilins; has homology to mRNA splicing factor SYF2	Cyclophilin		1	1	1	1	1	0.938325	1	1	1	1	1						1	1	1	1	1	1	1	1	1	1	1	0.870027	1	1	1	1	0.99993	1	1	1	1	1	1		1	1		1	1
Cre01.g037450
Cre01.g037476
Cre01.g037500					1	1	1	1	1	1	1	1	1	1	1	0.80182	1	1	1	1	1	1	1	1	1	1	1	1	1	1	1	1	1	1	1	1	1	1	1	1	1	1	1		1	1		1	1
Cre01.g037550					1	1	1	1	1	1	1	1	1	1	1	1	1	1	1	0.999589	1	1	1	1	1	1	1	1	1	1	1	1	1	1	1	1	0.995497	1	1	1	1	1	0.989756	1	1	1	1	1	1
Cre01.g037600
Cre01.g037700	FAD3	Linoleate desaturase; enzymes of this family catalyze the insertion of a double bond at the delta position of fatty acids	Fatty acid desaturase
Cre01.g037751
Cre01.g037800	TRX21	Shares some similarities with putative ATP binding protein. Contains a thioredoxin homology domain lacking the thioredoxin active site.	Putative thioredoxin		1	1	1	1	1	1	0.673805	1	1	1	1	1	1	1	1	1	1	1	1	1	1	1	1	1	0.62055	1	1	1	1	1	1	1	1	1	1	1	1	1	0.989756	0.788211	1	1	0.920563	1	1
Cre01.g037850	BCC2	Biotin-containing subunit of the chloroplastic acetyl-coenzyme A carboxylase	Acetyl-CoA biotin carboxyl carrier
Cre01.g037900
Cre01.g037950
Cre01.g038000					1	1	1	1	1	0.972075	1	1	1	1	1	1	1	1	1	1	1	1	1	1	1	1	1	1	1	1	1	1	1	1	1	1	1	1	1	1	1	1	1	1	1	1	1	1	1
Cre01.g038050	COP7	Histidine kinase rhodopsin 3; contains bacteriorhodopsin, Histine kinase and response regulator receiver domains	Chlamoypsin 7
Cre01.g038100		Similar to Bestrophin, RFP-TM, chloride channel; similar to Arabidopsis AT3G61320 and AT2G45870; part of a small multigene family that includes Low-CO2-inducible membrane protein LCI11	putative chloride channel		1	1	1	1	1	0.972075	1	1	0.96784	1	1	1	1	1	1	1	1	1	1	1	1	1	1	1	1	1	1	1	1	1	1	1	1	1	1	1	1	1	0.989756	0.996145	1	1	1	1	1
Cre01.g038151	BRAT1*				1	0.825775	1	1	1	1	1	0.957617	1	0.216325	0.154562	1	1	1	1	1	1	1	1	1	1	1	1	1	1	1	1	1	1	0.2085	1	1	0.0300755	0.143477	1	1	1	1	0.989756	0.996072	1	1	0.985852	1	1
Cre01.g038200
Cre01.g038250	SDC1	Serine decarboxylase involved in ethanolamine production for PtdEtn biosynthesis	Serine decarboxylase
Cre01.g038300					1	1	1		1	0.997632	1	1		1	1		1	1	1	1	1	0.893569	1	1	1	1	1	1	1	1	1	1	1	1	1	1	1	1	1	1	1	1	1		1	1		1	1
Cre01.g038350
Cre01.g038376
Cre01.g038400	CRT2	Calreticulin 2. Calreticulin (CRT) is a high-capacity calcium-binding protein mainly localized to the endoplasmic reticulum in eukaryotic cells. Higher plants contain two distinct groups of CRTs: a CRT1/CRT2 group and a CRT3 group. Similar to Arabidopsis At1g09210.1	Calreticulin 2, calcium-binding protein
Cre01.g038450
Cre01.g038500	CYP746A1	Cytochrome P450. CYP746B1 is found in moss Physcomitrella patens	Cytochrome P450, CYP197 superfamily, CYP197B family
Cre01.g038550	SQD2	sulfolipid synthase, adds sulfoquinovose to diacylglycerol to produce the plant sulfolipid, sulfoquinovosyldiacylglycerol	Sulfolipid synthase		1	1	1	1	1	1	1	1	1	1	1	1	1	1	1	1	1	1	1	1	1	1	1	1	1	1	1	1	1	1	1	1	1	1	1	1	1	1	1	1	1	1	1	1	1
Cre01.g038600	FAD7		Chloroplast glycerolipid omega-3-fatty acid desaturase					1		0.986748	1	1	0.880204	1	1	1							1	1	1	1	1	1	1	1	1	1	1	1	1	1	1	1	1		1	1						1	1
Cre01.g038650	SRS2	SC35-like protein	Serine/arginine-rich pre-mRNA splicing factor
Cre01.g038700	CLV5		Voltage-gated chloride channel		1	1	0.98828	1	1	1	1	1	1	1	1	1	1	1	1	1	1	1	1	1	1	1	1	1	1	1	1	1	1	1	1	1	1	1	1	1	1	1	1	1	1	1	0.985852	1	1
Cre01.g038750	MOT7	Flagellar Associated Protein; Identified by comparative genomics as being present only in organisms having motile (MOT) cilia	motile cilia related
Cre01.g038800	MIP3	Related to plant plasma membrane SIP, aquaporin-like	Major intrinsic protein superfamily
Cre01.g038850
Cre01.g038900					1	1	1	1	1	1	1	1	1	1	1	1	1	1	1	1	1	1	1	1	1	1	1	1	1	1	1	1	1	1	1	1	1	1	1	1	1	1	1	1	1	1	0.985852	1	1
Cre01.g038950	SELF	Most similar to human SelF; contains Sep15/SelM thioredoxin-like domain; apparently not a Selenoprotein in Chlamydomonas	SelF/SelM homolog
Cre01.g039000
Cre01.g039050					1	1	1	1	1	1	1	1	1	1	1	1	1	1	1	1	1	1	1	1	1	1	1	1	1	1	1	1	1	1	1	1	0.995497	1	1	1	1	1	1		1	1		1	1
Cre01.g039101	CSB7	CSB family member have highly similar sequences and show various degrees of N-terminal truncation; C-terminal part similar to transposase DNA-binding domain; is probably part of a (truncated) repeat element	Probable transposon-derived protein of Chlamydomonas-Specific family B
Cre01.g039150	TIC21		21 kDa translocon at the inner membrane of chloroplasts
Cre01.g039200	IFT22	Flagellar Associated Protein, found in the Chlamydomonas flagellar proteome [PMID: 15998802]; belongs to core of IFT-B particle; has orthologs in most flagellated eukaryotes (RABL5 in human), a member of the Ras superfamily of GTPases but the GTP-specificity motif abrogated (ATPase?)	Intraflagellar transport protein 22
Cre01.g039250	RPS2	Cytosolic 40S small ribosomal subunit protein S2	Cytosolic 80S ribosomal protein S2
Cre01.g039300	RB47	almost identical to T07933, polyadenylate-binding protein RB47 precursor, chloroplast-targeted [PMID: 9482869]; regulates translation of psbA; possibly controlled by RB60, a protein disulfide isomerase whose Volvox homolog is controlled by regA (regulator of somatic development)	Polyadenylate-binding protein RB47
Cre01.g039350	NCR2	NADPH-cytochrome P450 reductase (NADPH-ferrihemoprotein reductase)	Cytochrome P450 reductase, possibly CYP505 family
Cre01.g039400
Cre01.g039450					1	1	1	1	1	1	1	1	1	1	1	0.986596	1	1	0.738344	0.981387	1	1	1	1	1	1	1	1	1	1	1	1	1	1	1	1	1	1	1	1	1	1	1	1	1	1	1	1	1
Cre01.g039500	FAP89	Conserved uncharacterized Flagellar Associated Protein, similar to Notchless; found in the flagellar proteome [PMID: 15998802]	Flagellar Associated Protein 89		1	0.909	0.908184	1	1	1	1	0.949216	1	1	1	0.986596	1	1	1	1	1	0.76001	1	1	1	1	1	1	1	1	1	1	1	1	1	1	1	1	1	1	1	1	1	1	1	1	1	1	1
Cre01.g039550	PLAP1	PAP-fibrillin family protein	Plastid lipid associated protein		1	1	1	1	1	0.938325	1	0.949216	0.389521	0.728211	1	0.886019	1	1	1	1	1	0.9969	1	1	1	1	1	0.975669	1	1	1	1	1	0.942825	1	1	1	1	1	1	1	1	0.915005	0.967424	1	1	1	1	1
Cre01.g039600
Cre01.g039626
Cre01.g039650	PDF1C	Polypeptide deformylase,removes formyl group from initiator Met; organelle targetted; highly similar to nearby PDF1B but seems to lack N-terminal part and shows very low expression level: could be a pseudogene	Peptide deformylase
Cre01.g039702					1	1	1	1	1	0.938325	1	1	1	1	1	0.98568	1	1	1	1	1	1	1	1	1	1	1	1	1	1	1	1	1	1	1	1	0.99993	1	1	1	1	0.97502	0.989756	1	1	1	1	1	1
Cre01.g039750	PDF1B	Polypeptide deformylase,removes formyl group from initiator Met; organelle targetted; linked to PDF1C	Peptide deformylase
Cre01.g039800
Cre01.g039850	CGL48	Conserved in the Green Lineage	conserved protein related to lysine decarboxylase domain		1	0.974224	0.98828	1	1	1	1	1	1	1	1	0.982382	1	1	1	1	1	1	1	1	1	1	1	1	1	1	1	1	1	1	1	1	1	1	1	1	1	1	1	0.995735	1	1	0.985267	1	1
Cre01.g039900	TRZ4	Weak similarity to RNase Z, may be a beta-lactamase family protein	RNase Z-like protein
Cre01.g039950	MFT32	Permease, Nodulin-like	Major facilitator superfamily transporter
Cre01.g040000	RPL26	Cytosolic 60S large ribosomal subunit protein L26	Cytosolic 80S ribosomal protein L26
Cre01.g040050	TPK1	Pyrophosphorylate thiamine to form thiamine pyrophosphate (the active form of the cofactor)	Thiamine pyrophosphokinase					1	1	1	0.756447	1	0.850703	1	1								1	1	1	1	1	1	1	1	1	1	1	1	1	1	1	1	1		1	1	1			1		1	1
Cre01.g040100					1	1	1	1	1	1	1	1	1	1	1	1	1	1	1	1	1	1	1	1	1	1	1	1	1	1	1	1	1	1	1	1	1	1	1	1	1	1	1		1	1		1	0.967597
Cre01.g040150					1	1	1	1	1	0.938325	1	1	1	1	1	0.977385	1	1	1	1	1	1	1	1	1	1	1	1	1	1	1	1	1	1	1	1	1	1	1	1	1	1	0.989756	1	1	0.84785	1	1	0.821527
Cre01.g040200	WNK2	WNK (With No Lysine) protein kinase homolog	WNK protein kinase		1	1	1	1	1	0.988094	1	1	1	1	1	0.98568					1	1	1	1	1	1	1	1	1	1	1	1	1	1	1	1	1	1	1	1	1	1	1	1	1	1	1	1	1
Cre01.g040250	DNJ9	DnaJ-like protein; might be targeted to chloroplast, as judged from homology to rice Q5QMD6 and to Arabidopsis O8799 predicted (weakly) by TargetP to be chloroplast-targeted; contains O-methyltransferase in N-terminus (pfam1596) (but not the higher plan	DnaJ-like protein		1	1	1	1	1	0.938226	1	1	1	1	1	1	1	1	1	1	0.923256	0.883456	1	1	1	1	1	1	1	1	1	0.870027	1	1	1	1	1	1	1	1	1	1	1	1	1	0.956539	1	1	1
Cre01.g040300			Catechol O-methyltransferase		1	1	0.98828	1	1	0.986748	1	1	1	1	1	0.990827					1	1	1	1	1	1	1	1	0.943622	1	1	1	1	1	1	1	0.995497	1	1	1	1	1	1	1	1	1	1	1	1
Cre01.g040350	MSH8	a DNA helicase. Forms a complex with MutL (see MLH genes); null-allele passenger mutation was isolated (PMID 29743196)	DNA mismatch repair protein, MutS homolog		1	1	1	1	1	1	1	1	1	1	1	1	1	1	1	1	1	1	1	1	1	1	1	1	1	1	1	1	1	1	1	1	1	1	1	1	1	1	1	0.996072	1	1	1	1	1
Cre01.g040379					1	1	1	1	1	1	1	1	1	1	1	1	1	1	1	1	1	1	1	1	1	1	1	1	1	1	1	1	1	1	1	1	1	1	1	1	1	1	1	1	1	1	1	1	1
Cre01.g040400
Cre01.g040450	HDT1	Histidine-Aspartic Acid Phosphotransferase 1; Intermediate in Histidine phosphorylation cascade; Contains H residue that accepts phosphate group from histidine kinase and transfers to a receiver protein	Histidine-aspartic acid phosphotransferase
Cre01.g040476
Cre01.g040500
Cre01.g040517
Cre01.g040550
Cre01.g040600	FAP327		Flagellar Associated Protein 327		1	1	1	1	1	0.988094	1	0.893029	1	1	1	0.98568	1	1	1	1	1	1	1	1	1	1	1	1	1	1	1	1	1	1	1	1	0.995497	1	1	1	1	1	0.974704	1	1	1	1	1	0.956267
Cre01.g040650					1	1	1		1	1	1	1		1	1	1					1	1	1	1	1	1	1	1	1	1	1	1	1	1	1	1	1	1	1		1	1	1		1	1		1	1
Cre01.g040701								1					1
Cre01.g040750
Cre01.g040801
Cre01.g040850					1	1	1	1	1	1	1	1	1	1	1	1	1	0.64769	1	0.999589	1	1	1	1	1	1	1	1	1	1	1	1	1	1	1	1	1	1	1	1	1	1	1	1	1	1	1	1	1
Cre01.g040900
Cre01.g040950					1	1	1	1	1	0.972075	1	1	1	1	1	1	1	1	1	1	1	1	1	1	1	1	1	1	1	1	1	1	1	1	1	1	0.995497	1	1	1	1	1	0.974704	1	1	1	1	1	1
Cre01.g041000
Cre01.g041050	AOC6	Related to human SLC7A family of solute carriers, involved in cationic amino acid transport (arginine, lysine, ornithine); this is probably the gene mutated in the L-MSX resistant mutant msr1, mapped to a compatible position on LG I	Cationic amino acid transporter		1	1	1	1	1	1	1	1	1	1	1	0.977385	1	1	1	1	1	1	1	1	1	1	1	1	1	1	1	1	1	0.998629	1	1	1	1	1	1	1	1	0.989756		1	1		1	1
Cre01.g041100	HLM3	Protein contains an interrupted SET domain with similarity to Arabidopsis thaliana ATXR2, SET36, SDG36 (At3g2182). ChromoDB SDG345	Histone-lysine N-methyltransferase		1	1	1	1	1	1	1	1	1	1	1	1	1	1	1	1	1	1	1	1	1	1	1	1	1	1	1	1	1	1	1	1	1	1	1	1	1	1	1	1	1	1	1	1	1
Cre01.g041150					1	0.912407	1	1	1	1	1	1	1	1	1	0.98568	1	1	1	1	1	1	1	1	1	1	1	1	1	1	1	1	1	1	1	1	1	1	1	1	1	1	0.724161		1	1		1	1
Cre01.g041200
Cre01.g041256					1	1	1	1	1	1	1	1	1	1	1	0.982382	1	1	1	1	1	1	1	1	1	1	1	1	1	1	1	1	1	1	1	1	1	1	1	1	1	1	0.989756	1	1	1	1	1	1
Cre01.g041300	ALG10	GT59 family	a-1,2-glucosyltransferase
Cre01.g041351					1	1	1	1	1	1	1	1	1	1	1	1					1	1	1	1	1	1	1	1	1	1	1	1	1	1	1	1	1	1	1	1	1	1	0.927735	1	1	1	1	1	0.928774
Cre01.g041400					1	1	0.98828	1	1	1	1	1	1	1	1	0.982382	1	1	1	1	1	1	1	1	1	1	1	1	1	1	1	1	1	1	1	1	1	1	1	1	1	1	1	1	1	1	1	1	1
Cre01.g041426					1	0.974945	0.98828	1	1		1	1	1			0.853524	1	1	1	1	1	0.9969	1	1	1	1		1	1				1	1	1	1	0.995497	0.835812		1	1	1	0.989756			1		1	0.980292
Cre01.g041450			Phosphoprotein phosphatase 2C-related
Cre01.g041500								1					1
Cre01.g041550
Cre01.g041583		null-allele mutant was isolated (PMID 29743196)
Cre01.g041650
Cre01.g041667
Cre01.g041700								1					1
Cre01.g041752					1	1	1	1	1	1	1	1	1	1	1						1	1	1	1	1	1	1	1	1	1	1	1	1	1	1	1	1	1	1	1	1	1	1		1	1		1	1
Cre01.g041800					1	1	1	1	1	0.988094	1	1	1	1	1	1	1	1	1	1	1	1	1	1	1	1	1	1	1	1	1	1	1	1	1	1	1	1	1	1	1	1	1		1	1		1	0.980292
Cre01.g041850
Cre01.g041855
Cre01.g041900					1	0.858046	1	1	1	1	1	1	1	1	1	1	1	0.879679	1	1	1	1	1	1	1	1	1	1	1	1	1	1	1	1	1	1	1	1	1	1	1	1	1	1	1	1	1	1	1
Cre01.g041950										1				1	1												1			1	1	1							1
Cre01.g042000					1	1	1	1	1	1	1	1	1	1	1		1	1	1	1	1	1	1	1	1	1	1	1	1	1	1	1	1	1	1	1	1	1	1		1	1	1	0.996072		1	0.952286	1	1
Cre01.g042050			Methionine sulphoxide reductase. Possibly a selenoprotein		1	1	1	1	1	0.997632	1	1	1	1	1	0.98568	1	1	1	1	1	1	1	1	1	1	1	1	1	1	1	1	1	0.915371	1	1	1	1	1	1	1	1	0.989756	1	1	1	1	1	1
Cre01.g042100					1	1	0.98828	1	1	1	1	1	1	1	1	1	1	1	0.984606	1	1	1	1	1	1	1	1	1	1	1	1	1	1	1	1	1	1	1	1	1	1	1	1		1	1		1	1
Cre01.g042150
Cre01.g042200
Cre01.g042250					1	1	1	1	1	1	1	1	1	1	1	1	1	1	1	1	1	1	1	1	1	1	1	1	1	1	1	1	1	1	1	1	1	1	1	1	1	1	1	0.659188	1	1	0.903223	1	1
Cre01.g042300	SRR6	Scavenger receptor cysteine-rich protein; contains ligand-binding SRCR domain found in speract/scavenger receptor (PMID: 14995912)	Scavenger receptor cysteine rich (SRCR) protein
Cre01.g042352					1	1	0.998181	1	1	0.860792	1	1	1	1	1	0.990827	1	1	1	1	1	1	1	1	1	1	1	1	1	1	1	1	1	1	1	1	1	0.937235	1	1	1	1	0.989756		1	0.956539		1	0.928453
Cre01.g042402
Cre01.g042450					1	1	1	1	1	1	1	1	1	1	1	1	1	1	1	1	1	1	1	1	1	1	1	1	1	1	1	1	1	1	1	1	1	1	1	1	1	1	1	1	1	1	1	1	1
Cre01.g042502								1	1	0.972075	1	0.949216	1	1	1	0.992455							1	1	1	1	1	1	1	1	1	1	1	1	1	1	1	1	1	1	1	1	1	0.996145	1	1	0.985852	1	1
Cre01.g042550
Cre01.g042600
Cre01.g042650
Cre01.g042700
Cre01.g042750	ACH1	Aconitate hydratase (EC 4.2.1.3), mitochondrial; citrate hydro-lyase; aconitase	Aconitate hydratase
Cre01.g042800	DVR1	3,8-divinyl protochlorophyllide a 8-vinyl reductase, chloroplast precursor [PMID: 1584938]; predicted chloroplast transit peptide 1-58; [PMID: 15695432; PMID: 1584938]. This is an NAD-dependent epimerase/dehydratase (see SNE family)	3,8-divinyl protochlorophyllide a 8-vinyl reductase, chloroplast precursor
Cre01.g042850
Cre01.g042900			Putative rRNA (adenine-N6-)-methyltransferase
Cre01.g042950
Cre01.g043000
Cre01.g043050	SNR2		SNARE-associated Golgi protein
Cre01.g043100
Cre01.g043150		Putative basic-leucine zipper (bZIP) transcription factor	bZIP transcription factor
Cre01.g043200	CGLD6		conserved expressed protein
Cre01.g043250					1	0.986059	1	1	1	1	1	1	1	1	1	1	1	0.823929	1	1	1	1	1	1	1	1	1	1	1	1	1	1	1	1	1	1	1	1	1	1	1	1	1	1	1	1	0.985852	1	1
Cre01.g043300		null-allele mutant was isolated (PMID 29743196)
Cre01.g043350	CAO1	Chlorophyll a oxygenase; chlorophyll b synthase [GI:61742125; PMID: 1584938]; Predicted chloroplast transit peptide 1-29. Previously annotated as CAO	Chlorophyll a oxygenase, chloroplast precursor
Cre01.g043400		null-allele mutant was isolated (PMID 29743196)
Cre01.g043450
Cre01.g043500
Cre01.g043550					1	1	1	1	1	1	1	1	1	1	1	1	1	1	1	1	1	1	1	1	1	1	1	1	1	1	1	1	1	1	1	1	1	1	1	1	1	1	1	1	1	1	1	1	1
Cre01.g043600
Cre01.g043650	DLU2	outer dynein arm leucine-rich repeat protein	Outer Arm Dynein assembly		1	1	0.98828	1	1	1	1	1	1	1	1	1	1	1	1	1	1	1	1	1	1	1	1	1	1	1	1	1	1	1	1	1	1	1	1	1	1	1	1	1	1	1	1	1	1
Cre01.g043700
Cre01.g043750	BBS7	Flagellar protein, core component of the core BBSome complex that targets membrane proteins to cilia	Bardet-Biedl syndrome-7 associated protein					1					1
Cre01.g043800
Cre01.g043817
Cre01.g043850					1	1	1	1	1	1	1	1	0.959286	1	1	0.990827	1	1	1	1	1	1	1	1	1	1	1	1	1	1	1	1	1	1	1	1	1	1	1	1	1	1	0.924537	0.996072	1	1	1	1	1
Cre01.g043950
Cre01.g044100	AMB3	Belongs to glycoside hydrolase family 14; alpha 1,4-glucan maltohydrolase (EC 3.2.1.2), hydrolyzes the alpha 1,4-glucosidic linkages of starch from the nonreducing ends.	Beta-amylase
Cre01.g044150
Cre01.g044200
Cre01.g044250	CAM4		Calmodulin-like protein		1	1	1	1	1	1	1	1	1	1	1	0.886019	1	1	1	1	1	1	1	1	1	1	1	1	1	1	1	1	1	1	1	1	1	1	1	1	1	1	1		1	1		1	0.980292
Cre01.g044276										0.986748	1	1		0.916506	1								1	1	1	1	1	1	1	1	1	1	1	1					1									1	1
Cre01.g044300
Cre01.g044350					1	1	1	1	1	1	1	1	1	1	1	0.990827	1	1	1	1	1	1	1	1	1	1	1	1	1	1	1	1	1	1	1	1	1	1	1	1	1	1	0.989756	1	1	1	1	1	1
Cre01.g044400
Cre01.g044450
Cre01.g044550
Cre01.g044600								1	1	1	1	1	1	1	1		1	1	1	1			1	1	1	1	1	1	1	1	1	1	1	1	1	1	1	1	1		1	1						1	1
Cre01.g044650					1	1	1	1	1	1	1	1	1	1	1	0.990827	1	0.879679	1	1	1	1	1	1	1	1	1	1	1	1	1	1	1	1	1	1	1	1	1	1	1	1	1	1	1	1	1	1	1
Cre01.g044700			Glutathione S-transferase		1	1	1	1	1	1	1	1	1	1	1	0.982382	1	1	1	1	1	1	1	1	1	1	1	1	1	1	1	1	1	1	1	1	0.995497	1	1	1	1	1	1			1		1	1
Cre01.g044750
Cre01.g044800	PFL1	Pyruvate-formate lyase; may contain organelle targeting peptide; corresponds to GI:585666 (a C-terminal fragment), induced under phosphate deprivation; also known as formate acetyltransferase. Genbank AJ620191, GI:92084841; PMID: 16452484	Pyruvate-formate lyase		1	1	1	1	1	1	1	1	1	1	1	0.984846	1	1	1	1	1	1	1	1	1	1	1	1	1	1	1	1	1	1	1	1	1	1	1	1	1	1	1	0.996145	1	1	1	1	1
Cre01.g044850					1	1	0.98828	1	1	0.988094	1	1	1	1	1	0.986596	1	1	1	1	1	1	1	1	1	1	1	1	1	1	1	1	1	1	1	1	1	1	1	1	1	1	0.825823	1	1	0.835795	0.952286	1	1
Cre01.g044900					1	1	0.98828	1	1	0.938325	1	1	1	1	1	0.98568	0.897978	1	0.97361	1	1	1	1	1	1	1	1	1	1	1	1	1	1	1					1	1			0.989756			1		1	1
Cre01.g044950
Cre01.g045000	PRL9	CAP (Cysteine-rich secretory proteins, Antigen 5, and Pathogenesis-related 1 protein) superfamily protein	Predicted extracellular protein
Cre01.g045050
Cre01.g045100		null-allele mutant was isolated (PMID 29743196)
Cre01.g045150	FAP304		Flagellar Associated Protein 304		1	0.974224	1	1	1	1	1	1	1	1	1	1	1	1	1	1	1	1	1	1	1	1	1	1	1	1	1	1	1	1	1	1	1	1	1	1	1	1	1	1	1	1	1	1	1
Cre01.g045200
Cre01.g045350	DRC5	(PubMed ID:23427265 Bower et al. Porter 2013) and (PubMed ID:21700706 Lin et al. Nicastro 2011); gene deleted in pf4; conserved	Nexin-dynein regulatory complex 5					1					1
Cre01.g045400	CSB8	CSB family member have highly similar sequences and show various degrees of N-terminal truncation; C-terminal part similar to transposase DNA-binding domain; is probably part of a (truncated) repeat element	Probable transposon-derived protein of Chlamydomonas-Specific family B
Cre01.g045426
Cre01.g045450					1	1	1	1	1	1	1	1	1	1	1	1					1	1	1	1	1	1	1	1	1	1	1	1	1	1	1	1	1	1	1	1	1	1	0.68788			1		1	1
Cre01.g045500		null-allele mutant was isolated (PMID 29743196)			1	1	1	1	1	1	1	1	1	1	1	1	1	1	1	1	1	1	1	1	1	1	1	1	1	1	1	1	1	1	1	1	1	1	1		1	1	1		1	1		1	1
Cre01.g045550	APE2	Putative triose-phosphate transporter. Located in zones of contact between the inner and outer membrane of the chloroplast (By similarity). Belongs to the TPT transporter family. TPT (TC2.A.7.9.1) subfamily transporter; null-allele mutant was isolated (PMID 29743196)	solute carrier family 35 protein
Cre01.g045600	SRR12	Speract/scavenger receptor cysteine-rich (SRCR) family protein, transmembrane glycoprotein	Speract/scavenger receptor, transmembrane glycoprotein		1	1	1	1	1	1	1	1	1	1	1	1					1	1	1	1	1	1	1	1	1	1	1	1	1	1	1	1	1	1	1	1	1	1	0.989756	1	1	0.84785	1	1	0.928453
Cre01.g045601					1	1	1	1	1	0.922798	1	1	1	1	1	0.982382	1	1	1	0.980103	1	1	1	1	1	1	1	1	1	1	1	1	1	1	1	1	1	1	1	1	1	0.97502	0.989756		1	0.84785		1	1
Cre01.g045640
Cre01.g045650	ZNJ3	contains a Zn-finger domain with CXXCXGXG motif, also found in DnaJ co-chaperones; probably organelle-targeted	DnaJ-like zinc-finger protein
Cre01.g045700	CAT2	Haem-containing catalase-peroxidases, a bifunctional antioxidant enzyme that exhibit both catalase (EC:1.11.1.6) and peroxidase (EC:1.11.1.7) activity; functions as an oligomer; the primary structure of the subunit can be divided into two similar halves, which may have arisen from a gene duplication event; most related to bacterial homologues, localization unsure	Catalase/peroxidase		1	1	0.98828	1	1	0.972075	1	0.652898	0.959286	1	1	0.98568	1	1	1	1	1	1	1	1	1	1	1	1	1	1	1	1	1	1	1	1	0.995497	1	1	1	1	1	0.957505	1		0.910705	1	1	1
Cre01.g045800					1	1	1		1	0.997632	1	1		1	1	0.977385					1	1	1	1	1	1	1	1	1	1	1	1	1	1	1	1	1	1	1	1	1	1	0.989756		1	1		1	1
Cre01.g045825
Cre01.g045850					1	1	1	1	1	1	1	1	1	1	1	1					1	1	1	1	1	1	1	1	1	1	1	1	1	1	1	1	1	1	1		1	1	0.989756		1	1		1	1
Cre01.g045902
Cre01.g045903	DGAT1	Catalyzes the reaction: acyl-CoA + 1,2-diacylglycerol = CoA + triacylglycerol. May contain additional coding sequence in intronic N-island PMID: 27175017	Diacylglycerol O-acyltransferase					1					1
Cre01.g045950
Cre01.g046052
Cre01.g046150			Xaa-Pro aminopeptidase
Cre01.g046237		ts lethal mutations isolated (PMID 25336509)			1	0.986059	1	1	1	1	1	1	1	1	1						1	1	1	1	1	1	1	1	1	1	1	1	1	1	1	1	1	1	1		1	1	0.989756			1		1	1
Cre01.g046250		May contain additional coding sequence in intronic N-island PMID: 27175017
Cre01.g046324					1	0.974945	0.98828	1	1	1	1	1	0.959355	1	1	1	1	1	1	1	1	1	1	1	1	1	1	1	1	1	1	1	1	1	0.991508	1	0.995497	0.917417	1	1	1	1	1		1	1		1	1
Cre01.g046600
Cre01.g046650								1					1
Cre01.g046652
Cre01.g046800	MSP1	model transcript sequence is correct, but protein is described in wrong frame; CDS starts at position 6551288, with UGA-encoded Sec residues at positions 47 and 104 in the protein sequence; contains SECIS in 3'-UTR; the second, best conserved Sec is within first of four transmembrane segments; family is present in algae, Amoebas, Sphaeroforma, but not animals; Sec transformed to Cys in some Chlor…	Membrane selenoprotein
Cre01.g046850	UBC13		E2 Ubiquitin conjugating enzyme
Cre01.g046950
Cre01.g047001
Cre01.g047200
Cre01.g047218
Cre01.g047229
Cre01.g047265	PHC52	null-allele mutant was isolated (PMID 29743196)	Pherophorin-chlamydomonas homolog 52		1	1	1	1	1	0.93221	1	1	1	1	1	0.992455	1	1	1	0.980103	1	1	1	1	1	1	1	1	1	1	1	1	1	1	1	1	1	1	1	1	1	1	1		1	0.997689		1	1
Cre01.g047300
Cre01.g047350
Cre01.g047400								1		1	0.561572	1	1	1	1								1	1	1	1	1	1	1	1	1	1	1	1					1									1	1
Cre01.g047450	CPLD17	OTU-like cysteine protease. Conserved expressed organelle-targeted protein. Family is comprised of a group of predicted cysteine proteases, homologous to the Ovarian Tumour (OTU) gene in Drosophila.	conserved expressed organelle-targeted protein
Cre01.g047500					1	0.104122	0.908184	1	1	0.938325	1	1	1	1	1	0.982382	1	1	1	1	1	1	1	1	1	1	1	1	1	1	1	1	1	1	1	1	1	1	1	1	1	1	1		1	1		1	1
Cre01.g047600		; 3-oxoacyl-[acyl-carrier-protein] reductase-related protein	Short-chain dehydrogenase/reductase
Cre01.g047650
Cre01.g047700	CYN40	Peptidyl-prolyl cis-trans isomerase (rotamase), cyclophilin type; C-terminal TPR domain involved in HSP90 interaction; cytosolic; similar to At2g15790 (AtCYP40, CYP40) and AT2G38730 (AtCYP22)	Cyclophilin					1					1
Cre01.g047800	GRX6	Glutaredoxin 6, CGFS type glutaredoxin, probably chloroplastic. GRX domain on C-terminal part. N-terminal part: no homology with proteins of known function but strong homology with synechocystis slr1035. PMID: 16328797	Glutaredoxin 6, CGFS type, probably chloroplastic
Cre01.g047850
Cre01.g047900					1	0.963607	0.98828	1	1	1	1	1	0.990546	1	1	0.98568	1	1	1	1	1	0.803612	1	1	1	1	1	1	1	1	1	1	1	1	1	1	0.995497	0.953696	1	1	1	1	1	1	1	1	0.985852	1	1
Cre01.g047950	IFT27	Small GTPase distantly related to Rab-like proteins from mammals, found in the flagellar proteome [PMID: 15998802]; belongs to core of IFT-B particle	Intraflagellar transport protein 27
Cre01.g048000					1	1	1	1	1	1	1	1	1	1	1	1	1	1	1	1	1	1	1	1	1	1	1	1	1	1	1	1	1	1	1	1	1	1	1	1	1	1	1	1	1	1	1	1	1
Cre01.g048050	COA3	4-phospho-panto-thenoylcysteine synthetase/phosphopantothenate-cysteine ligase. Probably catalyzes the second and third steps (out of five) of CoA synthesis from pantothenate	phosphopantothenate-cysteine ligase		1	0.974945	0.98828	1	1	1	1	1	1	1	1	0.98568	1	1	1	1	1	1	1	1	1	1	1	1	1	1	1	1	1	1	1	1	1	1	1	1	1	1	1	1	1	1	1	1	1
Cre01.g048100					1	1	1	1	1	1	1	1	1	1	1	1	1	1	1	1	1	1	1	1	1	1	1	1	1	1	1	1	1	1	1	1	1	1	1	1	1	1	1	1	1	1	1	1	1
Cre01.g048102
Cre01.g048150	HLA8	Staphylococcal nuclease homolog. Thermonuclease family. Induced under high light condition [PMID: 12000678]. A part of post-transcriptional gene silencing machinery [PMID: 11782532]	Transcriptional co-activator/nuclease induced by high light
Cre01.g048200
Cre01.g048300
Cre01.g048350	CGL53	Conserved in the Green Lineage	conserved protein with glycosyl hydrolase family 5 domain
Cre01.g048400					1	1	1	1	1	1	1	1	1	0.982735	1	0.984846					1	1	1	1	1	1	1	1	1	1	1	1	1	1	1	1	1	1	1	1	1	1	1	0.996145	1	1	0.920563	1	1
Cre01.g048450					1	1	1			1	1	1		1	1	0.990827					1	1	1	1	1	1	1	1	1	1	1	1	1	1					1						1			1	1
Cre01.g048501
Cre01.g048550								1					0.966197
Cre01.g048600
Cre01.g048650
Cre01.g048701								1					1
Cre01.g048750	PPR7		PentratricoPeptide Repeat protein
Cre01.g048800		Related to GCN5	N-acetyltransferase
Cre01.g048850					1	1	1	1	1	0.997632	0.905506	0.870236	1	0.982735	0.968229		1	1	1	1	1	1	1	1	1	1	1	1	1	1	1	1	1	1	1	1	0.995497	1	1	1	1	1	1		1	1		1	0.980292
Cre01.g048900		Global transcription factor containing Bromodomain, which may interact specifically with acetylated lysines. ChromoDB GTE343	Global Transcription factor		1	1	1	1	1	1	1	1	1	1	1	0.982382	1	1	1	1	1	1	1	1	1	1	1	1	1	1	1	1	1	1	1	1	1	1	1	1	1	1	1		1	1		1	1
Cre01.g049000	CGL31		Conserved in the Green Lineage
Cre01.g049050
Cre01.g049100
Cre01.g049117
Cre01.g049132					1	1	1	1	1	0.988094	1	1	1	1	1	0.992455	1	1	1	1	1	1	1	1	1	1	1	1	1	0.986229	1	1	1	1	0.758062	1	0.995497	0.81376	1	1	1	0.97502	1	1	1	0.92343	0.985852	1	1
Cre01.g049200					1	0.858046	0.98828	1	1	0.997632	1	1	1	0.46141	1	0.982382	1	1	1	1	1	1	1	1	1	1	1	1	1	1	1	1	1	1	1	1	1	1	1	1	1	1	1	1	1	1	1	1	0.967597
Cre01.g049250
Cre01.g049300					1	1	1	1	1	1	1	1	1	1	1	0.992455	1	1	0.77695	1	1	1	1	1	1	1	1	1	1	1	1	1	1	0.931073	1	1	1	0.985701	1	1	1	1	1	0.996072	1	1	0.952286	1	1
Cre01.g049350
Cre01.g049400
Cre01.g049450
Cre01.g049500	COX2B	In C. reinhardtii, subunit II is nuclear encoded with the N-terminal and C-terminal parts of the protein encoded by separate genes - N-terminus by COX2A and C-terminus by COX2B; respiratory complex IV; terminal oxidase of respiratory electron transport chain; heme-protein complex [PMID: 11094061; PMID: 11675593]	Mitochondrial cytochrome c oxidase subunit II, protein IIb of split subunit
Cre01.g049550
Cre01.g049600	CGLD22		Conserved in the Green Lineage and Diatoms
Cre01.g049650					1	1	0.98828	1	1	1	1	1	1	1	1	0.990827	1	1	1	1	1	1	1	1	1	1	1	1	1	1	1	1	1	1	0.758062	1	1	1	1	1	1	1	0.989756		1	1		1	1
Cre01.g049750								1					1
Cre01.g049826	PHC59	null-allele passenger mutation was isolated (PMID 29743196)	Pherophorin-chlamydomonas homolog 59		1	1	1	1	1	0.997632	1	1	0.849733	1	1	0.982382	1	1	1	1	1	1	1	1	1	1	1	1	1	1	1	1	1	1	1	1	0.995497	1	1	1	1	1	1	1	1	1	1	1	1
Cre01.g049900					1	1	1	1	1	1	1	1	1	1	1	0.992455	1	1	1	1	1	1	1	1	1	1	1	1	1	1	1	1	1	1	1	1	1	1	1	1	1	1	0.989756		1	1		1	1
Cre01.g049950	VLE1	subtilisin-like protease involved in the digestion of the sporangial/mother cell wall and hatching of daughter cells after mitosis in the Chlamydomonas vegetative cell cycle. Characterized by Kubo et al. (2009) [PMID: 19179351]; null-allele mutant was isolated (PMID 29743196)	Sporangin		1	1	1	1	1	1	1	1	1	1	1	0.982382	1	0.879679	1	0.648578	1	1	1	1	1	1	1	1	1	1	1	1	1	1	1	1	0.995497	1	1	1	1	1	0.974704	1	1	1	1	1	0.957762
Cre01.g050000								1					1
Cre01.g050050	GUM1	Putative guanidinoacetate N-methyltransferase with ankryin domain	Putative guanidinoacetate N-methyltransferase					1	1	0.988094	1	1	1	1	1	1	1	1	1	1			1	1	1	1	1	1	1	1	1	1	1	1	1	1	1	0.985701	1	1	1	1	0.974704			1		1	1
Cre01.g050100	DPD1	putative diaminopimelate (DAP) decarboxylase (EC:4.1.1.20); lysine synthesis enzyme (LysA); organelle (mitochondria) targeting predicted by Target-P; plastid location expected based on homology	Diaminopimelate decarboxylase
Cre01.g050150	NFO1		NADH:flavin oxidoreductase/NADH oxidase		1	1	1	1	0.577278	1	1	1	1	1	1	0.990827	1	1	1	1	1	1	1	1	1	1	1	1	1	1	1	1	1	1	1	1	1	1	1	1	1	1	0.989756	0.995735	1	0.84785	1	1	1
Cre01.g050200	CSB9	CSB family member have highly similar sequences and show various degrees of N-terminal truncation; C-terminal part similar to transposase DNA-binding domain; is probably part of a (truncated) repeat element	Probable transposon-derived protein of Chlamydomonas-Specific family B
Cre01.g050300
Cre01.g050350	RBL6	similar to rhomboid intramembrane serine proteases, involved in signaling, mitochondrial morphogenesis and apoptosis (PMID: 17114579)	Rhomboid-like protease
Cre01.g050400	TIM22C	Similar to mitochondrial import inner membrane translocase TIM22, belongs to theTIM17/TIM22/TIM23 family. Four TIM22-related proteins are present in Arabidopsis, three in Chlamydomonas	translocase of inner mitochondrial membrane 22 homolog
Cre01.g050451	TTL6		predicted tubulin tyrosine ligase		1	1	1	1	1	0.860792	0.990031	1	1	1	1	0.986596					1	1	1	1	1	1	1	1	1	1	1	1	1	1	1	1	0.995497	1	1	1	1	1	0.958257			0.917007		1	1
Cre01.g050500	TCB1	PentratricoPeptide Repeat protein; homologous to HCF152 and containing a similar C-terminal domain	Translation factor for chloroplast petB RNA
Cre01.g050550
Cre01.g050600					1	1	1	1	1	1	1	1	1	1	1	1					1	1	1	1	1	1	1	1	1	1	1	1	1	1	1	1	1	1	1	1	1	1	1	0.659188	1	1	0.920563	1	1
Cre01.g050608
Cre01.g050650					1	1	1	1	1	1	1	1	1	1	1	1					1	1	1	1	1	1	1	1	1	1	1	1	1	1	1	1	1	1	1	1	1	1	1		1	1		1	1
Cre01.g050700
Cre01.g050750		null-allele passenger mutation was isolated (PMID 29743196)						1					1
Cre01.g050800					1	1	1	1			1	1	1				1	1	1	1	1	1	1	1	1	1		1	1				1	1	1	1	0.995497	1		1	1	1	1		1	1		1	1
Cre01.g050900			Glycosyl transferase
Cre01.g050950
Cre01.g051000		Ribosomal L11 methyltransferase-like; null-allele mutant was isolated (PMID 29743196)	Protein-/Histone-arginine N-methyltransferase
Cre01.g051050	FAP225	Flagellar Associated Protein, found in the flagellar proteome	Flagellar Associated Protein 225
Cre01.g051100
Cre01.g051174		Basic-leucine zipper (bZIP) transcription factor, related to JUN transcription factor	bZIP transcription factor
Cre01.g051211			MATE efflux family protein
Cre01.g051250	DLE1	LC4 component of outer arm dynein; calmodulin homolog.	Flagellar outer dynein arm 18 kDa light chain LC4																																										1
Cre01.g051300					1	1	1	1	1	1	1	1	1	1	1	0.853524	1	1	1	1	1	1	1	1	1	1	1	1	1	1	1	1	1	1	1	1	1	1	1	1	1	1	1	1	1	1	1	1	1
Cre01.g051350
Cre01.g051400	ERD2A	Expressed Protein. Conserved protein similar to KDEL receptor involved in ER retention of lumenal proteins.	KDEL Receptor A
Cre01.g051466
Cre01.g051482
Cre01.g051500	ULP1
Cre01.g051550	HEL8	contains a conserved C-terminal C2H2 Zn-finger domain; this particular helicase has been identified by comparative genomics as being present only in organisms having cilia, including non-motile cilia	DEAD/DEAH box helicase
Cre01.g051625		null-allele mutant was isolated (PMID 29743196)
Cre01.g051700
Cre01.g051750
Cre01.g051800	AST2	Transaminase A; Target-P gives weak prediction of mitochondrial targeting	Aspartate aminotransferase
Cre01.g051850
Cre01.g051875
Cre01.g051900	RIP1		Rieske iron-sulfur protein of mitochondrial ubiquinol-cytochrome c reductase
Cre01.g051950	ASP2	Aspartic peptidase, pepsin (A1) family; similar to chloroplast nucleoid DNA binding protein (CND41) identified in tobacco (PMID: 10683432); its reported chloroplast localization is uncertain, and it usually shows a typical signal peptide; could be secreted or lysosomial	Pepsin-type aspartyl protease
Cre01.g052000
Cre01.g052100	PRPL18	imported to chloroplast; Chloroplast large ribosomal subunit protein L18	Chloroplast ribosomal protein L18
Cre01.g052150	FAP87	Flagellar protein with ankyrin repeats; found in the flagellar proteome [PMID: 15998802]	Flagellar Associated Protein 87		1	1	1	1	1	0.997632	1	1	1	1	1	1					1	1	1	1	1	1	1	1	1	1	1	1	1	1	1	1	1	1	1	1	1	1	0.879734		1	1		1	0.957762
Cre01.g052200
Cre01.g052250	TRXx	Chloroplastic localization confirmed experimentally in Arabidopsis. TRXx could be involved in oxidative stress responses as it is the most efficient chloroplastic TRX for reduction of 2-cys Peroxiredoxins, chloroplastic TRX dependent peroxidases [PMID: 12707279; PMID: 10580150].	Thioredoxin x, chloroplastic
Cre01.g052300	E2F1	E2F family transcription factor. Putative function in G1/S and S/M. Positive regulator that controls commitment and S/M size checkpoints. Mutations at this locus suppress the small-cell phenotype of mutants in the MAT3 gene encoding a retinoblastoma-like transcription factor	Transcription factor, E2F and DP-related
Cre01.g052350	MRPL20		Mitochondrial ribosomal protein L20
Cre01.g052400	CPLD43	involved in heme c covalent linkage to cytochrome b6; belongs to YggT family; onserved among organisms performing oxygenic photosynthesis. The protein is localized to the chloroplast. PMID: 17535914	CPLD43 protein, required for cyt b6 assembly
Cre01.g052450								1					1
Cre01.g052500					1	1	1	1	1	1	1	1	1	1	1	1	1	1	1	1	1	1	1	1	1	1	1	1	1	1	1	1	1	1	1	1	1	1	1	1	1	1	1	1	1	1	1	1	1
Cre01.g052550
Cre01.g052601		May contain additional coding sequence in intronic N-island PMID: 27175017						1		1	1	1	1	1	1								1	1	1	1	1	1	1	1	1	1	1	1					1									1	1
Cre01.g052650	VIP2		inositol hexakisphosphate kinase		1	1	1	1	1	1	1	1	1	1	1	0.99792	1	1	1	1	1	1	1	1	1	1	1	1	1	1	1	1	1	1	1	1	1	1	1	1	1	1	1	1	1	1	1	1	1
Cre01.g052750		Transient receptor potential (TRP) ion channel	Transient receptor potential ion channel		1	1	1	1	1	1	1	0.870236	1	1	1	1	1	1	1	1	0.820423	1	1	1	1	1	1	1	1	1	1	1	1	1	1	1	1	1	1	1	1	1	1	1	1	1	1	1	1
Cre01.g052800					1	0.974224	1	1	1	1	1	1	1	1	1	1					1	1	1	1	1	1	1	1	1	1	1	1	1	1	1	1	1	1	1	1	1	1	1			1		1	1
Cre01.g052850
Cre01.g052950	PSO2		DNA damage checkpoint protein
Cre01.g053000	GPD2	closely related to nearby GPD3	Glycerol-3-phosphate dehydrogenase/dihydroxyacetone-3-phosphate reductase
Cre01.g053050
Cre01.g053100
Cre01.g053150	GPD3	Closely related to nearby GPD2	Glycerol-3-phosphate dehydrogenase/dihydroxyacetone-3-phosphate reductase
Cre01.g053200
Cre01.g053250					1	1	0.98828	1	1	1	1	1	1	1	1	0.98568					1	1	1	1	1	1	1	1	1	1	1	1	1	1	1	1	1	1	1	1	1	1	1		1	0.788489		1	1
Cre01.g053288
Cre01.g053300	AIH1	converts agmatin to N-carbamoyl-putrescine; involved in agmatine pathway of polyamine (putrescine) biosynthesis; could be organelle-targeted	Agmatine iminohydrolase
Cre01.g053350
Cre01.g053360
Cre01.g053450	CYA1	contains a Class III nucleotidyl cyclase domain and a P-loop NTPase domain	Nucleotidyl cyclase
Cre01.g053500
Cre01.g053550
Cre01.g053600	MRPL27		Putative mitochondrial ribosomal protein L27
Cre01.g053700								1					1
Cre01.g053750	LPL3		Putative lipoate A/B protein ligase
Cre01.g053850								1	1	1	1	1	1	1	1		1	1	1	1			1	1	1	1	1	1	1	1	1	1	1	1	1	1	1	1	1		1	1	1		1	1		1	1
Cre01.g053900					1	0.974945	1	1	1	0.997632	0.760069	1	1	1	1	1	1	1	1	1	1	1	1	1	1	1	1	1	1	1	1	1	1	1	1	1	1	1	1	1	1	1	0.927735			0.835795		1	0.967597
Cre01.g053950
Cre01.g054000	GROD2*				1	1	1			0.997632				1	1		1	0.879679	1	1	1	1					1			1	1	0.870027			0.991508	1	0.876866	0.813006	0.887109		0.168682	1		0.949494	0.459928		1
Cre01.g054100					1	1	1	1		1			1	1	1		1	1	1	1	1	1					1			1	1	1			1	1	0.995497	1	1		1	1			1
Cre01.g054150	NTRC1	NADPH-dependent thioredoxin reductase C type (NTR/thioredoxin fusion); NTRC is a two domain protein containing an NADPH dependent thioredoxin reductase (N-terminal part) and a thioredoxin (C-terminal part). The protein was shown to be localized in chloroplasts in rice and appears to protect from abiotic stress in Arabidopsis [PMID: 15292215].	NADPH-dependent thioredoxin reductase					1					1
Cre01.g054200
Cre01.g054250	CYP743A1	Hypothetical cytochrome P450. The CYP711 clan includes CYP711A1 of Arabidopsis (MAX1). This gene product makes a carotenoid-derived branch inhibiting hormone. The CYP743 family has best BLAST hits to CYP3 family members (animal sequences). The top 100 BLAST hits were all animal sequences. The plant CYP711 clan may share a common ancestor with the animal CYP3/CYP4 clan.	Cytochrome P450, CYP5 superfamily, CYP5A family
Cre01.g054300
Cre01.g054350
Cre01.g054400					1	1	0.98828		1	1	1	1		1	1	0.992455					1	1	1	1	1	1	1	1	1	1	1	1	1	1					1	1			1	1	1	1	1	1	1
Cre01.g054433
Cre01.g054500					1	1	1	1	1	1	1	1	1	1	1	0.992455	1	1	1	1	1	1	1	1	1	1	1	1	1	1	1	1	1	1	1	1	1	1	1	1	1	1	1			1		1	1
Cre01.g054550		null-allele mutant was isolated (PMID 29743196)
Cre01.g054600
Cre01.g054650
Cre01.g054700
Cre01.g054750
Cre01.g054800		May contain additional coding sequence in intronic N-island PMID: 27175017			1	1	1	1	1	1	1	1	1	1	1	1	1	1	1	1	1	1	1	1	1	1	1	1	1	1	1	1	0.91777	1	1	1	1	1	1	1	1	1	1	1	1	1	1	1	1
Cre01.g054900		null-allele passenger mutation was isolated (PMID 29743196)						1	1	1	1	1	1	1	1	1							1	1	1	1	1	1	1	1	1	1	1	1	1	1	1	1	1		1	1	1	0.996072	1	1	1	1	1
Cre01.g054950
Cre01.g055000					1	1	0.98828	1	1	1	1	1	1	1	1	0.99792	1	1	1	1	1	1	1	1	1	1	1	1	1	1	1	1	1	1	1	1	1	1	1	1	1	1	1		1	1		1	1
Cre01.g055151
Cre01.g055250
Cre01.g055316								1	1	0.997632	1	1	1	1	1	1							1	1	1	1	1	1	1	1	1	1	1	1	1	1	1	1	1	1	1	1	1			1		1	0.967597
Cre01.g055350
Cre01.g055400
Cre01.g055404
Cre01.g055408
Cre01.g055412
Cre01.g055416
Cre01.g055420
Cre01.g055424	PIGP		Phosphatidylinositol N-acetylglucosaminyltransferase subunit P
Cre01.g055428
Cre01.g055432
Cre01.g055436
Cre01.g055444
Cre01.g055448
Cre01.g055453	ALS2	Acetolactate synthase, small subunit (EC 2.2.1.6); (acetohydroxy acid synthase, small subunit); precursor; expected plastidic by homology, although predicted as mitochondrial by Target-P. Previously annotated as ALSS1	Acetolactate synthase, small subunit
Cre01.g055457
Cre01.g055461
Cre01.g055465
Cre01.g055473
Cre01.g055477
Cre01.g055500
Cre01.g055550	COX11	protein involved in assembly of copper in mitochondrial cytochrome c oxidase, similar to yeast COX11	Mitochondrial cytochrome c oxidase assembly protein
Cre01.g055600	KIL15	Putative kinesin motor-like protein, closest match to kinesin-15 family. Sequence gap in gene sequence and gaps nearby preclude a clear assignment; null-allele mutant was isolated (PMID 29743196)	Putative kinesin-like motor protein
Cre01.g055966					1	1	1	1	1	1	1	1	1	1	1	0.98568	1	1	1	1	1	1	1	1	1	1	1	1	1	1	1	1	1	1	1	1	1	1	1	1	1	1	1	1	1	0.997689	0.998687	1	1
Cre01.g056331
Cre01.g056696								1					1
Cre01.g057061
Cre01.g057426					1	1	1	1	1	1	1	1	1	1	1	1	1	1	1	1	1	1	1	1	1	1	1	1	1	1	1	1	1	1	1	1	1	1	1	1	1	0.97502	1		1	1		1	1
Cre01.g057791
Cre01.g058156
Cre01.g058521	ALG11	GT59 family	a-1,2-mannosyl transferase
Cre01.g058886
Cre01.g059252
Cre01.g059617
Cre01.g059982
Cre01.g060347								1	1	1	1	1	0.990546	1	1	1							1	1	1	1	1	1	1	1	1	1	1	1	1	1	1	1	1		1	1	1		1	1		1	1
Cre01.g060712
Cre01.g061077	CGL93	null-allele mutant was isolated (PMID 29743196)	predicted protein
Cre01.g061807					1	1	1	1	1	0.972075	1	1	1	1	1	1	1	1	1	1	1	1	1	1	1	1	1	1	1	1	1	1	1	1	1	1	1	1	1	1	1	1	1	1	1	1	1	1	1
Cre01.g063267	BLP1		Bystin-like protein
Cre01.g063632
Cre01.g063997
Cre01.g064362		null-allele mutant was isolated (PMID 29743196)						1					1
Cre01.g064727					1	1	1	1		0.997632	1	1	1	1	1	1					1	1	1	1	1	1	1	1	1	1	1	1	1	1	1	1	1	1	1		1	1	0.97804	0.996072		1	1	1	0.956267
Cre01.g065092
Cre01.g065457					1	1	1	1	1	0.972075	1	1	1	1	1	0.990827	1	1	1	1	1	1	1	1	1	1	1	1	1	1	1	1	1	1	1	1	0.995497	1	1	1	1	1	0.989756		1	1		1	1
Cre01.g065822	IFT122		Intraflagellar Transport Protein
Cre01.g066187	ZRT4	Related to bacterial zupT homologs; appears as CrZIP9 in PMID: 15710683; PMID: 16766055	Zinc-nutrition responsive transporter
Cre01.g066552
Cre01.g066917	LHCBM1		Light-harvesting Chlorophyll a/b binding protein of LHCII
Cre01.g067282
Cre01.g067647
Cre01.g068012	PPR5	Found in the flagellar proteome	PentratricoPeptide Repeat protein					1					1
Cre01.g068377
Cre01.g068742
Cre01.g069107	COX191	Putative protein required for assembly of cytochrome c oxidase; similar to PET191 of Saccharomyces cerevisiae; PMID: 15710684. Previously annotated as PET191	Cytochrome c oxidase assembly protein
Cre01.g069472
Cre01.g069837
Cre01.g070202		null-allele passenger mutation was isolated (PMID 29743196)
Cre01.g070567
Cre01.g070932								1					1
Cre01.g071297
Cre01.g071662	ACS1	Acetyl-CoA synthetase (EC 6.2.1.1); Acetate-CoA ligase; Not in mitochondrion or plastid based on Target-P prediction (predicted as other with high reliability); similar to rice ACS (GenBank XP_466041)	Acetyl-CoA synthetase/ligase		1	1	1	1	1	1	1	1	1	1	1		1	1	1	1	1	1	1	1	1	1	1	1	0.870291	1	1	1	0.888239	0.980457	1	1	1	1	1	1	1	1	1	1	1	1	0.985267	1	1
Cre02.g073150	PARO5*				1	1	1	1	1	1	1	1	1	1	1	0.886019	1	1	1	0.981387	1	1	1	1	1	1	1	1	1	1	1	1	1	1	1	1	1	1	1	1	1	1	1	1	1	1	0.985852	1	1
Cre02.g073200	THD1	threonine deaminase; threonine ammonia-lyase; threonine dehydratase (EC:4.3.1.19); organelle (mitochondria) targeting predicted by Target-P; plastid localization expected based on homology	Threonine deaminase
Cre02.g073250
Cre02.g073300
Cre02.g073350
Cre02.g073500	FAP241	Flagellar Associated Protein, found in the flagellar proteome	Flagellar Associated Protein 241		1	1	1	1		1	1	1	1	1	1	0.99792	1	1	1	1	1	1	1	1	1	1	1	1	1	1	1	1	1	1	1	1	1	1	1		1	1	1			1		1	1
Cre02.g073600
Cre02.g073650	PRP19	Homologue of S. cerevisiae Prp19, which is required prior to Catalytic Step 1 of nuclear pre-mRNA splicing. Contains WD-40 repeats. Transducin family protein / WD-40 repeat family protein	Spliceosome Component, nuclear pre-mRNA splicing factor
Cre02.g073700	UROD3		Uroporphyrinogen decarboxylase
Cre02.g073750	KLP1	Kinesin-like protein 1, kinesin-9 (Kif9) family; kinesin associated with one of the central pair microtubules of the flagellar axoneme	Kinesin motor protein		1	1	1	1	1	1	1	1	1	1	1	1	1	1	1	1	1	1	1	1	1	1	1	1	1	1	1	1	1	1	1	1	1	1	1	1	1	1	0.989756		1	1		1	1
Cre02.g073800
Cre02.g073850	CGL54		Conserved in the Green Lineage
Cre02.g073900								1		1	1	1	1	1	1								1	1	1	1	1	1	1	1	1	1	1	1	1	0.861105	0.876866	0.81376	1		0.660746	0.843319						1	1
Cre02.g073950
Cre02.g074000	POC18	Found in basal body proteome [PMID: 15964273]	Centriole proteome protein		1	1	0.944846	1	1	0.938325	1	0.294409	1	1	1	1	1	1	1	1	1	1	1	1	1	1	1	1	1	1	1	1	1	0.849223	1	1	1	1	1	1	1	1	1	1	1	1	1	1	0.967597
Cre02.g074100
Cre02.g074150	COP5	Histidine kinase rhodopsin 1; is bimodally switched by ultraviolet and blue light; contains bacteriorhodopsin, Histine kinase, response regulator receiver and Guanylate/adenylate cyclase catalytic domains	Chlamoypsin 5
Cre02.g074200
Cre02.g074250
Cre02.g074300
Cre02.g074350					1	1	1	1	1	0.997632	1	1	1	1	1	0.990827	1	1	1	1	1	1	1	1	1	1	1	1	1	1	1	1	1	1	1	1	1	1	1	1	1	1	0.724161			0.788489		1	0.957762
Cre02.g074370					1	1	1		1	1	1	1		1	1	1	1	1	1	1	1	1	1	1	1	1	1	1	1	1	1	1	1	1	1	1	1	1	1	1	1	1	1		1	1		1	1
Cre02.g074400
Cre02.g074437
Cre02.g074474
Cre02.g074511
Cre02.g074550
Cre02.g074600	CGL60		Conserved in the Green Lineage		1	1	1	1	1	1	1	1	1	1	1	0.982382	1	1	1	0.983325	1	1	1	1	1	1	1	1	1	1	1	1	1	1	1	1	1	0.985701	1	1	1	1	0.927735	1	1	1	1	1	1
Cre02.g074650
Cre02.g074700					1	1	1	1	1	0.938325	1	1	1	1	1	0.986596	1	1	0.97361	1	1	1	1	1	1	1	1	1	1	1	1	1	1	1	1	1	1	1	1	1	1	1	1	1	1	1	1	1	1
Cre02.g074720
Cre02.g074737
Cre02.g074758	CYG8	C terminal domain similar to guanylate cyclase 1 from Homo sapiens; closely related to nearby CYG9	Adenylate/guanylate cyclase		1	1	1	1	1	1	1	1	1	1	1	0.99792	1	1	1	1	1	1	1	1	1	1	1	1	1	1	1	1	1	1	1	1	1	1	1	1	1	1	1	1	1	1	1	1	0.928453
Cre02.g074800	CYG9	C terminal domain similar to guanylate cyclase 1 from Homo sapiens; closely related to nearby CYG8	Adenylate/guanylate cyclase					1	1		1	1	1			0.982382							1	1	1	1		1	1				0.994061	0.957972	1	1	1	1		1	1	1	1			1		1	0.923183
Cre02.g074850
Cre02.g074900
Cre02.g074950
Cre02.g075000					1	1	0.98828	1	1	1	1	1	1	1	1	0.853524	1	1	1	1	1	1	1	1	1	1	1	1	0.943622	1	1	1	1	1	1	1	1	1	1	1	1	1	0.927735			1		1	1
Cre02.g075050	PTA1	gi 21218039 gb AB074874.1: Putative phosphate transporter homolog type A-1, similar to yeast Pho84 proton/phosphate symporter.	Proton/phosphate symporter		1	1	1	1	1	1	1	0.714918	0.905899	1	1	0.990827	1	1	1	1	1	1	1	1	1	1	1	1	1	1	1	1	1	1	1	1	1	1	1	1	1	1	1	1	1	1	1	1	1
Cre02.g075100	TPR3	TPR protein with good similarity to human TTC1 (TPR1; Q99614)) and Arabidopsis Q9M0B2. May be involved in protein folding, PMID: 8836031.	Tetratricopeptide-repeat protein protein
Cre02.g075150	RPB2	Contains in its penultimate exon an intein spliced out post-translationally [see PMID: 97248673]; highly similar to Volvox homologue except for the intein and the last 6 residues	DNA-directed RNA polymerase II, 135 kDa polypeptide
Cre02.g075200
Cre02.g075250
Cre02.g075301
Cre02.g075350	CNK1	NimA related kinase homolog 1 [gi:34334391, PMID: 15068267]	NimA-related protein kinase
Cre02.g075400					1	1	1	1	1	0.997632	1	1	1	1	1	0.977385					1	1	1	1	1	1	1	1	1	0.824018	1	1	1	1	1	1	1	1	1	1	1	1	1			1		1	0.967597
Cre02.g075500					1	1	1	1	1	1	1	1	1	1	1	0.98568					1	1	1	1	1	1	1	1	1	1	1	1	1	1	1	1	1	1	1	1	1	1	1		1	1		1	1
Cre02.g075550
Cre02.g075600
Cre02.g075650
Cre02.g075676
Cre02.g075700	RPL19	Cytosolic 60S large ribosomal subunit protein L19	Cytosolic 80S ribosomal protein L19
Cre02.g075750
Cre02.g075800																																			1	1	1	1			1	1			1
Cre02.g075850		Serine/Threonine Protein Kinase Homolog 12	Serine/threonine protein kinase					1	1	0.988094	0.660092	1	1	1	1	0.986596							1	1	1	1	1	1	1	1	1	1	1	1	1	1	1	1	1	1	1	1	1	1	1	1	1	1	1
Cre02.g075900		Serine/Threonine Protein Kinase Homolog 9	Serine/threonine protein kinase		1	1	1	1	1	1	1	1	1	1	1	1					1	1	1	1	1	1	1	1	1	1	1	1	1	1	1	1	1	1	1	1	1	1	1	1		1	1	1	1
Cre02.g075950
Cre02.g075994					1	0.963607	0.908184	1	1	1	1	1	1	1	1						1	1	1	1	1	1	1	1	1	1	1	1	1	1	1	1	1	1	1	1	1	1	1		1	1		1	1
Cre02.g076000	LAT3	Serine/Threonine Protein Kinase Homolog 1, putative; null mutants sentitive to the actin-depolymerizing drug Latrunculin B; null-allele mutant was isolated (PMID 29743196)	Latrunculin-B sensitive 3		1	1	1	1	1	0.972075	1	1	1	1	1	0.990827	1	1	1	1	1	1	1	1	1	1	1	1	1	1	1	1	1	1	1	1	0.995497	1	1	1	1	1	0.989756			1		1	1
Cre02.g076050
Cre02.g076100					1	1	1	1	1	1	1	1	1	1	1	0.990827	1	1	1	1	1	1	1	1	1	1	1	1	1	1	1	1	1	1	1	1	1	1	1	1	1	1	1		1	1		1	1
Cre02.g076150
Cre02.g076200					1	1	1	1	1	1	1	1	1	1	1	0.938536	1	1	1	1	1	1	1	1	1	1	1	1	1	1	1	1	1	1	1	1	1	1	1	1	1	1	1	1	1	1	0.985852	1	1
Cre02.g076250	EFG1	Similar to chloroplast elongation factor G, (fusA), GTP binding; likely locus for previously described C. reinhardtii fsr1 (fus-1) mutant resistant to fusidic acid	Chloroplast elongation factor G
Cre02.g076350	ATPVB	Vacuolar ATP synthase subunit B, V-ATPase B, ATP synthase V-type alpha subunit	Vacuolar ATP synthase subunit B
Cre02.g076433
Cre02.g076466					1	1	1	1	1	1	1	1	1	1	1	0.98568	1	1	1	1	1	1	1	1	1	1	1	1	1	1	1	1	1	1	1	1	1	1	1	1	1	1	1		1	1		1	1
Cre02.g076500					1	1	1	1	1	0.997632	1	1	1	1	1	0.986596	1	1	1	0.980103	1	1	1	1	1	1	1	1	1	1	1	1	1	1	1	1	1	1	1	1	1	1	0.958257			1		1	1
Cre02.g076550
Cre02.g076600								1					1
Cre02.g076625					1	1	1	1	1	1	1	0.994684	1	1	1		1	1	1	1	1	1	1	1	1	1	1	1	1	1	1	1	1	1	1	1	1	1	1		1	1	1	1	1	1	0.985852	1	1
Cre02.g076650
Cre02.g076700					1	1	1	1	1	1	1	1	1	1	1	0.99792	1	1	1	1	1	1	1	1	1	1	1	1	1	1	1	1	1	1	1	1	1	1	1	1	1	1	0.989756	1	1	1	0.985267	1	1
Cre02.g076750	NUOAF1	similar to Complex I intermediate-associated CIA30 protein [PMID: 15450959; PMID: 15710684]; mitochondrial	Complex I intermediate-associated CIA30 protein, mitochondrial
Cre02.g076800	ERG4	Delta14-sterol reductase, membrane protein involved in ergosterol biosynthesis and related to the ERG4/ERG24 protein family. Has homology to the lamin B receptor	Delta14-sterol reductase, mitochondrial
Cre02.g076850
Cre02.g076900	FAP19	Similar to cGMP-dependent protein kinase; involved in signal transduction initiated by flagellar agglutination during mating [PMID: 16678098]; found in the flagellar proteome [PMID: 15998802]; ts-lethal mutant has fragile cell membrane when poked with a needle at restrictive temperature (PMID 29743196)	Flagellar Associated Protein 19
Cre02.g076950	SUB4		Subtilisin-like protease
Cre02.g076987					1	0.963607	0.92033	1	1	1	1	1	1	1	1	1	1	1	1	1	0.820423	0.63496	1	1	1	1	1	1	1	1	1	1	1	1	1	1	1	1	1	1	1	1	1	1	1	1	1	1	1
Cre02.g077024
Cre02.g077061
Cre02.g077100	GSH1	Gamma-glutamylcysteine synthetase, chloroplast precursor (Glutamate-cysteine ligase) (Gamma-ECS) (GCS) [EC:6.3.2.2]	Gamma-glutamylcysteine synthetase
Cre02.g077150	CPLD14		Conserved in the Plant Lineage and Diatoms		1	1	1	1	1	0.972075	1	1	1	1	1	1	1	1	1	1	1	1	1	1	1	1	1	1	1	1	1	1	1	1	1	1	1	1	1	1	1	1	0.915005	1	1	0.788489	1	1	1
Cre02.g077350	HDH1	histidinol dehydrogenase (EC 1.1.1.23); Target-P predicted organelle targeting; histidine biosynthesis pathway	Histidinol dehydrogenase
Cre02.g077401					1	1	1	1	1	1	1	1	1	1	1	1	1	1	1	1	1	1	1	1	1	1	1	1	1	1	1	1	1	0.954597	1	1	1	1	1	1	1	1	1	1	1	1	0.985852	1	1
Cre02.g077451
Cre02.g077500	TRS23	Expressed Protein. Conserved protein similar to TRS23, a component of the TRAPP complex, involved in ER to Golgi trafficking.	Component of TRAPP complex
Cre02.g077550	PHC62		Pherophorin-chlamydomonas homolog 62
Cre02.g077600	FAP51	Flagellar Associated Coiled-Coil Protein, found in the flagellar proteome [PMID: 15998802]; null-allele mutant was isolated (PMID 29743196)	Flagellar Associated Protein 51		1	1	1	1	1	1	1	1	1	1	1	0.99792	1	1	1	1	1	1	1	1	1	1	1	1	1	1	1	1	1	1	1	1	1	1	1	1	1	1	1	1	1	1	1	1	1
Cre02.g077650					1	1	1	1	1	1	1	1	1	1	1		1	1	1	1	1	1	1	1	1	1	1	1	1	1	1	1	1	1	1	1	1	1	1	1	1	1	1	1	1	1	1	1	1
Cre02.g077700					1	1	1	1	1	0.972075	0.965595	1	1	1	1	0.986596	1	1	1	1	1	1	1	1	1	1	1	1	1	1	1	1	1	1	1	1	1	1	1	1	1	1	0.97804	0.981606	0.964123	1	0.973118	1	1
Cre02.g077750	FAP211	Flagellar Associated Protein, found in the flagellar proteome; belongs to family E of Chlamydomonadale-specific proteins, found in clusters, mostly on chromosome 8 and carrying two Ser/Pro-rich domains	Flagellar Associated Protein 211
Cre02.g077800	FAP310	Predicted protein of CSE family: belongs to family E of Chlamydomonadale-specific proteins, found in clusters, mostly on chromosome 8 and carrying two Ser/Pro-rich domains; function unknown but members have been found in the flagellar proteome; null-allele mutant was isolated (PMID 29743196)	Flagellar Associated Protein 310		1	1	1	1	1	1	1	1	1	0.982735	1	0.98568	1	1	1	1	0.820423	1	1	1	1	1	1	1	1	1	1	1	1	1	1	1	1	1	1		1	1	1		1	1		1	1
Cre02.g077850	FAP212	Flagellar Associated Protein, found in the flagellar proteome; belongs to family E of Chlamydomonadale-specific proteins, found in clusters, mostly on chromosome 8 and carrying two Ser/Pro-rich domains; null-allele passenger mutation was isolated (PMID 29743196)	Flagellar Associated Protein 212		1	1	1	1	1	1	1	1	1	1	1	1	1	1	1	1	1	1	1	1	1	1	0.968031	1	1	1	1	1	1	1	1	1	0.995497	1	1	1	1	1	1	1	1	1	1	1	1
Cre02.g077900					1	0.912407	1		1	0.903233	0.756447	1		1	1	0.98568					1	1	1	1	1	1	1	1	1	1	1	1	1	1	0.948474	1	0.995497	0.953696	1	1	1	1	0.989756			1		1	0.980292
Cre02.g077925
Cre02.g077951					1	1	1	1	1	1	1	1	1	1	1	1	1	1	1	1	1	1	1	1	1	1	1	1	1	1	1	1	1	1	1	1	1	1	1	1	1	1	1	1	1	0.969478	1	1	0.967597
Cre02.g077976					1	1	1	1	1	1	1	1	1	1	1	0.992455	1	1	1	1	1	1	1	1	1	1	1	1	1	1	1	1	1	1	1	1	0.99993	1	1	1	1	1	1		1	1		1	0.956267
Cre02.g078000					1	1	1	1	1	1	1	1	1	1	1	0.986596	1	1	1	1	1	1	1	1	1	0.761224	1	1	1	1	1	1	1	1	1	1	1	1	1	1	1	1	1		1	1		1	1
Cre02.g078050	CAM5		Calmodulin-like protein					1	1	1	1	1	1	1	1	1							1	1	1	1	1	1	1	1	1	1	1	1	1	1	1	1	1	1	1	1	1	1	1	1	0.998687	1	1
Cre02.g078100	EIF5B1	Putative eukaryotic initiation factor, similar to human EIF5B	Eukaryotic initiation factor, eIF-5B
Cre02.g078150					1	1	1	1	1	1	1	1	0.792068	1	1	0.99792	1	1	1	1	1	1	1	1	1	1	1	1	1	1	1	1	1	1	1	1	1	1	1	1	1	1	0.97804	1	1	1	0.985852	1	0.967597
Cre02.g078200
Cre02.g078226
Cre02.g078251
Cre02.g078300	GPX1	Gene model is truncated at N-terminus due to UGA Selenocystein codon; add sequence MSLLGNLFGGGSKPTSSTSNFHQLSALDIDKKNVDFKSLNNRVVLVVNVASKUGLTAANYKEFATLLGKYPATDLTIVAFPCNQFGGQEPGTNAEIKAFASARGFSGAGALL with a Selenocysteine in position 53; most similar to plant homologues, that have a Cys at the corresponding position; contains a SECIS element in 3'-UTR	Glutathione peroxidase, selenoprotein
Cre02.g078316
Cre02.g078350
Cre02.g078400					1	1	1	1	1	0.972075	1	1	1	1	1	0.98568					1	1	1	1	1	1	1	1	1	1	1	1	1	1	1	1	0.99993	1	1	1	1	1	0.879734			1		1	1
Cre02.g078450					1	1	1	1	1	1	1	1	1	1	1	0.98568	1	1	0.986349	1	1	1	1	1	1	1	1	1	1	1	1	1	1	1	1	1	1	1	1	1	0.827154	1	1	1	1	1	1	1	1
Cre02.g078476
Cre02.g078500								1		1	1	1	1	1	1	1							1	1	1	1	1	1	1	1	1	1	1	1					1					1			1	1	1
Cre02.g078507					1	1	1	1	1	0.972075	1	1	0.990546	0.955603	1	1	1	1	1	1	1	1	1	1	1	1	1	1	1	1	1	1	1	1	1	1	1	1	1	1	1	1	0.927735	0.695679	1	1	0.168579	1	1
Cre02.g078550	FAP210	Flagellar Associated Protein, found in the flagellar proteome	Flagellar Associated Protein 210		1	1	1	1	1	1	1	1	1	1	1	0.992455	1	1	1	1	1	1	1	1	1	1	1	1	1	1	1	1	1	1	1	1	1	1	1	1	1	1	1	1	1	1	0.998687	1	1
Cre02.g078600	RSP8	An armadillo repeat protein in the radial spoke stalk [PMID: 16507594; GI:83284711]	Radial spoke protein 8
Cre02.g078650								1					1
Cre02.g078700
Cre02.g078750	PUS3	RNA pseudouridine synthase, mitochondrial precursor	RNA pseudouridine synthase
Cre02.g078777	PHC16	pherophorin-C16 (PHC16) [PMID: 16367971]; similar to extracellular matrix protein (cell wall protein) pherophorin-C1 [Genbank entry DQ196107], which belongs to the large pherophorin-family, a family of glycoproteins with a central hydroxyproline-rich (HR) domain	Pherophorin-chlamydomonas homolog 16
Cre02.g078804	PHC40		Pherophorin-chlamydomonas homolog 40		1	1	1	1	1	1	1	1	1	1	1	1	1	1	1	1	1	1	1	1	1	1	1	1	1	1	1	1	1	1	0.991508	1	1	1	1	1	1	1	0.97804	1	1	1	1	1	1
Cre02.g078831					1	1	0.98828	1	1	1	1	0.984965	0.792068	0.982735	0.968229	0.992455	1	1	1	1	1	0.9969	1	1	1	1	1	1	1	1	1	1	1	1	1	1	1	1	1		1	1	1		1	1		1	1
Cre02.g078858	PSN1	Transmembrane peptidase, belongs to the A22 family of aspartyl proteases; cleaves type I substrates only (C-terminus towards the cytosol); an insertional mutant in PSN1 shows slight Rose Bengal and metronidazole sensitivity (Dent et al., 2005).	Presenilin protease		1	1	1	1	1	1	1	1	1	1	1	0.98568	1	1	1	1	1	1	1	1	1	1	1	1	1	1	1	1	1	1	1	1	1	1	1	1	1	1	1	1	1	1	1	1	1
Cre02.g078885					1	1	0.98828	1	1	0.975298	1	1	1	1	1	0.982382	1	1	1	1	1	0.883456	1	1	1	1	1	1	1	1	1	1	1	1	1	1	1	1	1	1	1	1	1	1	1	1	1	1	1
Cre02.g078939
Cre02.g078950	MMP17	Matrix metalloproteinase belonging to the M11 peptidase family	Matrix metalloproteinase
Cre02.g078966	FTSH9	predicted chloroplast-targeted, like Arabidopsis ortholog	FtsH-like ATPase/metalloprotease		1	1	1	1	1	1	1	0.957617	1	1	1	0.990827	1	1	1	1	1	1	1	1	1	1	1	1	1	1	1	1	1	1	1	1	0.995497	1	1	1	1	1	0.921994		1	0.956128		1	1
Cre02.g079004
Cre02.g079050	DGTT5		Diacylglycerol O-acyltransferase
Cre02.g079100		belongs to Rad14/XPA family	DNA repair protein
Cre02.g079150
Cre02.g079200
Cre02.g079250
Cre02.g079300	VPS4	Expressed Protein. Similar to VPS4/SKD1 AAA-ATPase, involved in vacuolar protein transport	AAA-ATPase of VPS4/SKD1 family
Cre02.g079351					1	1	1			0.986748	1	1		1	1						1	1	1	1	1	1	1	1	1	1	1	1	1	1					1									1	1
Cre02.g079400
Cre02.g079450		null-allele mutant was isolated (PMID 29743196)			1	1	0.98828	1	1	1	1	0.746267	1	1	1	1	1	1	1	1	0.820423	1	1	1	1	1	1	1	1	1	1	1	1	1	1	1	1	1	1	1	1	1	1	1	1	1	1	1	1
Cre02.g079500
Cre02.g079550	DRP2	Similar to the DRP2 (ADL3/ADL6) class of Dynamin GTPases involved in many vesicle trafficking events at the Golgi, Plasma membrane, etc.; in Matsuo et al. (2008), roc110 maps to this locu. ts lethal mutations isolated (PMID 25336509)	Dynamin-related GTPase, involved in circadian rhythms
Cre02.g079600	TSF2	Phenylalanyl-tRNA synthetase with homology to biotin synthetase	Phenylalanyl-tRNA synthetase
Cre02.g079650					1	1	0.983441		1	1	1	1		1	1		1	1	1	1	1	1	1	1	1	1	1	1	1	1	1	1	1	1					1	1			1			1		1	1
Cre02.g079700	PYR2	Aspartate carbamoyltransferase (PYRB)[EC:2.1.3.2]	Aspartate carbamoyltransferase
Cre02.g079750	HKR1	contains PAS, Histidine kinase and signal receiver domains	Histidine kinase response regulator of two-component system
Cre02.g079850	POLK1	Homologous to eukaryotic DNA polymerase kappa; nuclear; functions in translesion synthesis (TLS) of damaged DNA; null-allele mutant was isolated (PMID 29743196)	DNA polymerase kappa		1	1	1	1	1	1	1	1	1	1	1	1					1	1	1	1	1	1	1	1	1	1	1	1	1	1	1	1	1	1	1		1	1	1			1		1	1
Cre02.g079926	PHC64	contains LTP domain	Pherophorin-chlamydomonas homolog 64		1	0.618248	0.908184	1	1	0.972075	1	1	1	1	1	1	1	0.833019	0.738344	0.864002	0.820423	0.7268	1	1	1	1	1	1	1	1	1	1	1	0.931073	0.990946	1	1	0.896732	1	1	1	1	0.989756		1	1		1	1
Cre02.g080000
Cre02.g080050					1	1	1	1	1	1	1	1	1	1	1	0.992455	1	1	1	1	1	1	1	1	1	1	1	1	1	1	1	1	1	1	1	1	1	1	1		1	1	1			1		1	1
Cre02.g080150					1	1	1	1	1	1	1	1	0.990546	1	1	0.986596	1	1	1	1	1	1	1	1	1	1	1	0.975669	1	1	1	1	1	1	1	1	0.995497	1	1	1	1	1	0.924537		0.758815	1		1	1
Cre02.g080200	TRK1		Transketolase
Cre02.g080250	YLMG1		protein with YGGT domain
Cre02.g080300
Cre02.g080350
Cre02.g080400
Cre02.g080450
Cre02.g080500								1	1		1	1	1				1	1	1	1			1	1	1	1		1	1				1	1	1	1	1	1		1	1	1	0.989756			1		1	1
Cre02.g080550	PDE26	Metal-dependent phosphohydrolase with actin-like ATPase domain and HSP7 peptide-binding domain	3',5'-cyclic-nucleotide phosphodiesterase					1	1		1	0.957617	1										1	1	1	1		1	1				1	1						1			1		1	1		1	1
Cre02.g080600	BIP2	BIP2 is one of 9 genes encoding HSP70-like proteins in Chlamydomonas; contains an ER retention motif, an ER-targeting sequence and is most similar to ER-HSP70s from other organisms [PMID: 16143837]; forms a cluster with ER-targeted chaperones HSP90B and BIP1 [PMID: 16143837]	Endoplasmic reticulum associated Hsp70 protein		1	1	1	1	1	1	1	0.942891	1	1	1	1	1	1	1	1	1	1	1	1	1	1	1	1	1	1	1	1	1	1	1	1	1	1	1	1	1	1	0.989756	0.853521	1	1	0.903223	1	1
Cre02.g080650	HSP90B	HSP90B is one of 3 HSP90 genes in Chlamydomonas; HSP90B is localized to the ER; PMID: 16143837 and 15995001; forms a cluster with ER-targeted chaperones BIP1 and BIP2 [PMID: 16143837]	Heat shock protein 90B
Cre02.g080700	BIP1	BIP1 is one of 9 genes encoding HSP70-like proteins in Chlamydomonas; BIP1 contains an ER retention motif, an ER-targeting sequence and is most similar to ER-HSP70s from other organisms; it forms a cluster with ER-targeted chaperones HSP90B and BIP2 [PMID: 16143837]	Endoplasmic reticulum associated Hsp70 protein
Cre02.g080750					1	1	0.98828	1	1	1	1	1	1	1	1	0.977385	1	0.633722	1	1	1	1	1	1	1	1	0.837604	1	1	1	1	1	1	1	1	1	0.995497	1	1	1	1	1	0.97804	0.949494	1	1	0.985852	1	1
Cre02.g080800					1	1	1	1	1	0.988094	1	1	1	1	1	0.992455	1	1	1	1	1	1	1	1	1	1	1	1	1	1	1	1	1	1	1	1	1	1	1	1	1	1	1	1	1	1	1	1	1
Cre02.g080850	CYN47	Putative peptidyl-prolyl cis-trans isomerase, cyclophilin-type; some similarity to CYN48-CYN53	Cyclophilin
Cre02.g080900	PRX4	thioredoxin dependent peroxidase, N-terminal sequence predicted as a chloroplast targeting signal BUT the protein is more closely related to mitochondrial type II PRX from Arabidopsis (AtPRXIIF)	Peroxiredoxin, type II
Cre02.g080950
Cre02.g081000	EXN4	ribonuclease H fold	Putative RNA exonuclease
Cre02.g081050	FAP24	Conserved uncharacterized Flagellar Associated Protein; found in the flagellar proteome	Flagellar Associated Protein 24		1	1	1	1	1	0.997632	1	1	1	1	1	0.990827	1	1	1	1	1	1	1	1	1	1	1	1	1	1	1	1	1	1	1	1	1	1	1	1	1	1	1		1	1		1	1
Cre02.g081100
Cre02.g081176
Cre02.g081250
Cre02.g081300
Cre02.g081350		Isochorimatase family, involved in nicotinate nucleotide salvage pathway	Nicotinamidase
Cre02.g081400	BCA1	putative plastidic branched chain amino acid aminotransferase (BCAT) (EC:2.6.1.42); class IV aminotransferase	Branched chain amino acid aminotransferase
Cre02.g081500		UAA transporter	UDP-galactose transporter
Cre02.g081550
Cre02.g081600	PFH8	Procollagen-proline dioxygenase homolog, requires Fe2+ and ascorbate. Identified by Keskiaho et al. (27) [PMID: 172223] as v2 C_5128; contains C-terminal ShK domain	Prolyl 4-hydroxylase 8					1					1
Cre02.g081650
Cre02.g081750
Cre02.g081800					1	1	1	1	1	1	1	1	1	1	1	0.992455	1	1	1	1	1	1	1	1	1	1	1	1	1	1	1	1	1	1	1	1	1	1	1	1	1	1	1	1	1	1	1	1	1
Cre02.g081850					1	1	1	1	0.927493	0.986748	1	1	1	1	1	1	1	1	1	1	1	1	1	1	1	1	1	1	1	1	1	1	1	1	1	1	1	0.985701	1	1	1	1	1	1	1	1	1	1	1
Cre02.g081900								1	1		1	1	1										1	1	1	1		1	1				1	1	1	1	1	1			1	1	1			1		1	0.956267
Cre02.g081950					1	1	1	1	1	0.972075	1	1	1	1	1	0.853524					1	1	1	1	1	1	1	0.975669	1	1	1	1	1	1	1	1	0.995497	0.81376	1	1	1	0.97502	0.957505			0.870955		1	1
Cre02.g082000	AGE1	ChromDB DNG342; HhH-GPD superfamily base excision DNA repair protein. Oxidizatively damaged G (8-oxoG) can mispair with A and C. This MutY homolog probably works on excising A when mispaired with 8-oxoG; if uncorrected, this ca	DNA repair glycosylase		1	0.974224	0.98828	1	1	1	1	0.957617	1	1	1	0.984846	1	0.99622	1	0.981387	1	0.7268	1	1	1	1	1	1	1	1	1	1	1	0.759153	1	1	1	1	1	1	1	1	1		1	1		1	1
Cre02.g082050
Cre02.g082100
Cre02.g082150
Cre02.g082200	HSK1	putative homoserine kinase (EC:2.7.1.39), based on similarity to Arabidopsis homoserine kinase (GenBank AAD33097); Target-P predicts mitochondrial targeting sequence; predicted as plastidic based on homology; closely related to nearby HSK2	Homoserine kinase
Cre02.g082300	SUR6	putative component of the nucleolar matrix with strong binding capacity for nucleic acids. Surfeit genes are believed to play a role as housekeeping genes. While tightly clustered in vertebrates, surfeit loci seem unlinked in invertebrates	Surfeit 6-like protein
Cre02.g082350	CUTA1	related to copper binding protein CutA found in chloroplasts of Arabidopsis and ubiquitously distributed in other organisms	Copper-binding protein CutA					1					1
Cre02.g082400								1	1	1	1	0.984965	1	1	1	0.990827	1	1	1	1			1	1	1	1	1	1	1	1	1	1	1	1	1	1	1	1	1	1	1	1	1		1	1		1	1
Cre02.g082450
Cre02.g082500	PSAN	Chloroplast precursor	Photosystem I reaction center subunit N
Cre02.g082550	ZEP1	zeaxanthin epoxidase, chloroplast precursor (ABA1) (NPQ2) [PMID:12671093]	Zeaxanthin epoxidase
Cre02.g082576
Cre02.g082600		null-allele passenger mutation was isolated (PMID 29743196)
Cre02.g082651
Cre02.g082700	COX15	involved in assembly of mitochondrial complex IV	Mitochondrial cytochrome c oxidase assembly factor
Cre02.g082877
Cre02.g082900
Cre02.g082950
Cre02.g083000
Cre02.g083050
Cre02.g083065					1	0.974945	1	1	1	1	1	1	1	1	1	0.990827	1	1	1	1	1	1	1	1	1	1	1	1	1	1	1	1	1	1	1	1	1	1	1	1	1	1	1	1	1	1	0.947536	1	0.956267
Cre02.g083100	PRL1	CAP (Cysteine-rich secretory proteins, Antigen 5, and Pathogenesis-related 1 protein) superfamily protein	Predicted extracellular protein
Cre02.g083180					1	1	1	1	1	0.997632	1	1	1	1	1	0.98568	1	1	1	1	1	1	1	1	1	1	1	1	1	1	1	1	1	1	0.890384	1	0.99993	0.751611	1	1	1	1	0.97804	1	1	1	0.985852	1	1
Cre02.g083259
Cre02.g083273
Cre02.g083300
Cre02.g083350
Cre02.g083354					1	1	0.98828	1	1	1	1	1	1	1	1	1	1	0.766716	1	1	1	1	1	1	1	1	1	1	1	1	1	1	1	1	1	1	1	1	1	1	1	1	1	0.996072	1	1	1	1	1
Cre02.g083400					1	1	1	1	1	1	1	1	1	1	1	1	1	1	1	1	1	1	1	1	1	1	1	1	1	1	1	1	1	1	1	1	1	1	1	1	1	1	1	1	1	1	1	1	1
Cre02.g083450					1	0.974945	0.98828	1	1	0.988094	1	1	1	1	1	1	1	1	0.719971	0.974757	1	1	1	1	1	1	1	1	1	1	1	1	1	0.915371	1	1	1	1	1	1	1	1	1		1	1		1	0.928774
Cre02.g083500		FAD dependent oxidoreductase, possible salicylate 1-monooxygenase	FAD-dependent oxidoreductase
Cre02.g083550
Cre02.g083600					1	1	1	1	1	1	1	1	1	1	1	1	1	1	1	1	1	1	1	1	1	1	1	1	1	1	1	1	1	1	1	1	1	1	1	1	1	1	0.989756	1	1	1	1	1	1
Cre02.g083650
Cre02.g083700	LSP1	Putative signal transducer for phototaxis; essential for normal phototaxis behavior [PMID: 15657081, independent sequence: AB194902]	Signal transducer for phototaxis
Cre02.g083750	ROC75	Myb-like homeodomain transcription factor involved in circadian rhythms; in Matsuo et al. (2008), roc75 (rhythm of chloroplast) mutant lous maps here; they suggest the gene name ROC75	Rythm Of Chloroplast 75		1	1	0.98828	1	1	0.986748	1	1	1	1	1	1	1	1	1	0.981387	1	1	1	1	1	1	1	1	1	1	1	1	1	0.931073	1	1	1	1	1	1	1	0.88664	1	0.967424	1	1	0.952286	1	1
Cre02.g083800	RHM2	NAD-dependent epimerase/dehydratase; belongs to a family of proteins which utilise NAD as a cofactor and use nucleotide-sugar substrates for a variety of chemical reactions	dTDP-glucose 4,6-dehydratase
Cre02.g083850					1	1	1		1	1	1	1		1	1	0.986596	1	0.99622	1	0.981387	1	1	1	1	1	1	1	1	1	1	1	1	1	1	1	1	1	1	1	1	1	1	0.989756		1	1		1	1
Cre02.g083900	EXN5		3'-5' exonuclease		1	1	0.98828	1	1	1	0.965595	1	1	1	1	0.99792	1	1	1	1	1	1	1	1	1	1	1	1	1	1	1	1	1	1	1	1	1	1	1	1	1	1	1		1	1		1	1
Cre02.g083950	PSRP3	Chloroplast small ribosomal subunit protein Plastid-Specific Ribosomal Protein 3. This is not the same as plastid ribosomal protein S3, which is encoded by the chloroplast rps3 gene in C. reinhardtii.	Plastid-specific ribosomal protein 3
Cre02.g084050	SEC62	Expressed Protein. Similar to SEC62 component of the ER translocation apparatus.	SEC62-subunit of ER-translocon
Cre02.g084100
Cre02.g084150					1	1	1	1	1	1	1	1	1	1	1	1	1	1	1	1	1	1	1	1	1	1	1	1	1	1	1	1	1	1	1	1	1	1	1	1	1	1	0.958257	1	1	1	1	1	1
Cre02.g084176
Cre02.g084200
Cre02.g084250			Phosphoprotein phosphatase 2C-related					1					0.959286
Cre02.g084300	COQ5C	UbiE/COQ5 methyltransferase family; ortholog of AT1G23360, a 2-phytyl-1,4-naphthoquinone methyltransferase that catalyzes the final step in phylloquinone (vitamin K1) biosynthesis	Phylloquinone biosynthesis methyltransferase					1	1	1	1	1	1	1	1	1							1	1	1	1	1	1	1	1	1	1	1	1	1	1	1	1	1	1	1	1	1	1	1	1	1	1	1
Cre02.g084350	CGLD1	putative plastid protein	Conserved in the Green Lineage and Diatoms
Cre02.g084400	PFH9	Procollagen-proline dioxygenase homolog, requires Fe2+ and ascorbate. Identified by Keskiaho et al. (27) [PMID: 172223] as v2 C_391; contains C-terminal ShK domain; next to PFH10	Prolyl 4-hydroxylase 9		1	1	1	1	1	0.988094	1	1	0.990546	1	1	0.977385					1	1	1	1	1	1	1	1	1	1	1	0.934105	1	1	1	1	0.876866	1	1	1	1	0.97502	0.90743			1		1	1
Cre02.g084450	PFH10	Procollagen-proline dioxygenase homolog, requires Fe2+ and ascorbate. Identified by Keskiaho et al. (27) [PMID: 172223] as v2 C_391; contains C-terminal ShK domain; next to PFH9	Prolyl 4-hydroxylase 10		1	0.974945	0.98828	1	1	1	1	1	1	1	1	1	1	1	1	1	0.923256	0.893569	1	1	1	1	1	1	1	1	1	1	1	1	1	1	1	1	1	1	1	1	1	1	1	0.788489	1	1	1
Cre02.g084500	CGL134	Conserved in the Green Lineage; null-allele mutant was isolated (PMID 29743196)	possible histone acetyltransferase
Cre02.g084550			N-acetyltransferase
Cre02.g084600					1	1	0.98828	1	1	1	1	1	1	1	1	0.990827					1	1	1	1	1	1	1	1	1	1	1	1	1	1	1	1	1	1	1	1	1	1	1			1		1	1
Cre02.g084650								1	1	1	1	1	1	1	1	0.990827							1	1	1	1	1	1	1	1	1	1	1	1	0.970106	1	1	1	1	1	1	1	1	0.949494	1	1	1	1	1
Cre02.g084700
Cre02.g084750
Cre02.g084800	SPO11A	Topoisomerase VI subunit A (type IIB), involved in meiosis, homolog of eukaryotic SPO11; ; Chlamydomonas has at two homologues.	meoisis-related DNA topoisomerase		1	1	1		1	1	1	1		1	1	0.938536					1	1	1	1	1	1	1	1	1	1	1	1	1	1					1	1			1			1		1	1
Cre02.g084850
Cre02.g084873
Cre02.g084900					1	0.974224	1			0.988094	1	1		1	1	0.990827	1	1	1	1	1	1	1	1	1	1	1	1	1	1	1	1	1	1					1									1	1
Cre02.g084950	GUK1	Single domain guanylate kinase, erroneously called CYG71	Guanylate kinase
Cre02.g085000					1	0.909	1	1	1	0.959908	1	1	1	1	1	0.992455	1	1	0.984606	1	1	1	1	1	1	1	1	1	1	1	1	1	1	1	1	1	1	1	1	1	1	1	1	0.853521	1	1	0.985852	1	1
Cre02.g085050
Cre02.g085100	CYG59		Adenylate/guanylate cyclase		1	1	1	1	1	1	1	0.158386	0.966197	0.352204	1	0.98568	1	1	1	1	1	1	1	1	1	1	1	1	1	1	1	1	1	1	1	1	1	1	1	1	1	1	0.915005	1	1	1	1	1	0.967597
Cre02.g085150					1	0.912407	1	1	1	1	1	1	1	1	1	1					1	1	1	1	1	1	1	1	1	1	1	1	1	1	1	1	1	0.845992	1	1	1	1	0.989756	1	1	1	0.985852	1	1
Cre02.g085200
Cre02.g085257	COP4	Also described as Chlamydomonas Sensory Opsin B and Channelrhodopsin 2; light-switched cation channel; contains N-terminal rhodopsin domain and C-terminal membrane-associated domain; involved in phototaxis; trafficking into the eyespot and flagella is IFT-mediated	Chlamoypsin 4
Cre02.g085279
Cre02.g085300
Cre02.g085326
Cre02.g085350
Cre02.g085400	CSC1	function unknown; homologs in Gonium, not Volvox	Chlamydomonadale-specific family C protein
Cre02.g085450	CPX1	Coproporphyrinogen III oxidase, chloroplast precursor; GI:837299; CPO1; HEM13; HEM6 [PMID: 15849308]; Predicted chloroplast transit peptide 1-31	Coproporphyrinogen III oxidase
Cre02.g085500		Has a putative transposase DNA-binding domain containing four conserved cysteines suggestive of a zinc binding domain.	putative transposase
Cre02.g085550
Cre02.g085600								1		0.986748	1	1	1	1	1	0.992455							1	1	1	1	1	1	1	1	1	1	1	1	1	1	1	1	1		1	1						1	0.979916
Cre02.g085650					1	1	1	1	1	0.972075	1	1	1	1	1	0.986596	1	1	1	1	1	1	1	1	1	1	1	1	1	1	1	1	1	1	1	1	1	1	1	1	1	1	1	1	1	0.956539	0.998687	1	1
Cre02.g085701
Cre02.g085750					1	1	1	1	1	1	1	1	1	1	1	1	1	1	1	1	1	1	1	1	1	1	1	1	1	1	1	1	1	1	1	1	1	1	1	1	1	1	1	1	1	1	1	1	1
Cre02.g085800					1	1	1	1	1	1	1	1	0.90628	1	1	1	1	1	1	1	1	1	1	1	1	1	1	1	1	1	1	1	1	1	1	1	1	1	1	1	1	1	0.989756		1	1		1	1
Cre02.g085850	ARS6	Distantly related to nearby ARS8	Arylsulfatase		1	1	1	1	1	1	1	1	1	1	1	0.982382	1	1	1	1	1	1	1	1	1	1	1	1	1	1	1	1	1	1	1	1	1	1	1	1	1	1	1		1	1		1	1
Cre02.g085900	IPP1	myo-Inositol monophosphatase	Inositol-phosphate phosphatase		1	1	1	1	1	1	1	1	1	1	1	1					1	1	1	1	1	1	1	1	1	1	1	1	1	1					1	1			1	0.996072	1	1	0.998687	1	1
Cre02.g086000	ARS8	Distantly related to nearby ARS6	Arylsulfatase		1	0.912407	1		1	0.988094	1	1		1	1	0.99792					1	1	1	1	1	1	1	1	1	0.848564	1	1	1	1	1	1	1	1	1		1	1	0.859651			1		1	1
Cre02.g086050	PUS4	tRNA pseudouridine synthase-like protein, with a putative mitochondrial targeting sequence	RNA pseudouridine synthase
Cre02.g086100	CGL40		Conserved in the Green Lineage
Cre02.g086150								1	1	1	1	1	1	1	1								1	1	1	1	1	1	1	1	1	1	1	1	1	1	0.995497	1	1	1	1	1	1	0.853521	0.758815	0.956539	0.985852	1	1
Cre02.g086200
[truncated: 14,148 more rows]
[truncated: 178 more columns]

## Sheet: Supplementary Table 7
Supplementary Table 7. High-confidence gene-phenotype relationships. Table of the gene-phenotype relationships with an FDR <0.3. The “Gene phenotype” is the median phenotype (log2 ratio of the treatment versus the control) for all alleles of that gene that were included in the FDR calculation. A phenotype value of -10 was used when the median treatment had zero reads. Gene names with * were named…
[truncated: 1,637 more rows]

[truncated: 8 more sheets: Supplementary Table 8, Supplementary Table 9, Supplementary Table 10, Supplementary Table 11, Supplementary Table 12, Supplementary Table 13, Supplementary Table 14, Supplementary Table 15]
