# Supplementary material for: Systematic characterization of gene function in the photosynthetic alga Chlamydomonas reinhardtii
Source: Nat Genet. 2022 May 5;54(5):705–14. doi: 10.1038/s41588-022-01052-9 (PMC9110296; doi:10.1038/s41588-022-01052-9)
Supplement: Supplementary file 5 — Zip file that contains the chemical structure of all LATCA compounds used in this study. [file 41588_2022_1052_MOESM5_ESM.zip]

Archive with 263 entries (233 files):
- 201120_LATCA_Cluster_Structures/
- 201120_LATCA_Cluster_Structures/1/
- 201120_LATCA_Cluster_Structures/10/
- 201120_LATCA_Cluster_Structures/10/LAT033B06.png
- 201120_LATCA_Cluster_Structures/10/LAT033H05.png
- 201120_LATCA_Cluster_Structures/10/LAT033H10.png
- 201120_LATCA_Cluster_Structures/11/
- 201120_LATCA_Cluster_Structures/11/LAT007C10.jpeg
- 201120_LATCA_Cluster_Structures/11/LAT008A05.jpeg
- 201120_LATCA_Cluster_Structures/11/LAT008D07.jpeg
- 201120_LATCA_Cluster_Structures/11/LAT025C04.jpeg
- 201120_LATCA_Cluster_Structures/12/
- 201120_LATCA_Cluster_Structures/12/LAT034C08.png
- 201120_LATCA_Cluster_Structures/12/LAT035H03.png
- 201120_LATCA_Cluster_Structures/12/LAT036A02.png
- 201120_LATCA_Cluster_Structures/12/LAT036B02.png
- 201120_LATCA_Cluster_Structures/13/
- 201120_LATCA_Cluster_Structures/13/LAT013B05.jpeg
- 201120_LATCA_Cluster_Structures/13/LAT027D04.png
- 201120_LATCA_Cluster_Structures/13/LAT027E04.png
- 201120_LATCA_Cluster_Structures/13/LAT028F03.png
- 201120_LATCA_Cluster_Structures/14/
- 201120_LATCA_Cluster_Structures/14/.DS_Store
- 201120_LATCA_Cluster_Structures/14/LAT033G04.png
- 201120_LATCA_Cluster_Structures/14/LAT035D10.png
- 201120_LATCA_Cluster_Structures/15/
- 201120_LATCA_Cluster_Structures/15/LAT028C11.png
- 201120_LATCA_Cluster_Structures/15/LAT040A06.png
- 201120_LATCA_Cluster_Structures/16/
- 201120_LATCA_Cluster_Structures/16/LAT041A10.png
- 201120_LATCA_Cluster_Structures/16/LAT041B10.png
- 201120_LATCA_Cluster_Structures/17/
- 201120_LATCA_Cluster_Structures/17/LAT027F04.png
- 201120_LATCA_Cluster_Structures/17/LAT027G04.png
- 201120_LATCA_Cluster_Structures/18/
- 201120_LATCA_Cluster_Structures/18/.DS_Store
- 201120_LATCA_Cluster_Structures/18/LAT033A06.png
- 201120_LATCA_Cluster_Structures/18/LAT033D06.png
- 201120_LATCA_Cluster_Structures/19/
- 201120_LATCA_Cluster_Structures/19/.DS_Store
- 201120_LATCA_Cluster_Structures/19/LAT042E05.png
- 201120_LATCA_Cluster_Structures/19/LAT042F05.png
- 201120_LATCA_Cluster_Structures/1/.DS_Store
- 201120_LATCA_Cluster_Structures/1/LAT032D10.png
- 201120_LATCA_Cluster_Structures/1/LAT033A02.png
- 201120_LATCA_Cluster_Structures/1/LAT034B07.png
- 201120_LATCA_Cluster_Structures/1/LAT034G07.png
- 201120_LATCA_Cluster_Structures/1/LAT034H10.png
- 201120_LATCA_Cluster_Structures/1/LAT035D05.png
- 201120_LATCA_Cluster_Structures/1/LAT035F11.png
- 201120_LATCA_Cluster_Structures/1/LAT035G03.png
- 201120_LATCA_Cluster_Structures/1/LAT035G11.png
- 201120_LATCA_Cluster_Structures/1/LAT035H11.png
- 201120_LATCA_Cluster_Structures/2/
- 201120_LATCA_Cluster_Structures/20/
- 201120_LATCA_Cluster_Structures/20/LAT028F11.png
- 201120_LATCA_Cluster_Structures/20/LAT031A06.png
- 201120_LATCA_Cluster_Structures/20/LAT035E02.png
- 201120_LATCA_Cluster_Structures/21/
- 201120_LATCA_Cluster_Structures/21/LAT001G11.png
- 201120_LATCA_Cluster_Structures/22/
- 201120_LATCA_Cluster_Structures/22/.DS_Store
- 201120_LATCA_Cluster_Structures/22/LAT002C07.png
- 201120_LATCA_Cluster_Structures/22/LAT039A06.png
- 201120_LATCA_Cluster_Structures/23/
- 201120_LATCA_Cluster_Structures/23/LAT029A11.png
- 201120_LATCA_Cluster_Structures/23/LAT030A05.png
- 201120_LATCA_Cluster_Structures/24/
- 201120_LATCA_Cluster_Structures/24/LAT007G11.jpeg
- 201120_LATCA_Cluster_Structures/24/LAT008D04.jpeg
- 201120_LATCA_Cluster_Structures/25/
- 201120_LATCA_Cluster_Structures/25/LAT028D05.png
- 201120_LATCA_Cluster_Structures/25/LAT033B03.png
- 201120_LATCA_Cluster_Structures/26/
- 201120_LATCA_Cluster_Structures/26/LAT029F03.png
- 201120_LATCA_Cluster_Structures/26/LAT043B04.png
- 201120_LATCA_Cluster_Structures/27/
- 201120_LATCA_Cluster_Structures/27/LAT004F06.png
- 201120_LATCA_Cluster_Structures/28/
- 201120_LATCA_Cluster_Structures/28/.DS_Store
- 201120_LATCA_Cluster_Structures/28/LAT001G07_LAT003D08.png
- 201120_LATCA_Cluster_Structures/2/.DS_Store
- 201120_LATCA_Cluster_Structures/2/LAT028H08.png
- 201120_LATCA_Cluster_Structures/2/LAT029E10.png
- 201120_LATCA_Cluster_Structures/2/LAT029H10.png
- 201120_LATCA_Cluster_Structures/2/LAT030A04.png
- 201120_LATCA_Cluster_Structures/2/LAT030E03.png
- 201120_LATCA_Cluster_Structures/2/LAT032B10.png
- 201120_LATCA_Cluster_Structures/2/LAT032G11.png
- 201120_LATCA_Cluster_Structures/2/LAT032H11.png
- 201120_LATCA_Cluster_Structures/2/LAT034A08.png
- 201120_LATCA_Cluster_Structures/2/LAT034A09.png
- 201120_LATCA_Cluster_Structures/2/LAT034A11.png
- 201120_LATCA_Cluster_Structures/2/LAT034B08.png
- 201120_LATCA_Cluster_Structures/2/LAT034B09.png
- 201120_LATCA_Cluster_Structures/2/LAT034B11.png
- 201120_LATCA_Cluster_Structures/2/LAT034C07.png
- 201120_LATCA_Cluster_Structures/2/LAT034C09.png
- 201120_LATCA_Cluster_Structures/2/LAT034D06.png
- 201120_LATCA_Cluster_Structures/2/LAT034D07.png
- 201120_LATCA_Cluster_Structures/2/LAT034D10.png
- 201120_LATCA_Cluster_Structures/2/LAT034E06.png
- 201120_LATCA_Cluster_Structures/2/LAT034F06.png
- 201120_LATCA_Cluster_Structures/2/LAT034F07.png
- 201120_LATCA_Cluster_Structures/2/LAT034F10.png
- 201120_LATCA_Cluster_Structures/2/LAT034G06.png
- 201120_LATCA_Cluster_Structures/2/LAT034G08.png
- 201120_LATCA_Cluster_Structures/2/LAT034G09.png
- 201120_LATCA_Cluster_Structures/2/LAT034G11.png
- 201120_LATCA_Cluster_Structures/2/LAT034H06.png
- 201120_LATCA_Cluster_Structures/2/LAT034H07.png
- 201120_LATCA_Cluster_Structures/2/LAT034H08.png
- 201120_LATCA_Cluster_Structures/2/LAT034H11.png
- 201120_LATCA_Cluster_Structures/2/LAT035A02.png
- 201120_LATCA_Cluster_Structures/2/LAT035A05.png
- 201120_LATCA_Cluster_Structures/2/LAT035A10.png
- 201120_LATCA_Cluster_Structures/2/LAT035B02.png
- 201120_LATCA_Cluster_Structures/2/LAT035B08.png
- 201120_LATCA_Cluster_Structures/2/LAT035B09.png
- 201120_LATCA_Cluster_Structures/2/LAT035B10.png
- 201120_LATCA_Cluster_Structures/2/LAT035B11.png
- 201120_LATCA_Cluster_Structures/2/LAT035C02.png
- 201120_LATCA_Cluster_Structures/2/LAT035C03.png
- 201120_LATCA_Cluster_Structures/2/LAT035C09.png
- 201120_LATCA_Cluster_Structures/2/LAT035C11.png
- 201120_LATCA_Cluster_Structures/2/LAT035D02.png
- 201120_LATCA_Cluster_Structures/2/LAT035D03.png
- 201120_LATCA_Cluster_Structures/2/LAT035D08.png
- 201120_LATCA_Cluster_Structures/2/LAT035D09.png
- 201120_LATCA_Cluster_Structures/2/LAT035E04.png
- 201120_LATCA_Cluster_Structures/2/LAT035E11.png
- 201120_LATCA_Cluster_Structures/2/LAT035F03.png
- 201120_LATCA_Cluster_Structures/2/LAT035F04.png
- 201120_LATCA_Cluster_Structures/2/LAT035F08.png
- 201120_LATCA_Cluster_Structures/2/LAT035F09.png
- 201120_LATCA_Cluster_Structures/2/LAT035G07.png
- 201120_LATCA_Cluster_Structures/2/LAT035G08.png
- 201120_LATCA_Cluster_Structures/2/LAT035G09.png
- 201120_LATCA_Cluster_Structures/2/LAT035H04.png
- 201120_LATCA_Cluster_Structures/2/LAT035H07.png
- 201120_LATCA_Cluster_Structures/2/LAT036C02.png
- 201120_LATCA_Cluster_Structures/2/LAT036F03.png
- 201120_LATCA_Cluster_Structures/2/LAT036H07.png
- 201120_LATCA_Cluster_Structures/2/LAT036H11.png
- 201120_LATCA_Cluster_Structures/2/LAT041H04.png
- 201120_LATCA_Cluster_Structures/2/LAT045A04.png
- 201120_LATCA_Cluster_Structures/2/LAT045A06.png
- 201120_LATCA_Cluster_Structures/2/LAT045D07.png
- 201120_LATCA_Cluster_Structures/3/
- 201120_LATCA_Cluster_Structures/3/.DS_Store
- 201120_LATCA_Cluster_Structures/3/LAT002D07.png
- 201120_LATCA_Cluster_Structures/3/LAT033E09.png
- 201120_LATCA_Cluster_Structures/3/LAT033H07.png
- 201120_LATCA_Cluster_Structures/3/LAT034D11.png
- 201120_LATCA_Cluster_Structures/3/LAT034E07.png
- 201120_LATCA_Cluster_Structures/3/LAT034E11.png
- 201120_LATCA_Cluster_Structures/3/LAT034F11.png
- 201120_LATCA_Cluster_Structures/3/LAT035B07.png
- 201120_LATCA_Cluster_Structures/3/LAT035D07.png
- 201120_LATCA_Cluster_Structures/3/LAT035E03.png
- 201120_LATCA_Cluster_Structures/3/LAT035E07.png
- 201120_LATCA_Cluster_Structures/3/LAT035F02.png
- 201120_LATCA_Cluster_Structures/3/LAT035F05.png
- 201120_LATCA_Cluster_Structures/3/LAT035F10.png
- 201120_LATCA_Cluster_Structures/3/LAT035G05.png
- 201120_LATCA_Cluster_Structures/3/LAT035H06.png
- 201120_LATCA_Cluster_Structures/3/LAT035H08.png
- 201120_LATCA_Cluster_Structures/3/LAT036A03.png
- 201120_LATCA_Cluster_Structures/3/LAT036D02.png
- 201120_LATCA_Cluster_Structures/3/LAT036H02.png
- 201120_LATCA_Cluster_Structures/3/LAT043B09.png
- 201120_LATCA_Cluster_Structures/3/LAT045C08.png
- 201120_LATCA_Cluster_Structures/4/
- 201120_LATCA_Cluster_Structures/4/.DS_Store
- 201120_LATCA_Cluster_Structures/4/LAT030A09.png
- 201120_LATCA_Cluster_Structures/4/LAT030B09.png
- 201120_LATCA_Cluster_Structures/4/LAT030F07.png
- 201120_LATCA_Cluster_Structures/4/LAT030H08.png
- 201120_LATCA_Cluster_Structures/4/LAT040H08.png
- 201120_LATCA_Cluster_Structures/4/LAT041A08.png
- 201120_LATCA_Cluster_Structures/4/LAT041A11.png
- 201120_LATCA_Cluster_Structures/4/LAT041B08.png
- 201120_LATCA_Cluster_Structures/4/LAT041B11.png
- 201120_LATCA_Cluster_Structures/4/LAT041C06.png
- 201120_LATCA_Cluster_Structures/4/LAT041D09.png
- 201120_LATCA_Cluster_Structures/4/LAT041D10.png
- 201120_LATCA_Cluster_Structures/4/LAT041E08.png
- 201120_LATCA_Cluster_Structures/4/LAT041E10.png
- 201120_LATCA_Cluster_Structures/4/LAT041F07.png
- 201120_LATCA_Cluster_Structures/4/LAT041G06.png
- 201120_LATCA_Cluster_Structures/4/LAT041G07.png
- 201120_LATCA_Cluster_Structures/4/LAT041G10.png
- 201120_LATCA_Cluster_Structures/4/LAT041H07.png
- 201120_LATCA_Cluster_Structures/5/
- 201120_LATCA_Cluster_Structures/5/.DS_Store
- 201120_LATCA_Cluster_Structures/5/LAT031C11.png
- 201120_LATCA_Cluster_Structures/5/LAT031D11.png
- 201120_LATCA_Cluster_Structures/5/LAT031E11.png
- 201120_LATCA_Cluster_Structures/5/LAT031F11.png
- 201120_LATCA_Cluster_Structures/5/LAT031G11.png
- 201120_LATCA_Cluster_Structures/5/LAT031H11.png
- 201120_LATCA_Cluster_Structures/5/LAT032A02.png
- 201120_LATCA_Cluster_Structures/5/LAT032A03.png
- 201120_LATCA_Cluster_Structures/5/LAT032H02.png
- 201120_LATCA_Cluster_Structures/6/
- 201120_LATCA_Cluster_Structures/6/LAT032A11.png
- 201120_LATCA_Cluster_Structures/6/LAT032B11.png
- 201120_LATCA_Cluster_Structures/6/LAT035A06.png
- 201120_LATCA_Cluster_Structures/6/LAT035A09.png
- 201120_LATCA_Cluster_Structures/6/LAT035C07.png
- 201120_LATCA_Cluster_Structures/6/LAT035G06.png
- 201120_LATCA_Cluster_Structures/6/LAT035H05.png
- 201120_LATCA_Cluster_Structures/6/LAT035H09.png
- 201120_LATCA_Cluster_Structures/6/LAT035H10.png
- 201120_LATCA_Cluster_Structures/6/LAT036B03.png
- 201120_LATCA_Cluster_Structures/6/LAT036E02.png
- 201120_LATCA_Cluster_Structures/7/
- 201120_LATCA_Cluster_Structures/7/LAT030C11.png
- 201120_LATCA_Cluster_Structures/7/LAT030E11.png
- 201120_LATCA_Cluster_Structures/7/LAT030F11.png
- 201120_LATCA_Cluster_Structures/7/LAT030G11.png
- 201120_LATCA_Cluster_Structures/7/LAT031H02.png
- 201120_LATCA_Cluster_Structures/7/LAT042F03.png
- 201120_LATCA_Cluster_Structures/8/
- 201120_LATCA_Cluster_Structures/8/LAT027A05.png
- 201120_LATCA_Cluster_Structures/8/LAT027B05.png
- 201120_LATCA_Cluster_Structures/8/LAT027D05.png
- 201120_LATCA_Cluster_Structures/8/LAT027E05.png
- 201120_LATCA_Cluster_Structures/8/LAT027F05.png
- 201120_LATCA_Cluster_Structures/8/LAT027G05.png
- 201120_LATCA_Cluster_Structures/8/LAT027H04.png
- 201120_LATCA_Cluster_Structures/9/
- 201120_LATCA_Cluster_Structures/9/LAT029C11.png
- 201120_LATCA_Cluster_Structures/9/LAT031C06.png
- 201120_LATCA_Cluster_Structures/9/LAT031E05.png
- 201120_LATCA_Cluster_Structures/9/LAT040D07.png
- 201120_LATCA_Cluster_Structures/9/LAT042A08.png
- 201120_LATCA_Cluster_Structures/9/LAT042B08.png
- 201120_LATCA_Cluster_Structures/9/LAT042F07.png
- 201120_LATCA_Cluster_Structures/9/LAT043H02.png
- 201120_LATCA_Cluster_Structures/Ungrouped/
- 201120_LATCA_Cluster_Structures/Ungrouped/.DS_Store
- 201120_LATCA_Cluster_Structures/Ungrouped/LAT001E08.png
- 201120_LATCA_Cluster_Structures/Ungrouped/LAT001F07.png
- 201120_LATCA_Cluster_Structures/Ungrouped/LAT002C11.png
- 201120_LATCA_Cluster_Structures/Ungrouped/LAT002G10.png
- 201120_LATCA_Cluster_Structures/Ungrouped/LAT003D02.png
- 201120_LATCA_Cluster_Structures/Ungrouped/LAT003D07.png
- 201120_LATCA_Cluster_Structures/Ungrouped/LAT022B04.jpeg
- 201120_LATCA_Cluster_Structures/Ungrouped/LAT023H05.jpeg
- 201120_LATCA_Cluster_Structures/Ungrouped/LAT027F06.png
- 201120_LATCA_Cluster_Structures/Ungrouped/LAT031E04.png
- 201120_LATCA_Cluster_Structures/Ungrouped/LAT032D03.png
- 201120_LATCA_Cluster_Structures/Ungrouped/LAT032H10.png
- 201120_LATCA_Cluster_Structures/Ungrouped/LAT034B04.png
- 201120_LATCA_Cluster_Structures/Ungrouped/LAT035B03.png
- 201120_LATCA_Cluster_Structures/Ungrouped/LAT035G02.png
- 201120_LATCA_Cluster_Structures/Ungrouped/LAT039D03.png
- 201120_LATCA_Cluster_Structures/Ungrouped/LAT041D08.png
- 201120_LATCA_Cluster_Structures/Ungrouped/LAT041D11.png
- 201120_LATCA_Cluster_Structures/Ungrouped/LAT042B06.png
- 201120_LATCA_Cluster_Structures/Ungrouped/LAT042C03.png
- 201120_LATCA_Cluster_Structures/Ungrouped/LAT042G04.png
