# Supplementary material for: Systematic characterization of gene function in the photosynthetic alga Chlamydomonas reinhardtii
Source: Nat Genet. 2022 May 5;54(5):705–14. doi: 10.1038/s41588-022-01052-9 (PMC9110296; doi:10.1038/s41588-022-01052-9)
Supplement: Supplementary file 6 — Zip file that contains the Java TreeView files of the FDR < 0.3 gene cluster. [file 41588_2022_1052_MOESM6_ESM.zip › Extended Data File 2 - Java TreeView files of FDR less than 0.3 gene clusters/Fig._4a_gene_clusters-FDR_lt_0.3.atr]

NODEID	LEFT	RIGHT	CORRELATION
NODE120X	ARRY12X	ARRY13X	0.9308297132341541
NODE121X	ARRY16X	ARRY17X	0.9214179785142671
NODE122X	ARRY41X	ARRY42X	0.9213325410487297
NODE123X	ARRY78X	ARRY79X	0.8891428096159365
NODE124X	ARRY5X	ARRY6X	0.8883232582070799
NODE125X	ARRY70X	ARRY75X	0.8851349420475737
NODE126X	NODE120X	NODE122X	0.8812188958569249
NODE127X	NODE121X	NODE126X	0.8631563410805037
NODE128X	ARRY7X	ARRY9X	0.8614133769896245
NODE129X	ARRY39X	ARRY59X	0.8600407877600746
NODE130X	ARRY3X	ARRY4X	0.8524484618865339
NODE131X	ARRY8X	ARRY11X	0.839912729940686
NODE132X	NODE124X	NODE130X	0.8371943232556938
NODE133X	ARRY19X	ARRY22X	0.8353531823528401
NODE134X	ARRY69X	ARRY74X	0.8338241386154772
NODE135X	ARRY62X	NODE123X	0.8335030200512998
NODE136X	ARRY47X	ARRY49X	0.8329284440599773
NODE137X	ARRY14X	NODE127X	0.8249129508075571
NODE138X	ARRY36X	ARRY56X	0.8200754342214398
NODE139X	ARRY77X	NODE135X	0.8085156804578044
NODE140X	ARRY58X	NODE129X	0.8070100309618137
NODE141X	ARRY80X	ARRY81X	0.7808887066767971
NODE142X	ARRY20X	ARRY23X	0.7684860526286288
NODE143X	ARRY10X	ARRY21X	0.7645195331252669
NODE144X	ARRY84X	ARRY85X	0.7586238544048693
NODE145X	ARRY0X	NODE140X	0.7476350826706464
NODE146X	NODE132X	NODE137X	0.7460375241114862
NODE147X	ARRY48X	NODE136X	0.7380207475258156
NODE148X	NODE125X	NODE134X	0.7163780643079292
NODE149X	ARRY72X	NODE143X	0.7156757131824756
NODE150X	ARRY52X	ARRY54X	0.7147958090910018
NODE151X	ARRY37X	ARRY38X	0.7126889270788027
NODE152X	ARRY61X	NODE139X	0.7096153001998281
NODE153X	ARRY40X	ARRY63X	0.7090170884159464
NODE154X	ARRY89X	ARRY106X	0.6920413130091359
NODE155X	ARRY83X	NODE144X	0.6740080196184404
NODE156X	ARRY53X	NODE150X	0.6682239622576811
NODE157X	ARRY88X	NODE154X	0.6668196656449424
NODE158X	ARRY34X	ARRY35X	0.6648624903820219
NODE159X	ARRY107X	ARRY108X	0.6550138402945624
NODE160X	NODE146X	NODE149X	0.642319618667921
NODE161X	ARRY86X	NODE155X	0.6358285294252211
NODE162X	ARRY91X	ARRY94X	0.6293954344271363
NODE163X	ARRY57X	NODE151X	0.6086608346204263
NODE164X	ARRY103X	ARRY104X	0.6081142971756426
NODE165X	ARRY90X	NODE157X	0.6033886580897634
NODE166X	ARRY114X	ARRY115X	0.6027975568940389
NODE167X	ARRY55X	NODE138X	0.6014621230175882
NODE168X	NODE159X	NODE165X	0.5876380865852535
NODE169X	ARRY87X	ARRY95X	0.5812983106411036
NODE170X	ARRY43X	ARRY44X	0.577027355899144
NODE171X	ARRY66X	ARRY68X	0.5686151901102915
NODE172X	ARRY97X	NODE162X	0.5651074342481146
NODE173X	ARRY45X	NODE170X	0.5598062851591272
NODE174X	ARRY93X	NODE169X	0.5460541266422041
NODE175X	NODE156X	NODE158X	0.5446278582198909
NODE176X	ARRY73X	NODE142X	0.5439344224678209
NODE177X	ARRY118X	ARRY119X	0.5328236020154355
NODE178X	ARRY1X	NODE167X	0.5216191912122692
NODE179X	ARRY64X	ARRY65X	0.5057530925328507
NODE180X	NODE168X	NODE172X	0.4894926237638586
NODE181X	NODE128X	NODE133X	0.48499952642677835
NODE182X	ARRY31X	ARRY32X	0.4846235053286825
NODE183X	NODE161X	NODE164X	0.4808118308432823
NODE184X	ARRY76X	NODE148X	0.46985470860012646
NODE185X	ARRY46X	NODE176X	0.4696473593393923
NODE186X	ARRY2X	ARRY18X	0.46323674674033
NODE187X	NODE180X	NODE183X	0.44845550382861754
NODE188X	ARRY92X	ARRY100X	0.4443264079431697
NODE189X	ARRY98X	ARRY101X	0.44418759190830115
NODE190X	NODE145X	NODE178X	0.4361524217892766
NODE191X	NODE171X	NODE179X	0.421213760802002
NODE192X	NODE131X	NODE181X	0.4128770034756146
NODE193X	ARRY27X	ARRY51X	0.4081861299604299
NODE194X	ARRY28X	ARRY29X	0.4005097300872702
NODE195X	ARRY96X	ARRY99X	0.387902124867459
NODE196X	ARRY33X	NODE175X	0.37043639703291265
NODE197X	ARRY67X	NODE191X	0.3528946527189806
NODE198X	ARRY111X	NODE160X	0.34648418066207276
NODE199X	ARRY25X	ARRY60X	0.33857651818277146
NODE200X	ARRY24X	NODE182X	0.32560494613524116
NODE201X	ARRY26X	ARRY50X	0.32184821571630384
NODE202X	NODE185X	NODE192X	0.3200309407986025
NODE203X	ARRY105X	NODE174X	0.3025874894353304
NODE204X	NODE163X	NODE190X	0.2894631518287435
NODE205X	NODE188X	NODE195X	0.28273129209491243
NODE206X	NODE184X	NODE199X	0.2721939578565087
NODE207X	NODE147X	NODE197X	0.2621978910580587
NODE208X	ARRY116X	NODE187X	0.23627841324130427
NODE209X	ARRY15X	NODE141X	0.22642345951948661
NODE210X	ARRY102X	NODE208X	0.2242722198764775
NODE211X	NODE194X	NODE200X	0.2120865077887294
NODE212X	ARRY30X	NODE209X	0.20232307049603449
NODE213X	ARRY109X	NODE173X	0.19974508669046853
NODE214X	NODE196X	NODE204X	0.19486092656963583
NODE215X	ARRY82X	ARRY112X	0.19160809696292258
NODE216X	NODE203X	NODE210X	0.19058307789908102
NODE217X	NODE189X	NODE205X	0.18692635778854239
NODE218X	ARRY117X	NODE177X	0.17702960635994636
NODE219X	NODE216X	NODE217X	0.1575332221404977
NODE220X	NODE193X	NODE213X	0.15269902695571158
NODE221X	NODE166X	NODE202X	0.14175451102966286
NODE222X	NODE186X	NODE212X	0.13135187768854162
NODE223X	ARRY110X	NODE219X	0.12345930706278052
NODE224X	ARRY113X	NODE222X	0.12210876101511048
NODE225X	NODE153X	NODE206X	0.1210335037007495
NODE226X	NODE198X	NODE215X	0.11898969677967353
NODE227X	ARRY71X	NODE152X	0.10895081909891735
NODE228X	NODE221X	NODE226X	0.0965551228866337
NODE229X	NODE201X	NODE211X	0.08785582672705838
NODE230X	NODE220X	NODE224X	0.07498550559350825
NODE231X	NODE207X	NODE225X	0.0698804653088817
NODE232X	NODE230X	NODE231X	0.05567094069375289
NODE233X	NODE214X	NODE229X	0.04166856041421474
NODE234X	NODE223X	NODE228X	0.029803596316371084
NODE235X	NODE232X	NODE234X	0.017951529405509148
NODE236X	NODE218X	NODE235X	0.010552452864557083
NODE237X	NODE227X	NODE233X	-0.0014831443262206534
NODE238X	NODE236X	NODE237X	-0.019563767839222423
