# Supplementary material for: Systematic characterization of gene function in the photosynthetic alga Chlamydomonas reinhardtii
Source: Nat Genet. 2022 May 5;54(5):705–14. doi: 10.1038/s41588-022-01052-9 (PMC9110296; doi:10.1038/s41588-022-01052-9)
Supplement: Supplementary file 6 — Zip file that contains the Java TreeView files of the FDR < 0.3 gene cluster. [file 41588_2022_1052_MOESM6_ESM.zip › Extended Data File 2 - Java TreeView files of FDR less than 0.3 gene clusters/Fig._4a_gene_clusters-FDR_lt_0.3.cdt]

GID	NAME	ANN	GWEIGHT	c_R6-S#385-Rose_Bengal-No_Pretreatment_I_v_R6-A#022-Rose_Bengal-Control_average	c_R6-S#386-Rose_Bengal-Pretreatment_I_v_R6-A#022-Rose_Bengal-Control_average	c_R6-S#389-Rose_Bengal-Pretreatment_II_v_R6-A#022-Rose_Bengal-Control_average	c_R3-S#019-High-pH-8.4_v_R3-A#002-Control-TAP-Light_average	c_R4-S#110-High-pH-8.4_v_R4-A#003-Control-TAP-Light_average	c_R6-S#343-Heat_Stress_(+12)_overnight_v_R6-S#350-Control-Heat-Cold-Stress	c_R3-S#070-Ciliogenesis-63-Pellet_v_R3-S#069-Ciliogenesis-63-Supernatant	c_R3-S#066-Ciliogenesis-1-Pellet_v_R3-S#065-Ciliogenesis-1-Supernatant	c_R3-S#068-Ciliogenesis-3-Pellet_v_R3-S#067-Ciliogenesis-3-Supernatant	c_R6-S#381-Hypoxic-LL_v_R6-S#380-Oxic-LL	c_R2-S#606-TAP-Dark_I_v_R2-A#016-Initial_average	c_R3-S#005-Control-TAP-Dark_II_v_R3-A#017-Initial_average	c_R3-S#023-Low-Mn-1pct_v_R3-A#002-Control-TAP-Light_average	c_R3-S#002-Control-TAP-Light_II_v_R3-S#011-TAP-Light-CO2	c_R6-S#280-Tunicamycin_I_v_R6-S#275-Control-TAP-Light	c_R6-S#281-Tunicamycin_II_v_R6-S#275-Control-TAP-Light	c_R3-S#100-Animal_Daphnia-Adult_I_v_R3-A#013-Animal_Control_average	c_R3-S#099-Animal_Daphnia-Baby_II_v_R3-A#013-Animal_Control_average	c_R3-S#101-Animal_Daphnia-Adult_II_v_R3-A#013-Animal_Control_average	c_R4-S#197-Animal_Mix_I_v_R4-A#014-Animal_Control_average	c_R4-S#196-Animal_WaterBear_II_v_R4-A#014-Animal_Control_average	c_R4-S#198-Animal_Mix_II_v_R4-A#014-Animal_Control_average	c_R4-S#193-Animal_Daphnia-Adult_I_v_R4-A#014-Animal_Control_average	c_R4-S#195-Animal_WaterBear_II_v_R4-A#014-Animal_Control_average	c_R3-S#049-LatB_v_R3-S#048-LatB-DMSO-control	c_R4-S#133-LatB_v_R4-S#132-LatB-DMSO-control	c_R5-S#241-TP-High-CO2-High-Temperature_I_v_R5-S#243-Control-TAP-Light	c_R5-S#226-High-Temperature_(+5)_II_v_R5-S#243-Control-TAP-Light	c_R5-S#240-TP-High-Temperature_(+5)_II_v_R5-S#243-Control-TAP-Light	c_R5-S#225-High-Temperature_(+5)_I_v_R5-S#243-Control-TAP-Light	c_R5-S#239-TP-High-Temperature_(+5)_I_v_R5-S#243-Control-TAP-Light	c_R3-S#016-High-Temperature_(+10)_v_R3-A#002-Control-TAP-Light_average	c_R4-S#124-Hydroxyurea_v_R4-A#003-Control-TAP-Light_average	c_R6-S#347-UV_Treatment_050_v_R6-S#365-UV_Treatment_0-Control	c_R6-S#338-LAT041D08_v_R6-A#005-Control-LATCA_average	c_R6-S#309-LAT041A10_v_R6-A#005-Control-LATCA_average	c_R6-S#294-LAT030B09_v_R6-A#005-Control-LATCA_average	c_R6-S#312-LAT042F05_v_R6-A#005-Control-LATCA_average	c_R6-S#326-LAT003D07_v_R6-A#005-Control-LATCA_average	c_R6-S#383-Oxic-HL_v_R6-S#380-Oxic-LL	c_R6-S#340-LAT042B06_v_R6-A#005-Control-LATCA_average	c_R6-S#341-LAT042C03_v_R6-A#005-Control-LATCA_average	c_R6-S#306-LAT027E04_v_R6-A#005-Control-LATCA_average	c_R6-S#298-LAT030E11_v_R6-A#005-Control-LATCA_average	c_R6-S#303-LAT042F07_v_R6-A#005-Control-LATCA_average	c_R6-S#339-LAT041D11_v_R6-A#005-Control-LATCA_average
AID	AID	AID	AID	ARRY117X	ARRY118X	ARRY119X	ARRY27X	ARRY51X	ARRY109X	ARRY45X	ARRY43X	ARRY44X	ARRY113X	ARRY2X	ARRY18X	ARRY30X	ARRY15X	ARRY80X	ARRY81X	ARRY48X	ARRY47X	ARRY49X	ARRY67X	ARRY66X	ARRY68X	ARRY64X	ARRY65X	ARRY40X	ARRY63X	ARRY76X	ARRY70X	ARRY75X	ARRY69X	ARRY74X	ARRY25X	ARRY60X	ARRY110X	ARRY105X	ARRY93X	ARRY87X	ARRY95X	ARRY102X	ARRY116X	ARRY107X	ARRY108X	ARRY90X	ARRY88X	ARRY89X	ARRY106X
GENE291X	Cre07.g346050	Cre07.g346050 CRD1; Copper response defect 1 protein; Copper response defect 1 protein, chloroplast precursor; Produced under copper and/or oxygen deficient conditions [GI:7542488; PMID: 119113; PMID: 181165; PMID: 119113; PMID: 1467313];Mg-protoporphyrin IX monomethyl ester (oxidative) cyclase, aerobic oxidative cyclase; orthologous to Rubrivax gelatinosus aerobic oxidative cyclase [PMID: 117907…	1	-0.51187	0.225727	-0.12229	-0.12517	0.039535	0.056586	-0.26305	-0.09042	-1.27752	-6.4189	0.044409	0.239859	0.243483	0.148118	0.079965	0.429282	1.115294	0.663117	0.900707	-0.13593	0.218707	0.78929	0.08215	0.46735	-0.35697	0.034421	0.235055	0.59022	0.426398	0.280816	0.564043	1.067512	0.073734	1.005278	0.36398	1.495975	1.851886	0.276548	0.149884	0.249422	-0.30625	0.141545	0.221184	0.35517	0.22995	0.160146
GENE368X	Cre09.g406400	Cre09.g406400 CTP3; Heavy metal transporting ATPase; P-type ATPase superfamily, membrane protein, related to copper transporting P-type ATPases (HMA); AT1G63440.1; HMA5; heavy metal atpase 5; (1 of 2) K17686 - Cu+-exporting ATPase (copA, ATP7)	1	-0.14958	0.283587	0.170749	0.280234	-0.0842	0.192237	-0.09484	0.447959	0.156815	-2.61032	-0.0983	-0.27583	-0.1445	-0.07066	0.095538	-0.12434	0.044087	0.081774	0.55768	0.258667	0.45374	0.147569	0.237607	-0.1598	-0.32241	0.080675	-0.01786	-0.04553	-0.15191	-0.11496	0.143012	0.455313	-0.1604	1.653306	-0.15626	0.042631	0.53011	0.106901	0.214132	0.436112	0.363979	0.091298	0.460881	0.296742	0.280711	-0.09488
GENE172X	Cre04.g215400	Cre04.g215400 AKC3; conserved expressed protein related to ABC1/COQ8 mitochondrial putative ser/thr kinase; ABC1 kinase family protein of unknown function; similar to EYE3 (required for eyespot assembly); Arabidopsis homolog is predicted to be plastid-localized; AT3G24190.1; Protein kinase superfamily protein; (1 of 1) KOG1234 - ABC (ATP binding cassette) 1 protein	1	-0.18505	-0.14209	-0.56063	0.03094	-0.14718	0.199455	-0.27817	-0.07927	-0.12374	-0.39191	-0.05961	-0.26367	-0.10775	-0.152	-0.53764	-0.56334	0.039936	-0.50838	0.184656	-0.07796	-0.52655	-0.24452	-0.06119	-0.11945	0.296402	-0.07273	0.089703	-0.43967	-0.82987	-0.31525	-0.21752	0.373725	0.046143	0.46932	0.018698	-0.10813	0.460463	-0.26198	0.342299	-0.10493	0.660994	-0.1887	-0.06833	0.235279	-0.26335	-0.01964
GENE7X	Cre01.g007700	Cre01.g007700 AT2G24200.1; Cytosol aminopeptidase family protein; (1 of 1) 3.4.11.1//3.4.11.5 - Leucyl aminopeptidase / Peptidase S // Prolyl aminopeptidase / Proline iminopeptidase	1	0.123632	-0.03784	-0.44871	-0.08314	-0.16409	0.184006	-0.41172	0.106802	0.173301	0.122497	-0.10556	0.07406	-0.20423	-0.07843	-0.07109	0.121391	0.188137	0.265572	-0.11466	-0.00186	0.391614	0.143761	0.427355	0.061127	-0.11473	-0.17391	0.050171	-0.23157	0.14711	0.264183	-0.08567	-0.60593	0.094937	0.079838	0.319157	0.500155	0.518937	0.267542	-0.15169	-0.02898	0.255778	-0.02898	0.209044	0.193287	0.332362	-0.16544
GENE230X	Cre06.g278165	Cre06.g278165 (1 of 37) 3.4.24.38 - Gametolysin / Lysin	1	-0.08338	-0.20785	-0.40507	0.263745	-0.20747	0.160939	-0.04227	0.219597	0.24111	-0.28026	-0.5326	-0.10826	0.033264	-0.14268	0.596543	0.249617	0.043915	-0.38726	-0.25131	0.232221	0.434309	0.524882	0.290004	0.713634	-0.40412	0.105411	-0.08566	0.055913	0.269894	0.171095	0.037434	0.100165	-0.10414	1.604169	-0.72606	-0.69872	-0.11067	-0.12083	0.234434	0.369594	0.345215	-0.02334	0.322926	0.362421	0.390946	0.192709
GENE445X	Cre11.g477500	Cre11.g477500 AT3G62580.1; Late embryogenesis abundant protein (LEA) family protein; (1 of 1) KOG2886 - Uncharacterized conserved protein	1	-0.12069	0.034666	-0.43135	0.102617	-0.09284	-0.08798	-0.29982	-0.17127	-0.50651	-0.26485	-0.8543	-0.2522	-0.28927	-0.47241	-0.0599	-0.47215	0.120874	-0.59656	-0.19444	0.028237	0.781291	0.565788	0.569415	0.551424	0.001723	-0.23955	-0.20303	-0.52727	-0.28644	-0.37691	-0.58772	-0.03418	0.287491	0.943333	0.142077	-0.65168	0.589664	-0.26816	0.01606	0.044755	0.56008	0.045768	0.478252	0.351535	0.42016	0.694632
GENE534X	Cre13.g579598	Cre13.g579598 SSS3; Soluble starch synthase; Soluble starch synthase with similarity to plant starch synthase III (e.g., SS III from Vigna GenBank CAB4374.1); ADP-glucose alpha-1,4 glucan alpha-4-glucanotransferase; catalyses the transfer of aglucosyl moety of ADP-glucose to the non-reducing end of; AT1G11720.2; ATSS3,SS3; starch synthase 3; (1 of 5) K00703 - starch synthase (E2.4.1.21, glgA)	1	-1.12681	-0.13036	0.419925	-0.2979	-0.22138	0.245176	0.026616	-0.11014	0.957432	-0.41277	0.265075	0.187777	0.122519	0.201022	0.634256	0.529398	0.3573	-0.18503	0.463554	0.288538	0.497001	0.317292	0.496854	0.145335	0.074306	-0.70907	0.112305	0.028418	0.3527	0.034533	-0.15807	0.128317	-0.81641	1.617589	-0.08637	0.587663	0.091584	0.220493	0.04314	0.403151	0.552968	-0.16077	0.078407	0.074503	0.555123	0.596259
GENE621X	Cre16.g674550	Cre16.g674550 (1 of 5) PTHR11635 - CAMP-DEPENDENT PROTEIN KINASE REGULATORY CHAIN	1	0.040315	-0.38534	-0.33977	0.197665	-0.05316	0.247584	0.24478	0.235365	0.226092	-0.17268	-0.12951	-0.66319	0.236152	0.132432	-0.24096	0.140261	0.132391	0.190618	0.450666	-0.21076	0.270877	0.210433	0.362972	0.665465	-0.13557	0.053465	0.106521	0.000147	0.217104	0.042375	0.144897	0.83745	-0.10223	1.542743	-0.45828	0.351847	0.534061	0.186149	-0.16422	0.051076	-0.44721	-0.39567	0.72256	0.022962	0.474703	0.08572
GENE536X	Cre13.g580600	Cre13.g580600 ATE1; Arginyl-tRNA protein transferase; transfers an Arginyl moiety to the N-terminus or side-chain of target proteins; AT5G05700.1; ATATE1,ATE1,DLS1; arginine-tRNA protein transferase 1; (1 of 1) 2.3.2.8 - Arginyltransferase / Arginyl-tRNA--protein transferase	1	-0.46853	-0.03921	0.634012	-0.12116	0.13535	0.28909	-0.2091	0.559327	-0.10691	-0.10748	0.068314	0.270303	0.388846	0.180538	-0.06015	0.470644	0.564131	0.195707	0.321292	-0.34213	0.656079	0.15707	-0.20132	0.303149	0.18882	-0.24826	0.079927	-0.09266	0.230648	-0.08355	-0.17498	-0.00269	-0.37947	0.128459	-0.23665	-0.67711	0.038587	-0.02847	0.474723	-0.63309	-0.3645	-0.97572	-0.15023	-0.32088	-0.56641	-0.43219
GENE166X	Cre03.g207713	Cre03.g207713 ISA3; Isoamylase, starch debranching enzyme; Starch debranching enzyme; Misplaced, loosely branched chains are trimmed by this DBE from a maturing structure to allow polysaccharide crystallization; AT4G09020.1; ATISA3,ISA3; isoamylase 3; (1 of 1) PTHR10357:SF74 - ISOAMYLASE 3, CHLOROPLASTIC	1	-0.34769	-0.13826	0.632417	0.300888	-0.06647	-0.36176	0.335515	0.828728	0.454552	-0.93891	0.802781	-0.26743	0.111534	-0.16575	0.844055	0.05961	0.81864	0.293022	0.625279	0.142191	0.511364	-0.03265	0.481088	0.05568	0.080152	-0.13121	-0.60621	-1.01784	-1.15219	-0.91289	-1.15876	0.344149	-0.12659	0.481696	-0.07007	0.337015	-0.23661	-0.56391	0.309076	0.422471	0.256759	-0.06353	0.181443	-0.09443	0.25239	0.454513
GENE334X	Cre09.g393551	Cre09.g393551 May contain additional coding sequence in intronic N-island PMID: 27175017; AT3G19840.1; ATPRP40C,PRP40C; pre-mRNA-processing protein 40C; (1 of 1) KOG0155 - Transcription factor CA150	1	-0.44722	0.491027	0.22511	0.132897	-0.09233	0.153553	-0.16957	0.293213	0.084432	0.046737	-0.34208	0.016093	0.022333	0.140233	0.70604	0.272438	0.62007	0.577334	0.782412	0.117959	0.31305	0.570058	0.251955	0.265082	-0.02105	-0.56504	0.431953	0.342581	0.098545	0.247864	0.091975	0.447922	-0.0821	0.998866	-0.05697	-0.45991	-0.18635	-0.32951	0.145786	-0.00364	0.247956	-0.21669	-0.08247	-0.55039	-0.14792	-0.24778
GENE632X	Cre16.g678050	Cre16.g678050 SRE3; serine/arginine repetitive matrix protein; PWI domain-containing pre-mRNA splicing factor. An atypical serine/arginine-rich splicing factor lacking an RNA recognition motif (RRM), but which may help splice pre-mRNAs with weak 3' splice sites dependent on purine-rich exonic enhancer sequences (PMI; AT2G29210.1; splicing factor PWI domain-containing protein; (1 of 1) K13171 - se…	1	0.33825	0.804828	0.541196	0.098628	-0.06453	0.508631	-0.1186	0.525227	0.467866	0.384509	-0.6772	-0.54586	0.339277	0.433203	-0.17682	0.238347	0.419235	0.365944	0.156455	0.208209	0.291041	1.095512	-0.11431	0.277332	0.151926	0.290086	0.255755	0.356001	0.348607	-0.16598	-0.05075	-0.04671	0.598588	0.512219	0.06105	0.698139	0.567462	0.263079	-0.16986	0.075615	-0.31788	-0.26339	-0.05531	-0.2065	-0.00283	0.038794
GENE294X	Cre07.g348951	Cre07.g348951 AT2G20495.1; (1 of 1) PTHR15243//PTHR15243:SF0 - SERINE/THREONINE-PROTEIN KINASE 19 // SERINE/THREONINE-PROTEIN KINASE 19	1	0.558944	-0.09801	0.054251	-0.13144	0.505441	0.273201	0.107659	-0.0736	0.501387	0.167087	-0.67158	-0.24773	-0.21801	0.007624	0.169148	-0.05973	0.994201	0.789352	0.728073	0.277527	0.029405	0.022398	0.335834	-0.12096	0.595613	0.005622	0.184691	0.203978	0.2081	0.053305	-0.01188	-0.04131	-0.10328	0.303811	-0.50733	0.068375	-0.06419	-0.06493	0.267788	0.085379	-0.03185	-0.11616	-0.06522	-0.00519	-0.0319	-0.07041
GENE371X	Cre09.g408051	Cre09.g408051 May contain additional coding sequence in intronic N-island PMID: 27175017; AT2G03050.1; EMB93,SOLDAT10; Mitochondrial transcription termination factor family protein; (1 of 2) K15032 - mTERF domain-containing protein, mitochondrial (MTERFD)	1	-0.35282	0.139819	-0.20351	0.242257	-0.033	0.365559	-0.51318	0.05112	-0.09117	0.108516	0.008052	-0.07271	0.115117	0.209236	0.071963	0.227819	0.774586	0.294084	0.579841	0.143487	0.55157	-1.01801	0.384675	-0.02956	0.222684	-0.06626	-0.23442	0.010209	0.182241	0.332678	0.14028	0.67762	-0.18262	-0.01745	0.422297	0.441025	0.461998	0.192038	0.224957	0.579555	0.269307	0.249411	0.066779	0.692134	0.476853	0.400326
GENE1X	Cre01.g000750	Cre01.g000750 zinc finger protein; Predicted zinc finger, RING-type protein; Tmemb_185A domain containing protein; AT4G24204.3; RING/U-box superfamily protein; (1 of 2) PTHR14879 - CASPASE REGULATOR, RING FINGER DOMAIN-CONTAINING	1	0.195174	0.065428	0.589535	-0.05038	-0.26994	0.466186	-0.69195	-0.27262	0.123785	-0.25948	-1.53504	-0.22712	0.15733	0.709825	0.112162	0.122975	1.141041	0.851383	0.947077	0.378263	-1.20521	-0.36834	0.221199	-0.5214	0.166471	0.243289	0.170203	-0.11069	0.162962	0.006169	0.155677	1.418665	-0.23903	1.199832	-0.83657	1.249385	1.000819	0.573355	0.020456	0.490198	0.136555	0.225132	0.332126	0.051092	0.64523	0.36689
GENE194X	Cre05.g234500	Cre05.g234500 May contain additional coding sequence in intronic N-island PMID: 27175017; AT4G03020.2; transducin family protein / WD-40 repeat family protein; (1 of 1) K11801 - WD repeat-containing protein 23 (WDR23)	1	-0.27068	-0.38725	0.000766	-0.12486	0.063657	0.348891	-0.13159	0.153824	-0.24902	-0.25317	-0.20704	0.312876	0.035531	0.15817	0.589482	0.395107	1.589044	0.844672	0.837877	0.190128	0.342181	0.957023	0.559927	0.766488	-0.0176	0.022781	0.654403	0.578585	0.512727	0.709623	0.45074	1.014938	0.521005	0.607031	-0.78189	0.253541	0.351269	0.058891	-0.37445	0.462894	-0.1101	0.187343	0.245518	0.707279	0.388731	0.345408
GENE48X	Cre01.g041150	Cre01.g041150	1	0.851156	0.051343	-0.28375	-0.1984	-0.02225	-0.94437	-0.17886	0.178474	0.23977	0.420742	0.563663	-0.12353	0.48555	-0.15725	0.586874	0.483572	1.057854	0.905309	0.641301	-0.18217	-0.01882	0.28871	-0.12084	-0.09424	0.053304	0.137978	-0.36155	-0.68015	0.117323	-0.31015	-0.02715	0.0931	-0.17883	-0.32267	0.565658	0.674754	0.080703	0.572285	0.215823	0.092711	0.334164	-0.17888	-0.1321	-0.5624	0.004178	-0.34084
GENE52X	Cre01.g053250	Cre01.g053250 AT1G79350.1; EMB1135; RING/FYVE/PHD zinc finger superfamily protein; (1 of 2) KOG1513 - Nuclear helicase MOP-3/SNO (DEAD-box superfamily)	1	-0.80856	0.362811	-0.03705	0.050957	-0.23186	0.206611	-0.2419	0.21366	0.356418	0.649776	0.311297	-0.60323	-0.13847	0.705319	0.466221	0.264715	1.025114	0.256302	0.21541	-0.15264	0.263694	0.050859	0.475668	0.397442	-0.25629	-0.42032	-0.05736	0.190471	-0.36174	-0.34599	-0.28428	0.70203	-0.61701	-0.1027	-0.11433	-1.12566	-0.00565	-0.72809	0.24957	0.259291	-0.49057	-0.02156	0.551926	-0.18586	-0.10575	-0.6747
GENE147X	Cre03.g187500	Cre03.g187500 Dual specificity phosphatase; AT5G56610.1; Phosphotyrosine protein phosphatases superfamily protein; (1 of 1) PTHR23339//PTHR23339:SF64 - TYROSINE SPECIFIC PROTEIN PHOSPHATASE AND DUAL SPECIFICITY PROTEIN PHOSPHATASE // CYCLIN-DEPENDENT KINASE INHIBITOR 3	1	-1.04974	-0.51812	-1.02072	0.053615	-0.47406	-0.1794	-0.99162	0	0.045166	-0.75185	-0.39461	-0.9289	0.271067	0.183687	0.123684	0.159874	0	0	0	-0.02132	0.290951	-0.33929	-0.76038	-0.48237	0	-0.12006	0.231214	0.705784	1.004687	0.686999	0.592824	3.319942	0.189116	-0.56631	0.666679	1.071936	0.573462	-0.23807	-0.74525	0.450273	-1.06812	-0.70631	-0.20474	-0.36038	0.403324	0.074888
GENE434X	Cre11.g467682	Cre11.g467682 AT4G24380.1; (1 of 5) KOG2551 - Phospholipase/carboxyhydrolase	1	0.094498	0.077476	0.13811	-0.20001	-0.0843	0.149808	0.052381	0.082574	0.264861	0.237443	0.159257	0.320929	0.122097	0.221258	0.260769	0.338691	1.033595	1.610913	0.727642	0.274511	0.236246	0.630077	0.056084	0.120099	-0.01452	-0.07856	-0.04746	0.342961	-0.00121	0.236552	0.383472	0.684006	0.145107	0.521041	0.193785	-0.28571	0.062365	-0.2458	0.172367	-0.1804	-0.44444	-0.478	-0.18625	-0.33177	-0.10819	-0.31726
GENE493X	Cre12.g539650	Cre12.g539650 (1 of 1) PTHR10157//PTHR10157:SF23 - DOPAMINE BETA HYDROXYLASE RELATED // DBH-LIKE MONOOXYGENASE PROTEIN 2-RELATED	1	0.23676	0.541993	0.66906	0.128021	0.042963	-0.12594	0.091274	-0.00031	0.070026	0.38262	-0.12272	-0.25232	0.198244	0.697229	-0.074	-0.23794	0.675247	0.598924	0.918918	0.085491	-0.00817	-0.67051	-0.0043	0.220356	0.109711	-0.17049	0.149777	0.020818	-0.65964	-0.1061	-0.17194	0.512289	-0.01931	1.362731	-0.37809	0.678705	0.277748	0.32872	0.11684	-0.20614	-0.58941	-0.50954	-0.18786	-0.83156	-0.23835	-0.5335
GENE73X	Cre02.g095077	Cre02.g095077 AT5G50100.1; Putative thiol-disulphide oxidoreductase DCC; (1 of 2) PF00571//PF04134 - CBS domain (CBS) // Protein of unknown function, DUF393 (DUF393)	1	-0.09841	-0.36641	0.156511	0.488634	-0.28104	0.237765	0.051773	0.622775	0.225208	1.579019	-0.27831	-0.21503	0.254317	0.06013	0.525313	0.303081	0.596222	0.697834	0.491405	0.655321	0.712249	0.837501	0.866743	0.461332	0.085478	0.317568	0.087938	0.546742	1.042968	0.711081	0.46976	0.688026	1.186548	-0.09701	-0.405	0.48836	0.267072	0.631432	0.13746	1.442985	0.136363	-0.3502	0.17005	-0.13224	0.477446	-0.20409
GENE365X	Cre09.g402923	Cre09.g402923	1	-1.00751	0.491706	0.531118	-1.3927	-0.45062	0.59276	-0.0187	-0.59016	-0.53867	0.310372	-0.79419	-0.82109	-0.66657	0.327092	0.665691	0.529075	1.370433	0.842042	0.952556	1.017884	0.249819	0.119387	0.145172	0.285396	0.044047	-0.15666	-0.24459	0.497902	0.241451	-0.621	-0.08756	-3.5636	-0.58621	-0.30843	-1.09334	0.856064	0.58062	-0.28814	-0.34948	0.427786	-0.64436	-0.46827	0.277482	-0.09089	-0.45704	0.076285
GENE191X	Cre05.g232550	Cre05.g232550 PGM4; phosphoglycerate mutase; phosphoglycerate/bisphosphoglycerate mutase family protein; AT5G22620.3; phosphoglycerate/bisphosphoglycerate mutase family protein; (1 of 1) 3.1.3.63 - 2-carboxy-D-arabinitol-1-phosphatase	1	-0.23364	-0.23337	-0.0956	0.224492	0.146388	0.016606	-0.21568	0.213142	0.063945	0.420221	0.27157	0.086559	0.119285	-0.19796	-0.07858	0.047382	-0.36446	-0.57065	-0.22743	0.310503	0.51241	0.312283	0.614196	0.331333	0.061247	0.06927	0.804866	0.553125	0.445897	0.424396	0.619982	0.436337	0.950023	-0.63583	0.158432	-0.06916	0.070786	0.132652	-0.00823	0.201325	0.024292	0.10419	-0.16335	-0.57045	-0.23203	-0.35977
GENE537X	Cre13.g581850	Cre13.g581850 AT4G31390.1; Protein kinase superfamily protein; (1 of 1) PTHR10566//PTHR10566:SF53 - CHAPERONE-ACTIVITY OF BC1 COMPLEX CABC1 -RELATED // SUBFAMILY NOT NAMED	1	0.181795	-0.75538	-1.45305	0.409898	-0.30592	0.183755	-0.00913	0.178646	0.037462	0.077348	-0.06507	0.139357	-0.02738	-0.17928	-0.17758	0.330826	-0.88994	-1.11775	-1.04839	-0.39871	0.222302	-0.09287	0.289279	0.052003	0.128435	0.259998	0.614765	0.804314	1.176548	0.901685	0.781635	0.245943	0.041134	-0.76722	-0.50205	1.229146	0.682171	0.341633	0.179471	0.28131	-0.66082	-1.22667	0.037507	0.880305	0.476446	0.211863
GENE36X	Cre01.g029600	Cre01.g029600 AT4G26740.1; ATPXG1,ATS1,CLO1; seed gene 1; (1 of 3) 1.11.2.3 - Plant seed peroxygenase / Soybean peroxygenase	1	-0.08246	-0.10867	0.234194	0.260245	-0.21933	0.512649	0.063876	-0.55141	-0.80986	-0.28756	-0.19004	-0.46049	-0.64191	-0.09372	0.951563	0.668293	-0.79218	0.31304	0.16106	0.49255	-0.07237	0.231405	0.617091	0.39504	0.221958	-0.20209	0.770919	0.701201	1.449262	0.821987	0.978058	0.201983	-0.09454	-0.87578	-0.50729	-0.60448	-0.3023	-0.66314	-0.29491	-0.0073	-0.19486	-0.76265	-0.06156	-0.21781	-0.14696	-0.0405
GENE235X	Cre06.g280600	Cre06.g280600 GEX1; Gamete-expressed protein 1; conserved nuclear enveloppe protein, necessary for rapid nuclear fusion during fertilization; AT5G55490.1; ATGEX1,GEX1; gamete expressed protein 1; (1 of 1) PTHR33538:SF2 - PROTEIN GAMETE EXPRESSED 1	1	0.485533	-0.37306	-0.46976	-0.38471	0.113504	-0.60914	-0.12657	-1.05005	-0.41582	-0.52574	0.005772	-0.31341	0.05428	0.293633	0.064267	0.046345	-1.10732	-0.28412	-0.18306	-1.27081	-0.27628	-0.16236	0.506439	-0.59977	-0.21968	-0.05516	0.365071	0.398733	0.136439	0.213816	0.391128	-0.31887	-0.26437	-2.12182	0.165874	-1.50312	-0.57018	0.192084	-0.06696	-0.18469	-0.52536	0.353188	0.189061	-0.05455	-0.33821	0.255464
GENE335X	Cre09.g393954	Cre09.g393954 FAP106; Flagellar Associated Protein 106; enkurin; (1 of 1) PTHR21490//PTHR21490:SF0 - UNCHARACTERIZED // ENKURIN	1	0.097052	0.238824	0.078198	0.193459	-0.12112	-0.00958	0.128868	-0.2064	-0.54474	-0.00713	-0.44102	-0.26389	-0.15872	-0.82942	0.172037	0.10308	-0.57492	-0.02589	-0.29175	-0.08821	0.489126	0.242166	-0.24229	0.041896	0.4868	-0.09743	0.282607	-0.13582	-0.23566	0.548958	0.07687	-0.07263	-0.27874	0.091574	0.425329	0.084609	0.192765	-0.57168	0.150858	0.00441	0.300271	0.409373	-0.09157	0.416013	0.232595	0.494218
GENE469X	Cre12.g516300	Cre12.g516300 CGL154; Conserved in the Green Lineage; (1 of 13) PF13229 - Right handed beta helix region (Beta_helix)	1	0.26985	0.251084	0.407436	-0.15284	0.091434	0.497239	-0.47075	0.10116	-0.15484	-0.02964	0.359201	-0.02098	0.099707	0.177798	0.383635	0.169661	0.061312	1.072478	0.51045	0.864144	0.204039	0.291814	-0.61776	0.040398	0.158158	0.034152	0.183377	-0.37442	-1.54191	-0.64881	-0.29681	-0.57718	-0.23851	0.296494	1.155586	0.400635	0.646274	0.278998	-0.15404	0.270363	-0.42533	0.14312	-0.20139	0.700217	0.057441	0.078117
GENE569X	Cre14.g616600	Cre14.g616600 FZL; Plastid-localized; AT1G03160.1; FZL; FZO-like; (1 of 1) PTHR11649//PTHR11649:SF36 - MSS1/TRME-RELATED GTP-BINDING PROTEIN // FZL	1	0.05513	-0.78052	-0.85274	-1.12509	-0.15021	0.118035	-1.24523	-0.41995	0.025404	-0.45608	0.267606	-0.2192	-0.16484	0.38225	0.167377	0.090718	-0.79178	0.278387	0.451165	-0.42725	-0.52663	-2.48703	0.168043	-0.1453	0.062838	0.162789	0.460242	0.333931	-0.84005	-0.70276	-0.79801	0.083376	0.111085	-0.2215	-0.27408	0.322677	0.306203	0.165199	-0.0331	-0.26581	-0.03733	0.099158	-0.80332	0.649058	-0.20326	-0.58403
GENE21X	Cre01.g016514	Cre01.g016514 DLD2; AT3G16950.2; LPD1,ptlpd1; lipoamide dehydrogenase 1; (1 of 1) PTHR22912//PTHR22912:SF142 - DISULFIDE OXIDOREDUCTASE // SUBFAMILY NOT NAMED	1	0	0	0	0.082468	-0.27451	0.460233	-0.8865	-0.54077	-0.54864	0.141627	-0.80986	-0.7861	0.219019	0.051333	0.468695	0.419621	0	0	0	0	0	0	0	0	0.60967	0.420711	0	0	0	0	0	1.819557	-0.00912	4.020158	-0.30482	0.832601	0.687836	0.185834	0.046853	0.329012	-1.0002	-0.10237	0.03014	0.409506	0.481534	0.134411
GENE153X	Cre03.g194200	Cre03.g194200 PDH2; Pyruvate dehydrogenase E1 beta subunit; Putative Pyruvate dehydrogenase (lipoamide); pyruvate dehydrogenase E1 beta subunit, probably plastid precursor; similar to Arabidopsis PDH E1 beta (GenBank NP_174304) and predicted organelle targeting sequence by Target-P; AT1G30120.1; PDH-E1 BETA; pyruvate dehydrogenase E1 beta; (1 of 1) PTHR11624:SF76 - PYRUVATE DEHYDROGENASE E1 COMPO…	1	0.147937	0.618725	0.472845	-0.4017	-0.39154	0.341037	-0.87439	-0.46137	-0.40329	-0.18432	-0.30031	0.215312	-0.06397	-0.28529	0.289568	0.166964	-0.15132	0.104239	-0.47063	0.653006	-0.84279	-1.20302	-1.13811	-5.41576	0.544639	0.23799	-0.0708	0.621464	0.533123	-0.55689	-0.02245	0.091328	-0.75642	-1.72816	-0.26799	-0.78033	0.350844	-0.85101	-0.00414	-0.4758	0.153024	-0.06325	0.050244	0.049139	0.207905	0.227631
GENE149X	Cre03.g188700	Cre03.g188700 PLAP6; Plastid lipid associated protein; PAP-fibrillin family protein; AT5G09820.2; Plastid-lipid associated protein PAP / fibrillin family protein; (1 of 16) PF04755 - PAP_fibrillin (PAP_fibrillin)	1	0.664731	-0.57253	-0.03498	-0.57479	0.168996	0.682826	0.433315	-0.11628	0.408824	-0.15301	-0.36847	0.310729	0.218916	-0.24635	0.496968	0.724659	0.744703	0.011116	-0.13562	-1.49373	-0.22291	-4.82242	0.299567	-0.09481	0.527077	0.068402	0.421537	1.241359	1.391327	0.881975	0.951559	1.097843	0.834571	0.256565	0.100842	1.187467	1.339496	1.34536	0.013892	1.065729	-0.48561	-1.33417	-0.53968	0.286788	-0.12753	0.244562
GENE381X	Cre10.g423500	Cre10.g423500 HMOX1; Heme oxygenase; Heme oxygenase; HMOX; HO; Catalyzes the degradation of heme to bilirubin, it is essential for recycling of iron from heme. Heme is used as a substrate and cofactor for its own degradation to biliverdin, iron, and carbon monoxide; Involved in the synthesis of phytochromobilin, the pigment cofactor of phytochrome, in plants [PMID: 16115609]; AT1G69720.1; HO3; he…	1	-0.36635	-2.54592	-0.4693	-0.51436	-0.03242	-0.57953	-0.03629	-0.39057	0.294705	0.727353	1.158727	1.07034	0.256562	0.530846	0.215789	0.398492	0	0	0	0	0	0	0	0	-0.74831	-0.48601	0	0	0	0	0	0.601264	0.230421	0	1.000051	0.818493	0.677645	2.185019	0.827521	-0.28027	1.082605	0.96549	-1.48265	0.512109	0.627951	0.924227
GENE429X	Cre11.g467568	Cre11.g467568 AT5G04510.1; ATPDK1,PDK1; 3\'-phosphoinositide-dependent protein kinase 1; (1 of 1) K06276 - 3-phosphoinositide dependent protein kinase-1 (PDPK1)	1	-0.4543	-0.14686	-0.07231	0.200565	-0.0385	-0.2085	-0.65239	-0.14851	-0.01703	0.30202	-0.17192	0.015281	-0.23155	0.048933	0.060652	-0.12717	-0.52827	-0.19127	0.033963	-0.63244	-0.57797	0.161669	0.244242	-0.13423	0.003308	0.190728	-0.07471	-2.19082	-1.84387	-0.78982	-0.14917	0.96292	-0.26736	-3.36384	0.313226	-1.07604	0.033992	-0.87013	-0.08002	-0.17193	0.295956	-0.2132	0.028448	0.481453	0.322872	0.247373
GENE406X	Cre10.g444700	Cre10.g444700 SBE3; Starch Branching Enzyme; catalyses the formation of alpha-1,6 linkages within the polymer by cleaving a preexisting linear chain and transferring the fragment at the non reducing end of the cleaved glucan to an alpha-1,6 position; AT5G03650.1; SBE2.2; starch branching enzyme 2.2; (1 of 3) 2.4.1.18 - 1,4-alpha-glucan branching enzyme / Glycogen branching enzyme	1	0.636166	0.025395	-0.07635	0.197766	0.023476	0.440576	0.127492	0.435389	-0.07841	-0.21013	0.428648	0.019522	0.164069	0.00297	0.624444	0.393384	-0.14769	0.102886	0.560714	-0.05903	0.420878	0.827561	0.265246	1.312631	0.088811	0.133956	0.638928	-0.71634	-0.64777	0.310479	0.060508	0.558493	-0.09642	-0.0168	-0.10736	0.908842	0.268595	-0.05878	0.245177	0.163239	-0.00445	0.211353	0.232647	0.33588	0.169013	0.15105
GENE150X	Cre03.g188950	Cre03.g188950 S-adenosyl-L-methionine-dependent methyltransferase; AT2G32170.1; S-adenosyl-L-methionine-dependent methyltransferases superfamily protein; (1 of 1) PTHR12303:SF6 - UPF0586 PROTEIN C9ORF41	1	0.924827	0.026062	0.028193	0.148047	0.393873	-0.00292	-0.5365	-0.41025	-0.303	0.477481	0.496491	-0.2048	-0.12225	0.035028	-0.12495	-0.17359	0.511949	1.278378	0.883956	-0.44163	-0.5198	-0.01904	-0.05339	0.08005	-0.13919	0.201497	0.305556	-2.89567	-3.93217	-1.58521	-1.68031	0.977017	0	-0.38732	0.268511	-1.1918	-0.6358	-0.75913	-0.05123	0.00125	0.079361	0.273442	0.025139	-0.2423	-0.28401	-0.37534
GENE626X	Cre16.g676050	Cre16.g676050 ARP3; Actin-related protein; Putative Actin related protein 3. Part of the Arp2/3 complex; AT1G13180.1; ARP3,ATARP3,DIS1; Actin-like ATPase superfamily protein; (1 of 1) K18584 - actin-related protein 3 (ACTR3, ARP3)	1	-0.29742	-0.35053	0.520025	-0.76219	-0.15106	-0.24056	0.39886	0.445409	-0.05753	0.168922	0.36451	-0.26355	0.489718	-0.59817	0.015009	-0.20686	-0.43408	-0.48706	-0.40597	0.380131	0.359671	-0.00417	-0.58981	0.676988	0.005426	-0.05292	0.746636	-0.57234	-0.76638	-0.2951	-0.54733	-0.11197	-0.03858	1.834371	-1.00823	0.25435	0.170259	-0.13692	-0.1171	0.117192	-0.05978	0.323937	-0.02533	-0.03086	0.372969	0.486609
GENE215X	Cre06.g259100	Cre06.g259100	1	0.57423	0.428934	0.094664	-1.07459	-0.27823	0.222622	-0.11996	-0.10641	-1.01847	-1.00983	-0.15762	-0.17865	0.004388	-0.19014	-0.55039	-0.13364	-2.83508	-0.51535	-2.17435	-0.89308	-0.75127	-2.70603	0.10811	-0.5563	0.27363	-0.5469	1.707906	-1.96592	-1.54531	-0.27694	-1.35887	-0.08634	0.152391	-4.11293	0.731515	-0.34949	0.511481	0.292621	-0.30678	-0.49914	0.623672	0.616781	0.10442	0.448261	0.548745	0.316699
GENE435X	Cre11.g467712	Cre11.g467712 AT5G05180.1; (1 of 19) PF00686 - Starch binding domain (CBM_20)	1	-0.33672	0.240366	0.426758	-1.36117	-0.43736	0.063512	0.102237	0.343068	-0.20056	-2.26643	-0.01273	0.124979	0.186929	0.026679	0.039047	0.232392	-0.05817	-0.71923	-0.32155	-0.51233	0.031417	-0.62848	0.006582	-0.21159	-0.22156	-0.08191	0.708422	-1.16779	-1.49896	-0.37517	-0.80334	0.293978	-0.07083	-0.61206	0.208945	-0.12532	0.438739	-0.13704	-0.03738	-0.25073	-0.14371	0.195658	-0.20445	-0.07252	0.204428	0.043698
GENE623X	Cre16.g675300	Cre16.g675300 PHT8; Sodium-dependent phosphate transporter, major facilitator superfamily; organic anion transporter; related to putative Arabidopsis sodium, phosphate major facilitator superfamily of transporters; AT4G00370.1; ANTR2,PHT4;4; Major facilitator superfamily protein; (1 of 2) PTHR11662//PTHR11662:SF226 - SODIUM-DEPENDENT PHOSPHATE TRANSPORTERS // FI19708P1	1	-2.35588	-0.41249	0.537157	0.227268	0.145682	0.145434	0.211711	0.329467	-0.71085	0.27903	-0.15322	0.206672	0.359328	-0.39765	-0.21795	-0.30315	-2.69885	-0.39987	-1.2605	0	0	0	0	0	0.009716	0.04835	1.207679	1.097208	1.743088	1.026347	1.101548	-0.04448	-0.05339	0.819048	-0.46329	-0.18414	-0.31178	0.79383	-0.07571	-0.74831	0.748184	-0.53357	0.000806	0.021498	0.40134	0.172005
GENE481X	Cre12.g528300	Cre12.g528300	1	0.452266	-0.72527	-0.69252	-0.01559	-0.10993	-0.22403	0.140649	-0.01942	0.437845	-0.09808	0.244606	0.190757	-0.02893	-0.21352	-0.84749	-1.14346	-1.58747	-0.31677	-0.83527	-1.43259	-1.50226	-1.10711	-1.11272	-0.8789	0.154474	-0.12749	-0.18106	-0.68076	-0.85678	-1.27718	-1.11644	-0.47615	0.147061	0.897604	0.45467	-0.20788	0.404649	-0.58382	0.042274	0.379001	0.505786	0.311203	0.730242	0.822641	0.416319	0.670021
GENE92X	Cre02.g111550	Cre02.g111550 AT4G24480.1; Protein kinase superfamily protein; (1 of 40) PTHR23257//PTHR23257:SF513 - SERINE-THREONINE PROTEIN KINASE // SUBFAMILY NOT NAMED	1	-1.31013	-0.93531	-0.60547	-0.06212	0.27748	-0.28922	0.198873	-0.13638	-0.03689	-0.07999	-0.11734	0.017602	0.162316	-0.19734	-0.09516	-0.91143	-1.03835	-0.39215	-0.40112	0.333599	-0.35419	-1.09916	-0.01317	0.61797	-0.03116	-0.08289	0.190648	-1.25348	-1.64396	-1.73112	-2.25172	-0.35839	-0.44874	0.399387	-0.21689	-0.47069	-0.74489	-0.52915	0.022364	-0.42332	0.047858	0.353206	-0.43317	-0.43038	-0.22455	-0.40889
GENE529X	Cre13.g574000	Cre13.g574000 CLV1; Voltage-gated chloride channel; AT5G26240.1; ATCLC-D,CLC-D; chloride channel D; (1 of 1) PTHR11689:SF59 - CHLORIDE TRANSPORT PROTEIN 6	1	0.573094	0.630554	-0.12167	-0.05525	0.068874	-0.21151	0.089324	0.117132	-0.19947	-0.35289	-0.31473	0.06214	-0.04285	0.037526	-0.69767	-0.69825	0.023865	-0.87845	-0.21014	-0.30563	0.230462	0.372725	0.141172	0.338152	0.132846	-0.06065	0.168077	0.043604	-1.25185	-1.25605	-1.92057	-0.72106	-0.13552	1.709752	0.477811	0.318731	0.321617	-0.08215	0.413504	-0.2435	0.075506	0.119984	0.015803	-0.10831	-0.03007	-0.23351
GENE360X	Cre09.g401950	Cre09.g401950 (1 of 8) 2.7.11.12 - cGMP-dependent protein kinase / PKG II	1	0.232897	-0.01371	-0.07252	-0.09429	-0.29625	-0.15417	-0.39381	-0.49458	-0.82693	0.727355	-0.21121	-0.06656	-0.1166	0.824736	-0.09783	0.172926	-0.5321	-0.58768	-0.84114	-0.37647	0.18632	0.499216	-0.65804	0.146502	-0.10142	0.042371	-0.33099	-0.15243	-0.57161	-0.2898	-0.16392	-0.00466	0.225875	1.750461	-0.29229	-0.97064	0.436083	-0.44714	-0.24478	0.134771	0.083426	-0.19589	0.412221	-0.08228	-0.3449	-0.17056
GENE118X	Cre03.g155001	Cre03.g155001 ISA1; isoamylase, starch debranching enzyme; Misplaced, loosely branched chains are trimmed by this DBE from a maturing structure to allow polysaccharide crystallization/ Posewitz et al. 24 [PMID: 1526933] showed that the STA7 locus corresponds to this gene. Mutants at this locus are starch-defi; AT2G39930.1; ATISA1,ISA1; isoamylase 1; (1 of 1) PTHR10357:SF169 - ISOAMYLASE 1, CHLORO…	1	-0.32245	0.003921	0.125665	-0.16982	-0.30065	0.494193	-1.28786	-0.65903	-1.04369	-0.55185	0.163951	-0.67436	0.549679	-0.26478	0.089786	0.276632	-1.69769	-0.9574	-1.35675	-0.14421	-0.5874	-1.05402	-0.11022	-0.21697	-0.31542	-0.09354	0.499194	-2.32006	-2.20719	-0.53598	-0.94698	-0.0019	-1.03738	0.949136	-1.45244	-0.62431	-0.27828	-0.26011	0.034944	-0.2289	-0.52577	-0.41941	-0.0593	0.262795	-0.32158	-0.58881
GENE597X	Cre16.g647950	Cre16.g647950	1	-1.27428	-0.13442	-0.64121	0.1829	-0.17087	-0.0777	-0.36749	0.394258	0.119179	-0.22464	-0.09018	0.072187	0.194151	0.231906	0.345866	0.73019	-0.9001	-1.10691	-1.38718	0.295134	0.142088	0.101216	-0.07963	-0.27801	-0.08815	0.365963	0.711758	-0.96498	-0.83977	-0.60202	-0.6923	0.613894	-1.0814	1.015498	-0.02838	0.265068	-0.21367	0.356237	0.098255	0.180217	0.081869	-0.23445	-0.05345	-0.10208	-0.25194	-0.24913
GENE117X	Cre03.g153450	Cre03.g153450	1	0.073737	-0.22928	0.125844	0.130673	0.154956	-0.51032	-0.11074	0.724727	0.001638	-0.24462	1.256122	0.43496	-0.30111	0.633517	-2.76593	-0.8748	0.300833	0.198229	0.153638	1.066157	-0.07487	-0.67009	0.560218	0.22077	0.001203	-0.04543	-0.06624	-0.42786	-1.16861	-0.30928	-0.52443	-0.73645	0.469374	0.083766	2.587948	-1.29967	0.781603	0.757334	0.778567	0.088871	1.995752	0.726343	0.783189	0.972271	0.823587	1.378011
GENE139X	Cre03.g180600	Cre03.g180600 FPN3; Flagellar Associated 5'-nucleotidase; Ecto-5'-nucleotidase precursor; 2,3-cyclic-nucleotide 2-phosphodiesterase; similar to nearby FPN4; (1 of 3) K01081 - 5'-nucleotidase (E3.1.3.5)	1	0.327869	-0.06476	-0.28532	0.223749	0.271929	0.195687	0.129034	-0.03572	0.438346	-0.17741	-0.31484	-0.0676	0.111379	0.384155	0.065662	-0.31754	0.386696	0.14681	0.275703	0.559981	0.408086	0.209668	-0.05777	0.497936	-0.176	-0.18953	-0.23689	0.625841	0.53831	0.17797	0.397257	-0.50335	-0.02584	0.538503	0.411959	0.651365	0.586981	0.42056	0.389793	-0.00933	0.340806	0.163356	-0.00277	0.412233	0.552429	0.227419
GENE228X	Cre06.g278111	Cre06.g278111 AT4G22200.1; AKT2,AKT2/3,AKT3,KT2/3; potassium transport 2/3; (1 of 4) KOG0498 - K+-channel ERG and related proteins, contain PAS/PAC sensor domain	1	-0.01834	-0.26676	-1.11129	0.440399	0.273884	0.40485	0.340586	0.290398	0.259693	-0.09714	-0.1171	0.152074	0.118265	0.185187	0.312848	0.356726	0.738931	0.194568	0.510617	0.302578	-0.1855	0.465281	0.633924	-0.012	-0.04582	0.265425	0.080936	0.193318	0.708575	0.62165	0.34094	-0.45881	0.175733	0.375335	0.265607	0.172299	0.584729	0.085775	0.311238	0.34076	0.079229	0.398537	0.411212	0.218543	0.432701	0.314002
GENE286X	Cre07.g343850	Cre07.g343850 AT4G33945.1; ARM repeat superfamily protein; (1 of 1) KOG4199 - Uncharacterized conserved protein	1	0.00774	-0.18009	-0.15633	-0.19245	0.12935	0.280154	0.089313	0.393583	0.195781	-0.19481	0.28556	0.476625	0.124669	0.307322	0.473074	0.437222	0.558878	0.458562	0.390404	-0.02408	-0.05977	0.680527	0.089336	0.452965	0.078564	0.399984	0.125994	0.509607	0.319912	0.264833	0.660567	0.159059	-0.25012	-0.8637	0.327989	0.913993	0.883743	0.755428	0.40759	0.163431	0.024499	0.678645	0.314939	0.435232	0.346632	0.287056
GENE119X	Cre03.g155700	Cre03.g155700 (1 of 2) PTHR22840//PTHR22840:SF12 - FAMILY NOT NAMED // WD REPEAT-CONTAINING PROTEIN 36	1	0.367057	0.077276	0.160955	-0.09032	0.102194	0.118163	0.17228	0.046619	-0.25923	-0.14792	-0.10147	0.079939	0.106182	0.174715	-0.25391	0.255929	0.179489	0.228581	0.379188	-0.04463	0.266203	-0.47116	0.065667	0.051949	-0.13385	0.11444	0.111146	0.267476	0.124395	0.020754	0.026833	-0.34531	0.273519	-0.56008	0.533778	0.714529	0.218434	0.526974	0.248202	0.169366	0.161366	0.496654	-0.08707	0.351737	0.155273	0.327735
GENE531X	Cre13.g577950	Cre13.g577950 VPS60; Subunit of the ESCRT-III complex; Expressed Protein. Similar to VPS60, a SNF7-domain protein, component of the ESCRT-III complex involved in the ubiquitin-mediated internalization into the multi-vesicular bodies (late endosomes); exons missing in sequence gap supported by cDNA; AT3G10640.1; VPS60.1; SNF7 family protein; (1 of 1) K12198 - charged multivesicular body protein 5 …	1	0.274315	0.005468	0.349074	0.164749	0.225357	-0.07438	-0.02966	0.287393	-0.08984	-0.37665	0.481937	0.589049	0.012861	0.17632	0.491871	0.120306	0.675917	0.7448	0.450591	-0.0647	0.288591	0.291258	0.112508	-0.02269	-0.01471	-0.02448	-0.06083	0.14882	-0.04086	0.069281	-0.04473	-0.42298	0.229681	-0.0165	0.659692	0.90284	0.437813	0.211953	0.140464	0.264704	0.112552	0.403804	0.222939	0.20562	0.294951	0.353055
GENE82X	Cre02.g102300	Cre02.g102300 AT1G19320.1; Pathogenesis-related thaumatin superfamily protein; (1 of 1) PTHR31013:SF2 - PROTEIN THN-1-RELATED	1	0.407187	0.208224	0.385463	0.755535	-0.04364	0.556639	0.560752	0.212739	0.024911	0.03373	0.296236	-0.05178	-0.2795	0.134313	0.15543	0.490217	0.18962	0.705016	0.178675	0.304396	-0.22473	-0.17324	0.191483	0.356742	0.018063	-0.04166	0.192595	0.116815	0.626283	0.262079	0.280396	-0.78557	-0.41229	0.617293	0.765846	0.65077	0.257664	0.0149	0.054383	-0.18596	0.298386	0.155276	0.236199	0.375268	-0.00301	0.261937
GENE364X	Cre09.g402775	Cre09.g402775 AT4G22990.2; Major Facilitator Superfamily with SPX (SYG1/Pho81/XPR1) domain-containing protein; (1 of 1) PF02656//PF03105//PF09359 - Domain of unknown function (DUF202) (DUF202) // SPX domain (SPX) // VTC domain (VTC)	1	1.09179	0.13455	0.232759	0.404779	0.078874	-0.32264	0.281223	0.353798	-0.25215	0.279299	0.722896	0.499248	0.347569	-0.20948	-0.41864	-0.17562	-0.11096	0.497709	0.190291	-0.22588	0.492463	-0.28651	0.00236	0.131481	-0.38657	-0.55373	0.138083	0.571029	0.035339	0.020915	0.093409	-0.03854	1.121674	0.028005	1.249873	-0.02767	0.438745	0.314194	0.026812	0.069078	0.404555	0.335162	0.820416	-0.41298	0.334333	0.339472
GENE55X	Cre02.g073900	Cre02.g073900 AT4G32810.1; ATCCD8,CCD8,MAX4; carotenoid cleavage dioxygenase 8; (1 of 3) 1.13.11.69//1.13.11.70 - Carlactone synthase // All-trans-10'-apo-beta-carotenal 13,14-cleaving dioxygenase / Carotenoid cleavage dioxygenase 8	1	-0.39294	0.719624	0.344777	0.03411	0.407383	-0.571	0.093398	0.150189	0.277194	0.186557	0.640706	-0.14176	0.034243	1.878977	0.798052	0.218414	0.262079	-0.1198	0.259254	0.936083	1.620192	0.278775	0.826889	1.327166	0.351309	0.719846	-0.75456	0.870575	0.638654	-0.72585	-0.30419	1.103784	-0.35372	-0.53729	-0.04711	1.231121	0.358767	0.082855	-0.69942	-8.14229	-0.18975	-0.65869	-0.39276	0.103298	0.15613	-0.22879
GENE573X	Cre14.g618500	Cre14.g618500 (1 of 15) PF07707 - BTB And C-terminal Kelch (BACK)	1	0.57305	0.747953	-0.00268	-0.36108	-0.41111	-0.06539	0.625781	-0.02542	-0.00286	0.343388	0.00435	-0.86754	0.571975	0.261766	0.574575	0.936796	-0.00289	0.00946	0.291134	-0.2162	-0.87288	-2.0241	-0.1328	0.10636	0.091434	-0.11101	0.253259	-0.20109	0.178162	-0.22516	-0.15942	0.404682	-0.20222	0.386541	1.107177	0.018439	0.996754	-0.35681	0.118986	-1.56215	-0.10257	0.561429	0.280922	0.098417	-0.05964	-0.78152
GENE477X	Cre12.g526701	Cre12.g526701 AT3G06370.1; ATNHX4,NHX4; sodium hydrogen exchanger 4; (1 of 8) PTHR10110 - SODIUM/HYDROGEN EXCHANGER	1	-0.31484	-0.11379	0.073191	-0.39091	-0.2263	-0.62029	-0.39156	-0.35929	0.257623	-0.38759	0.193792	0.11676	-0.19387	0.184916	-0.40698	-0.29434	0.737352	0.840229	-0.04038	-0.34829	-0.21555	-0.26359	0.047284	0.067289	0.031782	0.388246	-0.05793	-0.23507	0.045872	-0.36422	-0.06912	-0.03228	0.407063	0.348744	0.15429	1.080755	0.456814	0.444453	-0.03668	-0.1202	-0.01	-0.11187	-0.3776	-0.03366	-0.06002	-0.39649
GENE571X	Cre14.g616900	Cre14.g616900 SULP2; Chloroplast sulfate permease; transmembrane component of chloroplast sulfate-transporting ABC transporter [GI:42559329]; homologous to SulP1; (1 of 1) K02047 - sulfate transport system permease protein (cysW)	1	-0.62439	-0.03864	-0.03269	-0.75748	-0.00303	0.158775	-1.35745	-0.94552	-0.69932	0	-0.1786	0.184982	-1.45514	0	0	0	0	0	0	0	0	0	0	0	0	0	-0.03512	-2.72901	-3.18714	-1.73592	-1.78327	1.14763	0.491164	-1.36537	1.481951	1.663684	0.403956	1.763338	-0.25871	0	0.555229	0.003518	-0.53627	0.182246	-0.39687	0.52952
GENE414X	Cre10.g454350	Cre10.g454350	1	0.819512	0.569898	0.552476	-0.38436	0.287772	-0.45543	-1.01024	-0.78199	0.539563	-0.68589	-0.34472	-0.90521	-0.02483	-0.59719	0.659024	0.294082	0	0	0	0	0	0	0	0	-1.30836	-0.30132	-0.6335	-1.97358	-1.84533	-1.07955	-0.70218	-1.54858	-0.17366	1.736348	-0.12866	1.415799	0.802739	0.782029	-0.58203	-0.40084	0.286463	-0.65906	-0.50822	-0.6943	0.11887	-0.46328
GENE681X	Cre19.g750397	Cre19.g750397 AT4G13670.1; PTAC5; plastid transcriptionally active 5; (1 of 1) 3.2.1.17 - Lysozyme / Muramidase	1	-0.23018	0.135987	-0.15349	-0.16532	0.044063	-0.06448	-0.43484	-0.45932	0.038912	0.489657	-0.35049	-0.35769	0.056163	-0.01684	0.89273	0.691389	0.040662	-0.25555	0.25271	0.353119	0.755267	0.725401	0.43619	1.035827	0.33727	0.202299	0.104985	-0.33767	-1.42269	-0.56526	-1.174	0.114751	0.367958	-0.09668	0.438686	-0.41113	0.078424	-0.31665	-0.26782	0.182236	-0.62127	-0.46016	0.562411	-0.03216	0.039046	-0.1594
GENE541X	Cre13.g584750	Cre13.g584750 S-adenosyl-L-methionine-dependent methyltransferase; AT1G22800.1; S-adenosyl-L-methionine-dependent methyltransferases superfamily protein; (1 of 1) K18162 - NADH dehydrogenase [ubiquinone] 1 alpha subcomplex assembly factor 5 [EC:2.1.1.-] (NDUFAF5)	1	0.075504	-0.2598	-0.15212	0.099359	0.294006	-0.51264	-0.3165	-0.40351	-0.01628	0.32306	0.562501	0.439171	-0.09723	0.237747	-0.14391	0.569233	0.208654	0.365896	0.333347	-0.00561	-1.25495	-0.62591	-0.65529	-0.2467	0.215418	0.133192	-0.29182	-0.36708	-0.78746	-0.29446	-0.2762	0.198633	0.328104	0.62868	1.107588	0.930749	0.032296	0.503959	0.417903	-0.08014	0.239392	0.159899	-0.20388	-0.50408	-0.20097	-0.34617
GENE38X	Cre01.g030650	Cre01.g030650 PHR5; Putative photolyase; Deoxyribodipyrimidine photolyase; contains 6-4 DNA-photolyase and FAD binding domains; involved in light-dependent DNA repair. Putative cryptochrome DASH [PMID: 12535521, PMID: 1617454]; AT5G24850.1; CRY3; cryptochrome 3; (1 of 3) K01669 - deoxyribodipyrimidine photo-lyase [EC:4.1.99.3] (phrB)	1	-0.44907	-0.40685	0.24553	0.053071	0.044326	-0.23659	0.053903	0.586158	0.238291	0.030591	-0.21941	-0.12248	0.319073	0.726897	0.178398	0.6609	0.17237	0.547164	0.481445	-0.34224	0.098562	-0.78321	-0.24906	-0.2681	0.312351	1.226372	-0.34714	-0.37481	-0.69727	-1.10797	-0.64818	-0.13513	0.377647	-1.59736	0.480662	0.476775	0.35474	1.043865	-0.05466	-0.75144	-0.35056	0.061419	-0.5554	-0.25993	-0.25068	-0.46916
GENE588X	Cre15.g637850	Cre15.g637850 NCL13; OctotricoPeptide Repeat Protein; octotricoPeptide (octatricoPeptide) Repeat (OPR) Protein; contains a C-terminal RAP domain; part of Chr_15 NCL gene cluster; (1 of 85) PTHR21228 - FAST LEU-RICH DOMAIN-CONTAINING	1	0.136375	0.145943	0.157275	0.762834	0.065089	0.404199	0.067413	0.411411	0.337969	0.98144	0.583499	0.007328	0.373591	0.811669	0.457367	0.629191	0.713394	1.393322	0.809128	-1.26584	-0.2065	-0.60862	-1.35143	-0.83072	0.25641	0.88919	0.170203	0.638628	0.307132	0.377383	-0.01362	1.674827	0.291194	-1.04611	0.457601	1.39924	0.451365	0.893116	0.251184	0.124139	-0.61441	-0.02861	-0.48634	-0.3822	-0.35239	-0.31144
GENE107X	Cre02.g147150	Cre02.g147150 null-allele mutant was isolated (PMID 29743196)	1	-0.6094	0.378869	0.332947	0.339656	0.333168	0.134587	-0.04059	0.224661	0.318516	0.593764	0.633513	-0.18396	0.154951	0.484749	-0.1209	0.42589	1.022249	0.81259	0.430693	0.51309	-0.00713	-0.38518	-0.02029	-0.30201	0.273016	0.35743	0.069716	0.631403	0.492978	0.188582	0.071946	0.800725	-0.38481	-0.26988	2.525684	-0.00327	0.430033	-0.28666	-0.45628	0.313026	0.086088	-0.12477	0.475611	0.094897	-0.09996	-0.23751
GENE53X	Cre01.g054000	Cre01.g054000 AT1G63980.1; D111/G-patch domain-containing protein; (1 of 3) PTHR23149 - G PATCH DOMAIN CONTAINING PROTEIN	1	-0.73019	0.036585	0.582671	-0.53508	-0.63877	-1.56338	0	-1.19751	-1.01042	2.134813	-0.75192	-0.35925	0.792142	-1.53028	0	0	-0.61085	-1.80372	-1.08692	-0.83181	0.451458	-0.89696	-0.40051	0.598475	0	-5.22482	-1.14095	-1.4725	-2.11571	-1.38132	-1.28333	2.037086	0.792554	0	2.310569	0.712314	1.043222	1.05438	-0.35968	0.232325	-0.03073	-0.14952	-0.32866	-1.45504	-0.6553	-0.23744
GENE492X	Cre12.g539100	Cre12.g539100 HEL57; DEAD box RNA helicase; Most similar to At1g3197; contains stretches of 1 and 9 His residues; AT1G31970.1; STRS1; DEA(D/H)-box RNA helicase family protein; (1 of 1) K14811 - ATP-dependent RNA helicase DBP3 [EC:3.6.4.13] (DBP3)	1	0.346956	0.297264	-0.33872	0.110987	0.122203	-0.10148	0.195632	-0.03801	0.166075	0.572961	0.082206	0.028351	0.325601	0.061181	-0.26015	-0.18001	-0.52213	-0.57825	-0.48471	-0.67643	-0.59908	-0.02843	-0.51504	-0.19577	-0.26209	0.054083	0.079536	0.314735	0.42776	0.134031	0.322834	1.142866	0.808679	-1.78203	1.833881	1.430588	1.376482	1.550736	-0.08705	0.509165	0.928069	0.162521	0.631391	-0.30929	0.000331	0.812804
GENE87X	Cre02.g104650	Cre02.g104650 AT2G21440.1; RNA-binding (RRM/RBD/RNP motifs) family protein; (1 of 1) K14573 - nucleolar protein 4 (NOP4, RBM28)	1	-0.59603	0.361416	0.786903	0.51182	-0.54356	0.170178	0.020377	0.269379	0.038912	1.213403	-0.34514	-0.33656	0.786067	-0.46488	0.621509	0.447765	0.349247	-0.03987	0.354676	-0.01072	0.250323	0.053104	-0.21069	0.472752	-0.46266	0.099585	-0.19208	0.732998	0.962043	0.50386	0.43438	2.167779	0.934206	-0.91146	3.268933	1.859472	-0.45873	0.050519	0.296106	-0.27946	0.675276	0.01675	0.90789	-0.77646	0.081408	0.265258
GENE628X	Cre16.g676600	Cre16.g676600	1	-0.3912	0.401666	-0.12023	0.602042	-0.26341	-0.52106	0.514442	0.739001	0.019923	0.316674	0.092547	-0.08221	-0.09419	-0.41772	0.577724	0.703598	-0.61505	-0.1091	-0.29659	-0.03826	-0.32077	-0.56679	-1.01755	-0.21213	0.086996	-0.05498	0.203992	0.488587	0.674047	0.673852	0.584546	0.312729	-0.22423	-0.91581	2.509779	2.097756	1.430893	1.216017	-0.09148	-0.10481	-0.23732	-0.52164	0.508718	-0.39079	-0.40775	-0.83798
GENE16X	Cre01.g012200	Cre01.g012200 null-allele mutant was isolated (PMID 29743196); AT3G60030.1; SPL12; squamosa promoter-binding protein-like 12; (1 of 3) PF00651//PF03110 - BTB/POZ domain (BTB) // SBP domain (SBP)	1	0.090862	-0.18092	-0.16849	-0.45005	0.012097	-0.148	-0.38471	0.205438	-0.33062	-0.04622	0.367556	0.062208	0.066172	-0.06602	0.549342	0.384191	-0.07965	0.105976	-0.05255	-0.39796	0.198453	0.262221	-0.75753	-0.13342	0.084223	-0.1227	-0.39695	-0.29036	-0.92382	-0.78436	-0.58538	-0.0347	-0.10683	-0.66092	0.300673	0.604364	0.09591	0.784813	-0.13515	-0.59488	-0.05735	-0.1521	-0.26859	0.165023	-1.04417	-0.11339
GENE97X	Cre02.g115500	Cre02.g115500	1	-0.22271	-0.00945	-0.89753	0.25468	0.17835	-0.14873	0.291232	0.085917	-0.13697	-0.47241	0.802438	0.311159	0.092783	0.348892	0.391544	0.431037	-0.69396	-0.19155	-0.48811	-0.37779	-0.77893	-0.72141	-0.53189	-0.925	-0.93631	-0.01782	0.235748	-2.1319	-1.64752	-0.48038	-0.56378	0.29932	-3.10405	-2.87264	-0.26693	-1.04065	0.35324	0.739544	-0.36983	0.351826	0.085286	-0.14379	0.360199	-0.31897	0.373402	-0.0881
GENE142X	Cre03.g183350	Cre03.g183350 SNF2-related DNA/RNA helicase; SNF2-related helicase. ChromoDB CHR348; AT5G63950.1; CHR24; chromatin remodeling 24; (1 of 1) PTHR10799//PTHR10799:SF654 - SWI/SNF-RELATED MATRIX-ASSOCIATED ACTIN-DEPENDENT REGULATOR OF CHROMATIN SUBFAMILY-RELATED // SUBFAMILY NOT NAMED	1	0.208816	-0.31391	0.255546	0.104479	0.162387	-0.35084	0.174358	0.17822	0.042518	-0.24507	0.484366	-0.59979	-0.14804	0.912095	0.678789	0.874088	-0.12659	-1.0056	-0.37043	0.295639	0.03427	-0.40034	-0.21518	-0.00906	-0.40406	-0.03558	-0.19573	0.197741	0.244631	-0.39013	0.294226	0.342446	0.126278	-0.59199	-0.39029	-0.1395	-0.18324	0.498086	0.264048	-0.48136	-0.67195	-0.30158	-0.91706	-0.24193	-0.39984	-0.45605
GENE325X	Cre09.g388356	Cre09.g388356 TBC2; Translation factor for chloroplast psbC RNA; octotricoPeptide (octatricoPeptide) Repeat (OPR) Protein; activates translation of psbC mRNA; (1 of 10) PTHR21228//PTHR21228:SF20 - FAST LEU-RICH DOMAIN-CONTAINING // SUBFAMILY NOT NAMED	1	0.421491	0.420275	-0.22901	-1.13721	-0.30695	-0.33121	-1.47604	-1.07409	-1.79192	-1.3332	-0.91582	0.17523	-0.9364	-0.4081	-0.25456	-0.46976	-0.05615	-2.70699	-0.4002	1.825635	0.221962	0.66109	1.037097	0.600802	-0.11023	0.341849	0.526765	0.36534	1.215464	0.745459	0.085312	-0.08469	-0.36518	2.026718	-1.8357	-0.25227	-1.52163	-1.02415	-0.82394	-0.77284	0.415027	-0.13326	-1.12772	-0.0515	-0.00269	-0.84543
GENE217X	Cre06.g261200	Cre06.g261200 ERG5; Sterol desaturase/putative lathosterol oxidase; similar to SUR2 proteins from Arabidopsis and yeast; AT2G29390.1; ATSMO2,SMO2-2; sterol 4-alpha-methyl-oxidase 2-2; (1 of 1) PTHR11863//PTHR11863:SF2 - STEROL DESATURASE // PROTEIN ECERIFERUM 3	1	0.630081	0.872865	1.309321	-0.04766	-0.75941	0.283506	-0.3124	-0.72449	-0.31668	-1.80389	-9.83139	-2.06418	-0.22752	0	0.159136	0.04585	-6.07795	-6.41518	-3.07573	0	0	0	0	0	0	0.867166	0.356814	0.144269	0.360492	-0.11394	0.44906	1.242043	0.244535	1.550232	1.640357	1.942759	1.089515	1.169745	-0.04542	-0.8737	0.462581	0.576369	-0.43751	0.404277	-1.04985	0.233392
GENE633X	Cre16.g681800	Cre16.g681800 Inositol 1,3,4-trisphosphate 5/6-kinase; Or inositol-tetrakisphosphate 1-kinase. Contains an Regulator of chromosome condensation, RCC1 domain; (1 of 3) 2.7.1.159 - Inositol-1,3,4-trisphosphate 5/6-kinase / IP56K	1	-0.14114	-0.17723	-0.37009	-0.43721	0.135753	-0.79374	0.177019	0.059286	-0.22258	0.055808	-1.06347	0.464041	0.240616	0.691158	-0.01099	-0.29628	0.829416	0.767862	0.756307	-0.77687	-1.31952	-1.14668	-1.13991	-1.36018	0.522803	0.017169	0.279468	0.461118	-0.07033	-0.20521	0.70002	1.592708	0.043399	-2.25229	-0.29975	0.602505	-0.21295	0.316956	0.191184	-0.46457	-0.63005	0.085641	-0.60269	0.289692	-0.21058	-0.53569
GENE361X	Cre09.g402051	Cre09.g402051 CLV4; Voltage-gated chloride channel; AT3G27170.1; ATCLC-B,CLC-B; chloride channel B; (1 of 1) PTHR11689//PTHR11689:SF89 - CHLORIDE CHANNEL // SUBFAMILY NOT NAMED	1	-0.36218	-0.27545	-0.56327	-0.26186	-0.09417	-0.09954	-0.10271	-0.32342	-0.54159	-0.17516	-0.19079	0.309593	-0.00724	0.051333	-0.62543	-0.36967	0.165875	0.027353	0.063976	-0.30438	-0.0213	-0.94995	-0.33516	-0.38011	0.354328	-0.24311	0.207732	0.278714	0.337879	0.479363	-0.1807	-0.06885	-0.2098	0.76229	1.037174	-0.54924	1.073734	0.372003	-0.31983	-0.53005	0.272183	0.165599	0.037651	0.38049	0.40692	0.276353
GENE292X	Cre07.g347550	Cre07.g347550 AT1G77620.1; P-loop containing nucleoside triphosphate hydrolases superfamily protein; (1 of 1) PTHR23389//PTHR23389:SF6 - CHROMOSOME TRANSMISSION FIDELITY FACTOR 18 // ATPASE FAMILY AAA DOMAIN-CONTAINING PROTEIN 5	1	0.21105	-0.5731	-0.509	0.008952	0.494157	-0.7118	0.254122	-0.33148	-0.52936	0.070032	0.800896	0.079791	0.16541	0.087728	-0.37833	-0.61655	0.16577	-0.05431	-0.06578	-0.73068	0.419904	-1.83073	0.068517	0.983391	0.436901	0.115783	-0.07081	-0.10011	-0.28783	-0.21072	-0.12319	-0.39636	1.445406	-0.79682	0.031802	1.08116	0.718711	0.417032	-0.07189	-0.12197	-0.50794	-0.36601	-0.70566	-0.55243	-0.16804	-0.5949
GENE144X	Cre03.g185200	Cre03.g185200 CPL3; protein ser/thr phosphatase; Metallophosphoesterase/metallo-dependent phosphatase. Plant-lineage conserved protein. Previously annotated as CPL3; AT1G07010.1; Calcineurin-like metallo-phosphoesterase superfamily protein; (1 of 3) PTHR11668//PTHR11668:SF267 - SERINE/THREONINE PROTEIN PHOSPHATASE // SUBFAMILY NOT NAMED	1	-0.4932	-0.52728	-0.30889	-0.19023	0.116001	0.692428	-0.58518	-0.54537	-0.37796	-0.40679	0.616715	0.541651	-0.07521	0.517617	0.169588	0.041972	0.564337	-0.94408	-0.04739	-1.89953	-0.46966	-2.19486	-0.42937	-1.3227	-0.23723	-0.43791	-0.4731	0.382859	0.441259	0.198814	0.156335	-0.69553	0.905941	-0.95554	-0.02524	0.41892	1.876686	1.017998	0.169625	0.466977	0.131789	0.505598	-0.35602	0.73677	0.265965	0.052198
GENE391X	Cre10.g429400	Cre10.g429400 MCG1; petG mRNA stabilization factor; octotricoPeptide (octatricoPeptide) Repeat (OPR) Protein; stabilizes petG mRNA; two alternative transcripts; (1 of 85) PTHR21228 - FAST LEU-RICH DOMAIN-CONTAINING	1	0.36305	0.00084	-0.35603	-0.14663	-0.35588	-0.59648	-1.47219	-1.23418	-1.20647	0.153649	0.541608	0.319791	0.28016	0.06848	0.097056	-0.32837	-4.69755	-5.12419	-6.2779	-1.8541	-0.95141	-2.01015	-1.29925	-0.62917	0	0.165202	-0.25285	-0.04358	-0.27132	-0.18532	-0.02177	0.911565	1.085476	0.260548	-1.47738	1.046535	1.114995	1.26601	-0.0986	-0.05481	-0.4494	0.033057	-0.2318	0.268966	0.218467	-0.01655
GENE343X	Cre09.g396250	Cre09.g396250 VTE5; Phosphatidate cytidylyltransferase; related to VTE5 in Arabidopsis, PMID: 16361393; AT5G04490.1; VTE5; vitamin E pathway gene 5; (1 of 1) K18678 - phytol kinase (VTE5)	1	0.067269	-0.26236	-0.70877	-0.79575	-0.4725	-0.36567	0	0.016782	0.197004	0.634282	-0.05686	-1.07318	-0.39308	0	0.277625	-0.24282	-0.40973	-1.01509	-0.7334	0.695029	0.803838	0.998087	0.540406	0.917629	0	-0.46717	0.114648	0.217058	0.844124	0.485705	0.445599	-3.14023	-0.12603	-0.6422	0.123031	-1.34992	-0.6616	0.044246	-0.5196	-1.17179	-2.00439	-0.71408	-1.04889	-0.4788	-0.68815	0.058329
GENE475X	Cre12.g524500	Cre12.g524500 Putative prot?ine N-methyltransferase; SET domain-containing methyltransferase; Similar to At1g143 F7A19.12, F16A14.25; putative ribulose-1,5 bisphosphate carboxylase/oxygenase large subunit N-methyltransferase [EC:2.1.1.127]. ChromoDB SDG3412; AT3G07670.1; Rubisco methyltransferase family protein; (1 of 2) PTHR13271//PTHR13271:SF30 - UNCHARACTERIZED PUTATIVE METHYLTRANSFERASE // SU…	1	1.557089	0.24608	-0.60136	-1.24546	-0.66088	-0.23215	0	0	0	0	-0.03402	-0.01389	0.865921	0	0	0	0	0	0	0	0	0	0	0	0	0	0	0	0	0	0	-9.58292	-2.34675	0	0.925056	1.407976	0.585393	0.601784	-0.4185	0	-1.59686	-2.33115	-0.26133	-0.14562	-0.24889	-0.69374
GENE461X	Cre12.g501550	Cre12.g501550	1	0.602104	0.151594	-0.01377	0.127133	0.015533	-0.03483	0.009793	-0.3162	-0.19413	-0.40441	0.097844	-0.08869	-0.43434	0.026662	-0.51159	-0.57521	-2.10797	-1.0762	-1.73015	-0.62729	-0.19902	0.547976	-0.12751	-0.66148	0.062556	0.498574	0.541682	-0.13395	0.473133	0.729733	0.416091	-0.22206	-0.06562	1.629314	1.746701	-0.60451	-0.09222	-0.09524	0.123761	-0.27076	1.108716	0.47338	0.149099	-0.24844	0.33132	0.308058
GENE43X	Cre01.g037800	Cre01.g037800 TRX21; Putative thioredoxin; Shares some similarities with putative ATP binding protein. Contains a thioredoxin homology domain lacking the thioredoxin active site.; AT2G18990.1; TXND9; thioredoxin domain-containing protein 9 homolog; (1 of 2) KOG1672 - ATP binding protein	1	-0.59842	-0.64359	-0.74731	-0.12032	0.067987	-0.00375	-0.55537	-0.3974	-0.09659	-0.3185	-0.59838	-0.43831	0.206776	-0.57637	-0.74539	-1.13714	-1.35824	-0.20754	-0.9144	0.172483	-0.82252	-0.31581	-0.42829	-0.17468	-0.50422	-0.15389	0.150142	-0.53766	-1.09192	-0.02252	-0.2804	-0.44556	0.096947	-0.08583	-0.2102	-0.41683	0.08959	1.050747	0.151482	-0.22072	0.502563	0.57885	0.21998	0.145711	0.249697	0.70695
GENE298X	Cre08.g358350	Cre08.g358350 TDA1; Translation factor for atpA; octotricoPeptide (octatricoPeptide) Repeat (OPR) Protein; activates translation of atpA mRNA; (1 of 85) PTHR21228 - FAST LEU-RICH DOMAIN-CONTAINING	1	-0.55066	-0.81012	-0.40258	0.226712	0.153774	0.278947	0.136374	0.118235	-0.00616	0.66493	-0.47946	-0.18807	-0.17348	0.829044	-0.44698	-0.01364	-1.39564	-1.02461	-1.29264	0.777636	-0.10317	0.290898	-0.10911	-0.0268	0.199669	-0.04673	0.158253	-0.68864	-0.89469	-0.2701	-0.51471	-0.53544	-0.21055	-1.88513	1.317709	-0.10701	0.025713	0.024689	-0.22351	0.002738	0.621344	0.717808	0.075407	0.086731	0.313426	0.191095
GENE509X	Cre12.g554800	Cre12.g554800 PRK1; Phosphoribulokinase, chloroplast precursor; AT1G32060.1; PRK; phosphoribulokinase; (1 of 1) 2.7.1.19 - Phosphoribulokinase / Phosphopentokinase	1	0	0	0	0	0	0	0	0	0	0	0.021914	0.226695	0	0	0	0	0	0	0	0.371757	0.138307	1.250902	-0.82714	0.264023	0	0	0	0	0	0	0	0	0	0	0	0	0	0	0	0	0	0	0	0	0	0
GENE606X	Cre16.g658950	Cre16.g658950	1	0.631877	-0.40182	-0.6455	0.321115	0.167878	0.04667	-0.17289	-0.3583	0	0.001067	0.569255	-0.63287	-0.13752	-1.92582	-0.10373	-1.24663	-1.43074	-1.40336	-1.29589	-1.24986	-0.05832	0.373563	-1.12343	0.520145	0.857872	-0.3553	0.590105	1.249138	1.796399	1.01329	0.517291	0.028467	-0.44611	0.867515	-0.34739	1.49623	1.782386	1.897168	0.391656	-2.72459	0.674621	-0.13548	0.179001	-0.08126	0.350984	-0.02184
GENE145X	Cre03.g185550	Cre03.g185550 SEBP1; Sedoheptulose-1,7-bisphosphatase; Sedoheptulose-1,7-bisphosphatase (EC 3.1.3.37), chloroplast precursor; 98% identical to Chlamydomonas SBPase cDNA sequence S17P [GenBank CAA52439, PMID: 8165256]; AT3G55800.1; SBPASE; sedoheptulose-bisphosphatase; (1 of 2) 3.1.3.37 - Sedoheptulose-bisphosphatase / Sedoheptulose-1,7-bisphosphatase	1	0	0	0	-1.28817	-0.28238	0	0	-0.48559	-1.29367	-0.53178	-0.54599	-0.2259	0.050575	0	0	0	0	0	0	0	0	0	0	0	0	0	0	0	0	0	0	-1.44308	0.294293	0	3.464515	2.349391	2.810864	0.527949	0.365598	-0.82096	0.894898	0.868642	1.06181	-0.26696	-1.10734	1.060307
GENE239X	Cre06.g281800	Cre06.g281800 (1 of 6) PF09353 - Domain of unknown function (DUF1995) (DUF1995)	1	0	0	0	0	-0.19745	0	0	0	0	0	-0.05127	0.097847	0	0	-0.01099	-1.94345	0	0	0	0	0	0	0	0	0	-1.11037	0	0	0	0	0	0	1.082155	0	-0.43944	0.406164	-0.05906	0.901081	0.311443	0	-0.60434	0.355648	-0.38824	-0.50092	-0.07532	-0.13663
GENE533X	Cre13.g578650	Cre13.g578650 CPLD10; HCF173 homolog; Arabidopsis homolog is involved in psbA translation initiation; similar to Mitochondrial complex I intermediate-associated protein 30 and NmrA negative transcriptional regulator protein family. Conserved in the plant lineage and Diatoms; AT1G16720.1; HCF173; high chlorophyll fluorescence phenotype 173; (1 of 1) PTHR10366//PTHR10366:SF343 - NAD DEPENDENT EPIME…	1	0.350036	-0.13392	-1.72694	0.459618	-0.02875	0.04667	-0.08164	-0.77016	-0.23595	0.22306	-0.08453	0.037266	0.045746	0.234526	-0.58242	-0.60662	-2.32315	-0.61484	-0.51952	0.499616	0.74983	0.359152	0.973544	0.466151	-1.05124	0.191972	-0.18888	0.63027	-0.38249	0.585274	0.527017	-0.93149	0.32857	0.851225	-1.09358	-0.40287	-0.04193	0.198249	-0.44862	0.108891	-0.06424	0.432686	-0.3726	-0.10705	0.067307	0.170227
GENE527X	Cre13.g572100	Cre13.g572100 AT4G10930.1	1	-0.39985	-0.33473	-0.65492	-0.27195	-0.26282	-0.65931	-1.94044	-1.49623	-2.25621	-0.24478	-0.05555	-0.0399	-0.2057	0.877076	-0.18006	-0.44268	-1.28085	-0.09812	0.156784	0.376016	0.754809	0.549703	0.774202	0.218177	0.364961	-0.38731	-0.08246	1.400697	1.193441	0.838079	0.365253	0.857915	0.370222	-7.30553	-0.35652	0.691917	0.912568	0.418716	0.056488	0.258285	-0.26186	-0.54054	-0.99195	0.085966	-0.21359	-0.36184
GENE521X	Cre13.g566400	Cre13.g566400 OPR55; OctotricoPeptide Repeat Protein; octotricoPeptide (octatricoPeptide) Repeat (OPR) Protein; CDS should be extended by 144 codons at 5'-end: MIHRSGADRSSYTRSACQRAHWTASLISRGSASALHTSLQSGPGASHSASELCERGDGATDRLGRQGPVLGPAWAHSLLAHSRAAVAGGSQRSQLQELVVDTSPSGHQHRTSTSVSGGGHSPSELGTPSRGSPPDAGDDAPRVS; (1 of 10) PTHR21228//PTHR21228:SF20 - FAST LEU-RICH DOMAIN-CONTAINING // SUBFAMILY NOT NAMED	1	1.017809	0.393628	0.073751	-0.30497	-0.31738	-0.02632	0.411706	-0.24433	0.319896	-0.75635	0.151238	-0.3729	-0.4934	-1.31383	-0.65331	-1.13832	-0.89304	0.48151	-0.58078	0.465095	0.237146	-0.31789	-0.02717	0.173706	0.237576	-0.68564	0.095742	-0.22525	0.025367	0.084663	-0.17955	-0.37734	-1.70503	-0.38972	-0.33636	-2.03875	-0.01967	-0.66097	-0.23501	-0.80387	0.272653	0.486882	-0.38162	-0.24152	-0.64831	-0.18856
GENE465X	Cre12.g514050	Cre12.g514050 GSF1; Ferredoxin-dependent glutamate synthase; Glutamate synthase, ferredoxin-dependent . Also known as CRFG3 (genbank id # AF135592) Could be chloroplast targeted; AT5G04140.1; FD-GOGAT,GLS1,GLU1,GLUS; glutamate synthase 1; (1 of 1) 1.4.7.1 - Glutamate synthase (ferredoxin) / Ferredoxin-dependent glutamate synthase	1	0.683266	0.414952	0.284861	0.555565	1.018496	-0.19953	-0.08154	-0.3412	0.180568	0.367841	0.681254	0.273436	0.825829	0.227963	-1.32587	-0.0441	-0.45997	-0.29182	-1.74667	-0.78513	-0.48016	-0.41452	-0.67066	0.138602	0.255654	0.067618	-0.76271	0.1214	-1.20009	-0.19719	-0.24836	-0.2287	0.008936	-0.24157	0.320947	-1.94081	-0.32969	1.201739	-0.02867	-0.88857	0.023344	0.463724	0.389246	0.075745	0.168244	0.00498
GENE204X	Cre05.g242000	Cre05.g242000 CHLD; Magnesium chelatase subunit D, chloroplast precursor; Magnesium-chelatase subunit chlD, chloroplast precursor (Mg-protoporphyrin IX chelatase) (Mg-chelatase subunit D); orthologous to the bacterial magnesium chelatase subunits BchD, and other plant magnesium chelatase subunits ChlD; [PMID: 9359397]; forms an ATP dependent complex with the ChlI subunit (probably a double hexame…	1	0.165132	-0.1567	-1.02967	0.096547	-0.96599	-0.87658	-0.12601	0.277817	0.86308	-0.19933	-1.04739	-0.07052	0.15821	-2.84458	0.114124	0.069265	-0.08521	0.25303	0.085586	-0.18875	0.108821	0.181872	-0.0048	0.501562	0.115794	0.467947	-0.80128	-2.19955	-1.73131	-1.22238	-1.51695	-0.02961	-0.8625	-2.15378	0.287162	-0.03201	0.168051	1.077946	-0.49099	-1.62845	-1.91192	-0.4909	-1.06158	-0.69589	-0.97061	-1.16529
GENE295X	Cre07.g350700	Cre07.g350700	1	-0.00178	0.142863	0.691778	0.247728	0.061354	-0.01387	-0.05237	0.175053	0.801492	0.427515	0.254529	0.071284	0.031955	0	-1.96851	-1.28358	0	0	0	0.357879	0.314374	1.697255	0.119067	0.876805	-0.02522	-0.72452	0	0	0	0	0	0.992407	0.748943	-1.46696	1.55697	0.761331	0.626327	0.678719	0.717607	-5.09962	-0.95307	-0.4152	-0.54269	-0.28557	-0.56266	-0.57027
GENE337X	Cre09.g394150	Cre09.g394150 RAA1; psaA mRNA trans-splicing factor; octotricoPeptide (octatricoPeptide) Repeat (OPR) Protein; necessary for trans-splicing of psaA mRNA; (1 of 2) PF06743 - FAST kinase-like protein, subdomain 1 (FAST_1)	1	-0.41545	0.012148	-0.4496	-0.66972	-0.054	0.020291	-0.1617	-0.43511	-0.47031	-0.96038	-0.10778	-0.39367	0.023355	-0.44433	-0.26253	-1.66953	-0.36741	-0.79124	-1.08101	1.223149	0.217089	1.403128	0.518652	1.211975	0.187751	0.208162	0.104617	-0.13366	0.123359	0.129443	-1.44628	1.949403	0.770302	-0.40091	-0.26962	1.003918	0.204643	0.295917	0.332856	-0.39293	-1.13753	-0.24698	-0.96541	-0.37266	-0.8219	-0.4376
GENE401X	Cre10.g440000	Cre10.g440000 OPR120; psaA mRNA trans-splicing factor; octotricoPeptide (octatricoPeptide) Repeat (OPR) Protein; necessary for trans-splicing of psaA mRNA; mutated in strain F19	1	-0.49339	-0.96014	0.529034	-1.42063	0	0	0	0	0	0	0.351937	-0.40031	0.020221	0	0	0	0	0	0	0	0	0	0	0	0	0	0	0	0	0	0	-1.78875	0	0	0	0	0	0	0	0	0	0	0	0	0	0
GENE648X	Cre17.g698750	Cre17.g698750 OPR104; psaA mRNA trans-splicing factor; octotricoPeptide (octatricoPeptide) Repeat (OPR) Protein; involved in psaA transsplicing as part of a large protein complex; (1 of 85) PTHR21228 - FAST LEU-RICH DOMAIN-CONTAINING	1	-1.40733	0.426722	-0.12083	0.840572	-0.12033	-0.17354	-1.1768	-0.30372	-1.10549	0.393312	0.123426	-0.51867	0.03517	-0.08193	0.069213	-0.09596	2.299254	1.43142	1.608178	1.606469	0.762522	1.251465	0.825875	0.944013	0.071821	0.305323	0.689827	0.716034	1.585475	0.902338	0.984458	1.39819	0.50583	0.573923	-0.05716	1.195593	-0.8409	0.87737	0.16069	-0.0512	-1.38443	-0.38267	0.064254	-0.42863	-0.17296	-0.00986
GENE32X	Cre01.g027150	Cre01.g027150 HEL5; DEAD/DEAH-box helicase possibly plastid targeted; DEAD/DEAH-box helicase, possibly plastid targeted; AT1G70070.1; EMB25,ISE2,PDE317; DEAD/DEAH box helicase, putative; (1 of 1) KOG0947 - Cytoplasmic exosomal RNA helicase SKI2, DEAD-box superfamily	1	0.606393	-0.11151	-0.02317	0.356659	0.14636	0.441584	0.37311	0.511828	0.109969	0.26452	0.08916	0.106741	0.920421	-0.14212	0.320607	0.279727	0.351736	0.245761	-0.68181	0.07219	-0.39202	-0.09107	-0.26415	-0.62718	-0.14627	-0.1564	0.25076	-0.55749	-0.55394	0.525849	0.705713	-1.16984	-0.11607	0.85713	0.413168	2.865449	0.632971	1.842916	0.314446	-1.02622	0.160746	-0.03937	0.441912	0.00096	-1.44049	0.277398
GENE20X	Cre01.g014000	Cre01.g014000	1	0	0	0	0	0	0	0	0	0	0	1.261056	-0.52919	0	0	0	0	0	0	0	0	0	0	0	0	0	0	0	0	0	0	0	0	0	0	0	0	0	0	0	0	0	0	0	0	0	0
GENE254X	Cre06.g298300	Cre06.g298300 MRL1; rbcL mRNA stabilization factor; PentratricoPeptide Repeat protein, stabilizes rbcL mRNA; AT4G34830.1; MRL1; Pentatricopeptide repeat (PPR) superfamily protein; (1 of 2) PF01535//PF13812 - PPR repeat (PPR) // Pentatricopeptide repeat domain (PPR_3)	1	0	0	0	0	0	0	0	0	0	0	-2.88584	-1.1736	0	0	0	0	0	0	0	0	0	0	0	0	0	0	0	0	0	0	0	0	0	0	0	0	0	0	0	0	0	0	0	0	0	0
GENE483X	Cre12.g531050	Cre12.g531050 RAA3; psaA mRNA trans-splicing factor; a highly degenerated octotricoPeptide (octatricoPeptide) Repeat (OPR) Protein carrying a C-terminal RAP domain; necessary for trans-splicing of psaA mRNA	1	0	0	0	0	0	0	0	0	0	0	0.196489	0.571586	0	0	0	0	0	0	0	0	0	0	0	0	0	0	0	0	0	0	0	0	0	0	0	0	0	0	0	0	0	0	0	0	0	0
GENE27X	Cre01.g023913	Cre01.g023913	1	0.375462	-0.23244	-0.80222	0.234952	-0.36415	-0.15106	0.160983	0.454812	0.241157	0.372189	-0.45164	0.006245	0.459344	0.32656	-0.59763	-0.38249	0.771153	0.68191	-0.1188	-0.31867	-0.16266	-0.21563	-0.36325	-0.04907	-0.19596	0.267977	0.34446	0.124218	0.491604	-0.066	0.382093	0.786883	-0.15166	0.373873	0.765269	0.858047	1.07064	0.869486	0.156027	0.400553	0.213717	0.439353	1.196138	0.729928	0.667152	0.649112
GENE567X	Cre14.g613850	Cre14.g613850 AT2G17510.2; EMB2763; ribonuclease II family protein; (1 of 1) K12585 - exosome complex exonuclease DIS3/RRP44 (DIS3, RRP44)	1	-0.52385	-0.62283	-1.41149	0.262124	-0.15481	-0.18091	-0.78416	0.280919	-0.57025	-0.44391	-0.43232	-0.6631	0.215442	0.511829	-0.32864	-0.72234	-0.5235	-1.26566	-0.80246	-0.56311	-0.23231	-1.23856	-0.5621	-0.30296	0.055374	-0.13207	-0.41435	-0.79085	-0.90162	-1.13191	-0.98037	-0.05422	0.014078	1.719638	0.594338	0.992084	1.837565	0.7201	0.135969	-1.6317	0.767052	0.222659	0.605936	0.995583	0.454443	0.839287
GENE85X	Cre02.g102650	Cre02.g102650 null-allele mutant was isolated (PMID 29743196); AT1G08720.1; ATEDR1,EDR1; Protein kinase superfamily protein; (1 of 26) KOG1187 - Serine/threonine protein kinase	1	-0.08418	0.360984	0.28643	0.177034	0.045283	0.249166	-0.16307	0.202119	0.304456	-0.03218	0.58624	0.109867	-0.15031	-0.7553	0.189369	0.385346	0.068079	-0.13793	0.121217	-0.1218	0.442682	-1.27186	0.334406	0.117032	0.758177	0.486114	-0.77005	-0.64718	-0.28936	-0.2629	-0.42527	-0.17544	0.518945	0.349772	-0.05464	0.780258	0.113877	0.4628	-0.05644	-0.6716	0.502953	-0.24808	-0.48046	-0.60614	0.176709	-0.06233
GENE644X	Cre17.g697200	Cre17.g697200	1	0.395374	0.251399	-0.67198	-0.48022	0	-0.05732	0	-0.00135	0.004243	-0.05363	-0.62564	0.026028	0.244088	-0.79397	0.686245	0.954073	0.428999	-0.49016	0.033365	-0.07579	0.517019	-0.11212	0.692278	0.874509	0.656783	0	0.129125	-0.02061	-0.29193	-0.55323	-0.04458	-0.55382	0	1.408335	1.218379	0.64275	0.395121	1.065872	0.679752	-0.95852	-0.81109	-0.63913	0.449559	-1.24453	-0.18071	-0.58056
GENE233X	Cre06.g280050	Cre06.g280050 XRN1; 5' to 3' exoribonuclease; Homologue of yeast 5'-3' exoribonucleases Xrn1p (cytoplasmic) and Rat1p (nuclear); probably organelle targeted; AT1G54490.1; AIN1,ATXRN4,EIN5,XRN4; exoribonuclease 4; (1 of 1) K12618 - 5'-3' exoribonuclease 1 (XRN1, SEP1, KEM1)	1	-1.4724	-0.95809	-0.60073	-1.59103	-0.136	0	0	0	0	1.12856	-1.14224	-1.19215	-1.09918	0.347464	0.203829	-1.1848	0	0	0	0	0	0	0	0	0.376253	-0.07961	0	0	0	0	0	-1.78062	1.870054	0.005722	-0.78929	-3.9555	0.482993	0.663536	-0.169	-0.08201	-0.36149	-0.7881	-0.10273	-0.22398	0.254784	-0.19745
GENE302X	Cre08.g361000	Cre08.g361000 AT5G05310.3; TLC ATP/ADP transporter; (1 of 1) PTHR31187//PTHR31187:SF0 - FAMILY NOT NAMED // TLC ATP/ADP TRANSPORTER	1	-0.10278	-0.15999	-0.14963	-0.16814	0.093535	0	0.382312	-0.02518	-0.16215	-0.09619	0.274053	0.074302	-0.35528	0.356344	-0.35212	-0.31974	0.421861	-0.05887	0.129298	0.716931	-0.05363	0.47023	0.292921	0.320118	0.325579	0.081726	0.376186	0.375731	0.614293	0.487455	-0.01625	-0.96546	0.431602	-0.0168	-0.24369	-1.36933	-0.08734	-0.13956	-0.21323	-0.59337	-0.0422	-0.14066	-0.07507	-0.38197	0.056663	-0.53955
GENE524X	Cre13.g568450	Cre13.g568450 KIN7-3; Kinesin motor protein; kinesin-7 family. Contains tropomyosin domain; AT3G10180.1; P-loop containing nucleoside triphosphate hydrolases superfamily protein; (1 of 1) PTHR24115//PTHR24115:SF535 - FAMILY NOT NAMED // KINESIN-RELATED PROTEIN 4	1	-0.39536	0.132905	0.169621	0.029533	0.214124	-0.81063	-0.51446	0.127202	0.215202	-0.43985	-0.95532	-0.15863	-0.10174	-0.11263	-2.5889	-0.80747	-1.23217	-0.23153	-1.06081	-0.11904	-0.11276	-0.32064	-0.05581	0.053288	-0.20955	-0.69533	0.449535	0.612274	0.926455	0.691689	0.187585	-2.72473	-1.59118	-2.1146	-0.16073	1.189723	-0.02835	0.798698	0.078125	-0.9837	-0.32563	-0.46631	-0.76557	-0.62114	-0.53422	0.205564
GENE271X	Cre07.g325752	Cre07.g325752 Initially annotated as FAP258, Flagellar Associated Protein, found in the flagellar proteome [PMID: 15998802], but gene model was later split	1	0.860585	-0.03034	0.086418	0.008472	0.351558	-0.26679	-0.00081	-0.11448	0.265959	-0.15082	0.024159	-0.27912	-2.74802	-1.58532	-0.23742	-0.15258	-1.09006	-0.9158	-0.63837	0.087933	0.1247	0.171961	0.095558	-0.24854	-0.14274	-0.45131	0.229597	0.06896	-0.2283	0.732595	0.704047	-2.2738	-1.05862	-0.06751	0.041781	-0.12319	-0.37268	0.409053	-0.44328	-0.18143	0.19851	-0.12631	-0.10444	-0.64631	-0.13262	0.470392
GENE326X	Cre09.g388372	Cre09.g388372 RAT2; tscA RNA stabilization factor; octotricoPeptide (octatricoPeptide) Repeat (OPR) Protein; stabilizes tscA mRNA to allow psaA trans-splicing; (1 of 85) PTHR21228 - FAST LEU-RICH DOMAIN-CONTAINING	1	0.827351	0.555807	0.286535	0.368612	-0.3929	-0.42684	-0.99271	-0.09076	0.341918	-0.16704	-0.19498	-0.15619	-0.0132	-0.84742	-1.06168	-1.1593	-0.11517	-0.87911	-0.3821	0.665108	0.00765	-0.33189	0.107856	-0.32311	-0.10732	-0.1444	0.116611	-0.1447	0.617674	0.712097	0.133981	-0.11482	-0.07855	-2.55019	-0.2943	-0.76706	0.18985	0.039951	0.795418	-1.41641	0.461608	-0.67274	-0.27446	-0.2028	-0.4242	-0.3645
GENE311X	Cre08.g373100	Cre08.g373100 CYP97C3; Cytochrome P450, CYP97 superfamily; Probabale carotenoid hydroxylase; AT3G53130.1; CYP97C1,LUT1; Cytochrome P450 superfamily protein; (1 of 1) 1.14.99.45 - Carotene epsilon-monooxygenase / LUT1	1	0.044056	-0.73293	-1.54168	-0.00481	0.114104	-0.19104	-0.42337	-0.48026	-0.63553	-1.69787	0.738132	0.521818	0.599013	-0.66003	-0.77652	-0.86099	-1.31643	-2.71775	-2.43604	0.136036	0.251954	-0.40628	-0.31756	0.152963	0.146094	0.380512	0.475057	-0.71634	-0.60741	-0.44968	-0.23691	1.133454	-0.98504	1.627841	0.611242	1.000582	-0.44411	0.347804	0.121707	-3.28512	-0.36672	1.564315	-0.74978	-0.60655	-0.27226	0.684655
GENE170X	Cre03.g210849	Cre03.g210849 AT5G57610.1; Protein kinase superfamily protein with octicosapeptide/Phox/Bem1p domain; (1 of 55) 2.7.12.1 - Dual-specificity kinase	1	-0.59377	-0.42614	-0.73424	-0.21	0.064443	-0.4714	0.280599	-0.00236	0.171844	-0.70206	0.477634	-0.00584	-0.1586	0.124975	0.213504	-0.02126	-1.49868	-1.21658	-1.3472	-1.11067	-0.44366	-2.07003	0.258851	-0.05491	0.755035	-0.00694	0.203458	-0.01149	0.192111	0.212943	0.188871	-1.96646	0.026808	0.144389	-0.79751	-0.28158	-0.16291	-0.19067	-0.68774	-0.8932	0.868698	0.171536	-0.37947	-0.36278	-0.4783	-0.22121
GENE86X	Cre02.g103900	Cre02.g103900 MAPKKK11; Mitogen-Activated Protein Kinase Kinase Kinase; AT2G17700.1; ACT-like protein tyrosine kinase family protein; (1 of 104) 2.7.11.25 - Mitogen-activated protein kinase kinase kinase / MLTK	1	-0.47241	-0.26842	-0.64601	-0.50964	-0.6384	0.235995	0.062308	0.087413	0.143221	0.385363	0.326066	0.561027	-0.07892	0.133919	-0.4807	-0.54232	-0.89011	-0.57786	-0.55756	0.058886	-0.41738	0.35816	-0.09025	-0.39053	0.27387	-0.21328	0.057575	0.100208	0.031594	-0.11361	-0.02566	0.294408	0.593048	-1.2524	0.077806	0.244774	0.902267	0.821131	-0.28265	-1.41107	-0.5162	-0.69431	-0.1411	-0.45445	-0.35939	-0.30999
GENE359X	Cre09.g401850	Cre09.g401850 AT2G23200.1; Protein kinase superfamily protein; (1 of 17) PTHR26392 - MITOGEN-ACTIVATED PROTEIN KINASE KINASE KINASE 7-RELATED	1	-0.2642	-0.01515	-0.10103	-0.13149	-0.29647	0.182954	-0.24088	-0.12158	-0.35995	-0.1736	0.311827	0.298454	-0.07788	-0.27958	-0.17537	0.043885	-0.87028	-0.54454	-0.00398	-0.3279	-0.32877	-0.35711	0.042747	-0.65015	0.243615	-0.10597	0.518604	-0.1269	-0.58707	0.047106	0.112179	0.238795	0.219236	-0.32149	0.127879	0.244587	0.611853	-0.03772	-0.07882	-0.11605	0.36641	-0.00846	0.437786	-0.15851	-0.03426	0.143487
GENE379X	Cre10.g422750	Cre10.g422750 MOT10; Predicted protein; identified by comparative genomics as being present only in organisms having motile (MOT) cilia; AT3G04710.1; ankyrin repeat family protein; (1 of 6) PF00520//PF12796 - Ion transport protein (Ion_trans) // Ankyrin repeats (3 copies) (Ank_2)	1	0.007539	0.463376	0.402726	-0.04162	0.178812	-0.27307	0.177069	0.172882	-0.04645	-0.41168	0.205569	-0.11487	0.185828	-0.43254	-0.55944	-0.62755	0.270129	0.333678	0.59806	-0.36149	-0.0624	-0.29198	0.093162	-0.26391	0.233903	0.139531	-0.17493	0.707678	0.473585	-0.0856	0.507376	0.287673	0.187195	-0.0165	0.64582	0.360818	0.296505	0.200382	0.385262	-0.10066	-0.10536	0.078989	0.060086	0.521902	-0.1383	-0.25037
GENE164X	Cre03.g207150	Cre03.g207150 AT3G04650.1; FAD/NAD(P)-binding oxidoreductase family protein; (1 of 1) 1.13.12.3 - Tryptophan 2-monooxygenase	1	0.838586	0.154257	-0.86942	-0.3028	-0.38194	0.293363	-0.12238	-0.58892	-0.15482	-0.07391	0.342967	0.002692	-0.54843	0.464448	-2.20406	-2.37579	-0.58608	-0.34802	-0.34606	0.335063	-0.02037	-0.83072	0.261478	0.135784	0.227276	-0.31406	0.168188	0.418953	0.2342	0.027935	-0.31848	-0.79274	-0.82498	1.232442	-0.28808	0.906126	0.029389	-0.24446	-0.11574	-0.52307	0.918505	0.519385	0.087713	0.154228	-0.07202	-0.30103
GENE200X	Cre05.g239000	Cre05.g239000 (1 of 13) PF13229 - Right handed beta helix region (Beta_helix)	1	0.221208	-0.12986	-0.12528	-0.07524	0.08211	0.41276	0.31373	0.007452	-1.24031	0.711045	-0.28828	-0.08248	-0.16483	0.548584	-2.36686	-2.5172	0.111777	-0.34537	-0.44143	-0.85932	-0.59646	-0.59691	0.514277	-0.04624	0.398281	-0.66738	1.144176	0.453351	-0.24541	0.555419	0.070549	-1.28468	-0.54778	1.094164	-1.19706	-0.14212	0.148742	0.46765	0.009311	0.372918	0.031461	-0.25769	0.454681	-0.08008	-0.06979	-0.09723
GENE156X	Cre03.g201300	Cre03.g201300 SSA10; cilia-sensing, structure and/or assembly; identified by comparative genomics as being present only in organisms having cilia, including non-motile cilia; may have role in sensing, structure and/or assembly (SSA); (1 of 1) PTHR10157//PTHR10157:SF27 - DOPAMINE BETA HYDROXYLASE RELATED // SUBFAMILY NOT NAMED	1	-0.18998	-0.48349	-0.02309	-0.0768	-0.08331	0.130819	-0.24514	0.378162	-0.09247	-0.26178	-0.14721	0.008104	0.03548	-0.19257	-4.69357	-4.9403	-0.56792	0.048452	0.419886	0.383087	0.0251	0.302976	0.319617	0.17857	0.018414	-0.12564	-0.15006	-0.92367	-0.79347	0.093785	-0.25493	0.16273	0.279441	-0.11596	0.303632	0.23972	0.400467	0.035424	0.124617	0.102918	0.096224	-0.10373	-0.08656	0.345372	0.364542	0.271833
GENE247X	Cre06.g292000	Cre06.g292000 AT4G32760.2; ENTH/VHS/GAT family protein; (1 of 1) PTHR13856 - VHS DOMAIN CONTAINING PROTEIN FAMILY	1	-0.1903	-0.01303	-0.67798	-0.22769	-0.03451	-0.14396	0.220496	-0.44541	0.080387	0.003947	-0.30502	0.152514	-0.06687	-0.44718	-3.10416	-3.22542	-0.56343	0.429726	0.441645	0.291554	0.028959	-0.03673	-0.73231	0.153119	-0.22314	0.187985	-0.27264	-0.37145	0.097196	-0.22691	-0.06034	-0.4552	-0.25479	0.308677	-0.51758	-0.04956	0.279455	0.612342	-0.20683	0.071723	0.307638	-0.17895	0.262197	0.152933	0.073556	0.188148
GENE8X	Cre01.g007811	Cre01.g007811 (1 of 1) PF15383 - Transmembrane protein 237 (TMEM237)	1	-0.01051	0.441926	1.033874	-0.67187	-0.30468	0.102959	-0.48228	-0.64707	-0.92095	0.099216	0.735516	0.046604	-0.16911	-0.99306	-0.68732	-0.57571	0.247665	-0.3745	0.223224	-0.33949	1.159006	0.257064	0.535335	0.349678	-0.4045	0.08867	-0.05219	0.489228	0.405505	-0.22052	0.091014	0.135133	-0.0344	0.739983	0.576203	1.364704	1.400684	0.217241	-0.26747	-0.099	-0.77121	-0.04363	0.136419	0.037867	0.057554	0.208924
GENE225X	Cre06.g275250	Cre06.g275250	1	0.41839	0.518897	-0.65377	-0.0253	-0.37543	-1.09339	-0.87393	-0.41705	-1.90954	-0.23118	1.080615	0.298491	0.025252	0.353383	-0.14089	-1.56999	0.108746	-0.37079	-0.23027	-0.31571	-0.02577	-1.12106	0.199603	0.312945	-0.46817	-0.34662	0.327745	0.513373	-0.29873	0.243446	-0.0666	0.114261	0.392697	1.51232	0.550615	0.746713	-0.3015	0.405707	0.060957	-0.3794	-1.33711	-0.38166	0.014351	-0.95411	-1.02386	-0.296
GENE586X	Cre14.g632050	Cre14.g632050 AT2G41100.4; ATCAL4,TCH3; Calcium-binding EF hand family protein; (1 of 1) PTHR14240 - RPGR-INTERACTING PROTEIN 1 RELATED	1	0.753119	0.017209	-0.35933	-0.67854	-0.94207	-0.06409	-0.76949	-0.42546	-1.22301	0.023663	-0.06661	-0.24725	0.166665	-0.01168	-0.17576	-0.11118	0.373044	0.393228	0.589859	0.329783	0.084417	-0.37933	0.397638	0.279391	0.460298	0.014823	-0.24437	-0.44785	-0.18324	-0.55822	-0.55287	0.231453	-0.26878	-0.07551	-0.02682	-0.04511	0.691086	-0.11507	-0.26073	-0.01009	0.203484	0.048328	0.374498	0.390969	0.121069	-0.08358
GENE484X	Cre12.g531400	Cre12.g531400 NPHP4; Nephrocystin 4; Found in basal body proteome as POC10 [PMID: 15964273]. Mammalian homolog is NPHP-4, also known as nephroretinin, gene mutated in Senior-Loken syndrome.; (1 of 1) K16478 - nephrocystin-4 (NPHP4)	1	0.454637	0.079214	-8.51E-06	-0.82509	-0.36852	-0.43567	-0.82993	-0.38185	-0.97325	-0.08208	0.272947	-0.14771	-0.26761	0.096921	-0.48116	-0.15881	-0.6992	-0.18451	-0.28057	0.333567	0.070267	-0.34307	0.177115	-0.13054	0.303929	-0.20398	-0.65502	-0.59557	-0.76437	-0.11007	-0.39601	-0.1775	0.097243	0.202568	-0.3933	0.433063	0.382405	-0.28631	-0.06193	-0.33199	0.446647	-0.50422	0.323172	-0.25982	-0.25566	-0.23332
GENE126X	Cre03.g167550	Cre03.g167550 CEP290; Centriole proteome protein; Found in basal body proteome [PMID: 15964273]; Transition Zone Protein; Human homolog cep29 localizes to centrosome, and is also called 3H11 antigen.; (1 of 1) K16533 - centrosomal protein CEP290 (CEP290, NPHP6)	1	0.702352	0.274273	-0.26128	-1.12991	-0.77159	-0.17784	-1.25093	-1.02797	-1.22767	-0.52238	-0.03219	-0.55055	-0.48391	-0.49525	-0.38671	-0.845	-0.99655	-1.12485	-0.35312	-0.67069	-0.20962	-2.65284	-0.43079	0.153135	0.348359	0.148218	-0.16053	-0.49834	-0.05919	-0.11203	-0.0791	-0.78851	0.116814	-0.8136	-1.85956	-0.58101	-0.3049	-0.69962	-0.45738	-0.41355	-0.03764	-0.41373	0.139801	0.014568	-0.13593	-0.50555
GENE542X	Cre13.g584901	Cre13.g584901 May contain additional coding sequence in intronic N-island PMID: 27175017; (1 of 1) K19348 - meckelin (TMEM67, MKS3)	1	0.661854	-0.25261	-0.23737	-0.71862	-0.47984	0.121382	-0.93537	-0.94436	-1.86505	-0.65266	0.136976	-0.37231	-0.43101	-0.28327	-0.29426	-0.53228	-0.04643	0.46814	0.185546	0.316066	0.624825	-0.29271	0.540213	1.270143	0.046242	-0.29442	-0.23937	-0.23591	-0.37652	-0.33252	-0.32887	-0.45052	-0.2383	1.561225	0.315307	0.558409	1.200457	-0.18573	-0.92688	-0.01947	0.301997	0.230005	0.584117	0.464719	0.201472	0.366657
GENE589X	Cre15.g638551	Cre15.g638551 OPR78	1	1.150393	-0.27252	-0.31673	-0.66143	-0.46262	-0.07477	-0.78262	-0.84861	-1.60431	-0.67864	0.489207	0.082382	-0.54987	-0.56699	-0.41498	-0.75495	0.464254	-0.91512	0.101068	-0.53391	0.54154	-0.36338	0.628434	0.904412	-0.09652	-0.41507	-0.0072	0.11041	0.66457	0.425842	0.777942	0.33566	0.422864	1.442817	-0.26227	0.394174	-0.29238	-0.81733	-0.4465	-0.11302	-0.13989	-0.35783	0.909751	0.597087	-0.1753	0.190315
GENE339X	Cre09.g394621	Cre09.g394621 (1 of 4) KOG0993 - Rab5 GTPase effector Rabaptin-5	1	0.103525	0.328329	-0.34352	-0.65443	-0.80243	-0.26681	-0.88469	-1.18586	-1.99818	-0.75131	-0.59818	-0.7125	-0.51756	-0.20317	-1.58001	-0.78817	0.030043	-0.17978	0.095806	0.609606	-0.4604	-0.93468	0.627272	0.92908	0.223832	-0.42886	0.169598	-0.76667	-0.39427	-0.38832	-0.3211	-0.70455	-0.27873	0.869701	-0.23008	-0.43646	0.896136	0.189821	-0.6027	-0.52898	0.404002	-0.36393	0.322942	0.438735	-0.18277	0.131359
GENE415X	Cre10.g456750	Cre10.g456750 dehydroascorbate reductase; Catalyzes the reduction of dehydroascorbate to ascorbate in environmental stress adaptation. Similar to Arabidopsis At1g1957.1; AT1G75270.1; DHAR2; dehydroascorbate reductase 2; (1 of 1) 1.8.5.1 - Glutathione dehydrogenase (ascorbate)	1	0.04436	0.416329	-0.08222	-0.36073	-0.33879	-0.04774	-0.70068	-0.10106	-0.17631	0.325893	-0.63551	-0.94672	0.216557	0.082904	-0.67437	-0.41684	-0.35051	-0.43336	0.427185	1.223994	0.649904	0.276298	1.61238	0.422187	0.229148	-0.01728	-0.03277	0.275401	0.591705	-0.0281	0.076556	-0.49053	0.367034	1.449873	-0.16316	-0.1742	0.780342	-0.6997	-0.07957	1.064614	0.875142	-0.19551	0.26316	0.648714	0.168268	0.367412
GENE128X	Cre03.g171751	Cre03.g171751 AT4G14240.1; CBS domain-containing protein with a domain of unknown function (DUF21); (1 of 5) K16302 - metal transporter CNNM (CNNM)	1	-0.65101	-0.23574	-0.41441	-0.00151	0.080443	0.336303	-0.1346	-0.31811	-0.6771	0.191832	-0.15391	-0.70357	0.104504	0.28703	0.257966	-0.06001	-0.37275	-0.11098	0.007583	-0.45774	0.147421	-0.7006	0.423007	0.406342	-0.13606	0.016646	-0.18898	-0.65178	-0.15406	-0.49376	-0.25086	-0.56122	0.164266	-1.07843	-0.68895	-0.91053	0.29706	0.34576	-0.20803	0.610866	-0.16466	-0.73297	0.025255	0.018112	0.10909	-0.24347
GENE245X	Cre06.g290400	Cre06.g290400 HDA5; Histone deacetylase; Histone deacetylase. ChromDB HDA3413; AT4G33470.1; ATHDA14,hda14; histone deacetylase 14; (1 of 16) 3.5.1.98 - Histone deacetylase / HDAC	1	0.266517	0.087696	-0.0582	0.026655	0.026601	-0.17198	-0.17147	0.037946	-0.05615	0.217482	-0.43381	-0.2894	0.121368	0.269237	0.005444	-0.20566	0.20453	0.780399	0.28938	-0.26449	0.133376	-0.75594	-0.34374	0.045968	-0.14082	0.265706	-0.55296	-1.42584	-2.47687	-0.57206	-0.51407	-1.77224	0.365795	-1.70858	-0.49974	-1.24192	-0.01284	-0.10305	0.077082	-0.31527	-0.11495	0.061444	-0.07237	-0.01831	-0.08773	-0.41685
GENE666X	Cre17.g729250	Cre17.g729250 UPF2; Putative UPF2 regulator of nonsense transcripts; Conserved Protein with MIF4G Domain; Part of a post-splicing multiprotein complex involved in both mRNA nuclear export and mRNA surveillance located in the perinuclear area interacts with translation release factors and the proteins that are functional homologs of yeast Upf1p and Upf3p; AT2G39260.1; binding;RNA binding; (1 of 1)…	1	-0.01345	-0.43367	-0.17607	-0.22979	-0.09875	-0.16259	-0.3915	-0.09928	0.283645	0.397312	-0.25111	-0.22375	-0.17461	0.117074	-0.01099	0.405946	-0.65884	-0.18518	-0.12358	-0.53023	0.127172	-0.16763	-0.75885	-0.36068	0.107538	0.119456	-0.49382	-0.79071	-1.12502	-0.56487	-0.40677	-0.38541	-0.46407	-0.35453	-1.40035	-0.2472	-0.08681	-0.07187	-0.08521	-0.2466	-0.70722	-0.67556	-1.14769	-0.12058	-0.38925	-0.28304
GENE342X	Cre09.g395750	Cre09.g395750 AT2G26910.1; ATPDR4,PDR4; pleiotropic drug resistance 4; (1 of 4) 3.6.3.43 - Peptide-transporting ATPase	1	-0.10885	-0.14428	0.127731	-0.00994	0.109077	0.050837	0.047337	0.21284	0.146344	0.183705	0.306209	0.208552	0.319914	0.374714	-0.04666	0.076392	-0.80185	0.052691	-0.63401	0.061728	-0.46209	0.138632	-0.59749	-0.57992	-0.2132	-0.25871	-0.23454	0.01948	-0.70082	-0.41375	-0.56931	-0.65226	-0.07975	-0.63278	-3.30883	-0.81548	0.098871	-0.54273	-0.3074	0.158463	0.04353	-0.10231	-0.04123	-0.25798	0.156015	0.222568
GENE407X	Cre10.g445900	Cre10.g445900 AT1G79030.1; Chaperone DnaJ-domain superfamily protein; (1 of 2) PTHR15606//PTHR15606:SF3 - DNAJ HOMOLOG SUBFAMILY C MEMBER 8/LIPOPOLYSACCHARIDE SPECIFIC RESPONSE-7-RELATED // GPALPP MOTIFS-CONTAINING PROTEIN 1	1	-0.82799	-0.4124	-0.72445	-0.05054	0.044528	-0.11534	-0.43253	-0.1996	0.237303	0.2676	-0.05776	0.419856	0.454087	0.148204	0.33306	-0.03666	0.317261	-0.6892	-0.1124	0.138932	-0.79808	0.341747	0.132509	-1.3185	0.426728	0.305116	-0.10004	-0.01384	0.409904	-0.24427	-0.18006	1.232035	0.089723	-0.937	-6.87849	0.197781	-1.31505	0.529486	0.07872	0.420488	-0.96044	-1.68851	-0.70781	-0.65471	0.002525	0.163312
GENE346X	Cre09.g396957	Cre09.g396957	1	0.420775	0.869832	0.99589	-0.47348	0.195292	0	0	0.401964	0.344176	1.008162	0.407659	0.092019	0.102584	-2.50944	-2.01584	-2.08984	0	0	0	-0.91536	-0.23355	-0.69492	0.359975	0.153591	0	0.091998	0.45804	-0.36865	-1.21124	-0.00898	-0.14585	-1.78102	0.763506	-2.96881	0.03569	-0.18583	-0.97948	1.146831	-0.08024	-0.94641	-0.54424	-0.22925	-1.69092	-2.02728	-0.88153	-0.92311
GENE641X	Cre16.g694403	Cre16.g694403	1	-0.60837	-0.76466	-1.06039	-0.2309	-0.24847	0.556497	0.007007	-1.37772	-1.06185	0.426954	-0.5003	-0.0121	0.454589	-0.87467	-1.13848	-5.92458	0	0	0	-0.06216	-1.3633	-4.04507	0.852514	0.475528	-0.87883	0.164311	0.144558	-0.1125	0.417919	-0.29573	-0.24101	0.088914	0.670653	-5.03915	-0.16486	0.20848	0.593613	-0.05045	0.011116	0.30127	0.34458	-0.73388	-0.32617	-0.27807	0.297887	-0.12639
GENE439X	Cre11.g468356	Cre11.g468356 (1 of 1) K09291 - nucleoprotein TPR (TPR, MLP1, MLP2)	1	-0.64855	0.532897	1.555514	0.214821	0.048462	0	0	0.774281	0.058638	0.03708	-0.45888	-0.94781	-0.23331	-1.18376	0.469647	0.656272	-0.53242	0.626047	0.615195	-0.27038	-0.43007	-1.74815	-0.0044	-0.17851	0.960159	-1.26623	-0.2162	0.113726	-0.05953	-0.42572	-0.38861	-0.65565	0.4342	-2.06465	0.589251	-0.47449	0.232677	-0.11789	0.199279	-2.8032	0.146851	0.118709	-0.27665	-0.92187	-0.44057	-0.08866
GENE319X	Cre08.g382515	Cre08.g382515 AT5G08560.2; transducin family protein / WD-40 repeat family protein; (1 of 1) PTHR22838//PTHR22838:SF0 - WD REPEAT PROTEIN 26-RELATED // WD REPEAT-CONTAINING PROTEIN 26	1	-0.74915	-0.51382	0.119301	-0.30094	-0.13359	-0.27181	-0.40445	-0.62483	-0.44944	0.211691	0.84526	0.3551	0.104512	-0.43231	0.464246	0.680266	-0.16034	0.160245	0.373706	-0.39678	-0.10963	-0.13443	0.083204	0.339552	0.544263	0.089931	-0.85286	-0.57235	-1.29982	-0.6826	-0.72136	0.478203	0.291589	-1.01627	0.482682	-0.54961	-0.36579	-1.08515	-0.3427	0.260685	-0.06309	-0.59804	0.023456	-0.5495	0.360537	0.267837
GENE104X	Cre02.g145133	Cre02.g145133	1	0.104342	-0.3246	-0.80703	-0.0268	0.105587	0.048855	-0.0158	-0.3742	0.295678	0.190817	0.024463	0.204214	-0.11894	-0.86505	-0.18267	-0.28065	-0.68607	-0.35366	-0.25313	-0.10201	0.335132	-1.23429	-0.31382	-0.69666	0.582294	0.280149	-0.35588	-1.52838	-1.26721	-0.98476	-0.62804	0.781206	0.110358	-0.97586	-0.3482	0.950383	0.168098	-0.32317	-0.73092	-0.60869	-0.2047	-0.48485	-0.31134	-1.24232	-0.05673	-0.06002
GENE642X	Cre16.g695450	Cre16.g695450 UAF4; U2 snRNP auxiliary factor, large subunit; (1 of 1) PTHR23139//PTHR23139:SF68 - RNA-BINDING PROTEIN // ZINC FINGER CCHC-TYPE AND RNA-BINDING MOTIF-CONTAINING PROTEIN 1	1	-0.30489	0.672493	1.043126	-0.83174	-0.26263	-0.27607	-0.43461	-1.10083	-0.27719	0.266915	-0.22332	-0.77503	-0.01199	-0.33877	0.226513	-0.08857	-0.90055	-0.52404	-0.75445	0.355362	-0.39581	-1.18128	0.080106	-0.78308	0.766212	-0.10139	-0.42262	-1.17531	-0.93226	-0.91349	-0.99511	-0.84388	0.153981	0.037108	-0.40475	0.880645	1.311957	0.568208	-0.64418	-0.42614	0.401532	-0.52535	-1.08281	-1.48658	-0.10055	-0.17516
GENE13X	Cre01.g010650	Cre01.g010650	1	-0.19971	-0.27186	-1.13688	-0.33305	-0.28545	0.140711	-0.77162	-0.75623	-0.55892	0.052075	0.090041	-0.76553	0.28472	0.230067	0.045633	-0.14688	-0.69861	-1.46313	-0.63017	0.263023	-0.16851	-0.10711	0.534563	0.634415	-0.20262	0.287789	-0.34303	0.125758	0.115033	-0.23215	0.187585	1.304007	-0.54528	0.083621	-0.4667	0.174953	0.2867	1.531394	-0.2501	-1.24736	0.088586	-0.09187	0.586518	-0.26929	-0.29024	-0.71643
GENE449X	Cre11.g481375	Cre11.g481375	1	-0.41756	0.767169	0.356827	-0.45554	-0.32351	-1.09415	-0.59499	-0.23735	0.093258	0.672832	-1.57896	-0.30003	-0.17216	-1.48102	-0.38453	-1.17758	-0.24095	-1.16186	-1.30279	0.268415	0.392589	-0.01638	0.701337	0.71099	-0.12142	-0.07805	-0.51416	-0.99081	-1.39004	-0.46935	-0.25848	0.631854	-0.59786	0.572474	-0.9838	0.196946	-0.63565	-0.01944	-0.11716	-0.55336	-0.42347	-0.5652	-0.54196	0.129274	-0.40994	-0.52786
GENE310X	Cre08.g373050	Cre08.g373050 BCC3; Acetyl-CoA biotin carboxyl carrier; Acetyl-CoA biotin carboxylase/carboxyl carrier; May contain additional coding sequence in intronic N-island PMID: 27175017; ts-lethal mutant was isolated (PMID 29743196); AT1G36160.1; ACC1,AT-ACC1,EMB22,GK,PAS3; acetyl-CoA carboxylase 1; (1 of 1) K11262 - acetyl-CoA carboxylase / biotin carboxylase (ACAC)	1	0.980177	0.08185	-0.07156	-0.42544	-0.40106	0.460123	-0.07304	-0.31755	-0.4477	-1.03646	-0.0979	0.083499	-0.40446	-0.39905	0.184935	-0.36959	-0.10889	-0.92384	-0.72957	-0.3387	-0.10105	-1.82862	-0.27934	-0.15094	0.090157	0.005504	-0.36705	-0.18641	-0.59427	-0.84616	-0.55547	1.455053	0.262025	0.888167	2.038533	0.494274	-0.22342	-0.45752	-0.16636	-0.76624	-0.34927	0.09153	0.15644	-0.13859	0.304202	-0.04382
GENE214X	Cre06.g257700	Cre06.g257700	1	0.659482	0.346721	0.717509	-0.21838	-0.09404	-1.36268	-0.83442	-0.45487	-0.20921	0.133775	0.80744	0.153588	-0.03233	-0.5342	-1.09656	-0.88504	-1.02182	-0.30177	-0.54584	-0.16667	-0.73891	-0.7893	0.065301	-1.5382	-0.38918	-0.73994	-0.4405	-0.412	-1.3258	0.113123	0.226768	-0.00171	0.444751	-2.25428	1.106351	0.628261	-1.39695	-0.769	0.130605	-0.3572	0.105831	-0.62938	-0.61864	-1.60415	-0.86523	-0.75687
GENE388X	Cre10.g428692	Cre10.g428692 (1 of 33) PTHR10157 - DOPAMINE BETA HYDROXYLASE RELATED	1	0.036412	-0.2312	-0.34982	-0.21549	-0.11092	0.039382	-0.12642	-0.64332	0.218235	0.004816	-0.05662	-0.10369	0.050252	-1.20243	-0.66429	-0.93851	-0.44045	-1.60962	-1.26512	-1.30172	-0.50542	-2.46321	-0.24566	-0.37971	-0.0622	-0.34265	-0.32334	-0.78297	-1.25567	-0.86557	-0.77313	-0.01354	-0.45902	-1.21007	0.132665	-0.19353	-1.41504	0.441919	-0.29752	-0.76028	0.13738	-0.7164	-0.55249	-1.13174	-0.69356	-0.96941
GENE679X	Cre17.g747247	Cre17.g747247 FAP2; TPR-domain Flagellar Associated Protein 2; Similar to kinesin light chains; AT5G37590.1; Tetratricopeptide repeat (TPR)-like superfamily protein; (1 of 3) PTHR19959:SF128 - KINESIN LIGHT CHAIN 2	1	0.172421	-0.13408	-0.21836	-0.0849	-0.24543	0.258037	-0.16092	-0.50838	-0.17446	0.366905	0.271395	0.077464	-0.02127	0.305249	-0.41528	-0.41101	0.505602	-0.13266	-0.25017	-0.23765	0.092842	0.309554	0.26415	0.09538	-0.16129	0.069118	0.011631	0.154063	-0.29153	0.054137	-0.06887	0.44537	0.474849	-0.15891	0.332371	1.004388	0.581621	0.492897	0.069318	0.280487	-0.04776	-0.38362	0.168951	-0.17131	0.036359	-0.06069
GENE249X	Cre06.g296850	Cre06.g296850 FAP81; Flagellar Associated Protein 81; Similar to DLEC1 deleted in lung and esophageal cancer 1; (1 of 4) PTHR23053 - DLEC1 DELETED IN LUNG AND ESOPHAGEAL CANCER 1	1	0.029116	-0.38246	-0.93049	-0.37871	-0.30902	-0.30232	-1.86562	-1.50497	-2.00855	0.012342	0.214333	0.262334	-0.14737	0.451972	-0.67908	-0.66746	-0.89089	-0.41803	-0.39309	-0.18637	-0.22955	-0.62583	0.283412	-0.29565	0.008472	-0.03198	0.228647	-0.57969	-0.32788	0.118645	-0.08979	-0.55638	0.065837	-1.49795	-0.17562	-0.09074	0.10287	0.653071	0.346605	-0.13441	0.035961	-0.03538	-0.47201	-0.18246	-0.03059	-0.35837
GENE340X	Cre09.g394850	Cre09.g394850 TEF24; LrgB-like protein; LrgB-like protein, mitochondrial localization assumed; present in thylakoid-enriched fraction based on mass spectrometric peptide identification [PMID: 17078018]; AT1G32080.1; membrane protein, putative; (1 of 1) PTHR30249//PTHR30249:SF0 - PUTATIVE SEROTONIN TRANSPORTER // PLASTIDAL GLYCOLATE/GLYCERATE TRANSLOCATOR 1, CHLOROPLASTIC	1	-0.82236	-0.82861	-0.79074	-0.33992	0.018755	-0.40995	-1.31183	-1.38688	-1.27456	0.358046	0.769501	0.20337	-0.11361	0.758621	-0.81875	-1.38424	-0.44685	-0.49573	-0.52116	-1.85474	-0.57731	-1.33145	0.409711	0.004638	0.412659	0.38401	-0.90399	-0.40188	-0.42476	-0.29615	-0.72589	0.983175	0.366026	-1.49203	-0.3228	0.140519	0.133856	0.718292	-0.07646	0.170025	0.604225	-0.27828	-0.02847	-0.15787	0.021258	0.043828
GENE649X	Cre17.g699200	Cre17.g699200 AT3G09790.1; UBQ8; ubiquitin 8	1	-0.134	-0.9477	-0.33011	1.072943	0.289183	-0.35334	0.243968	0.104363	-0.18459	-0.132	-0.16742	0.201232	0.649038	0.30509	-1.32756	-1.63494	-0.97371	-1.58927	-1.8237	-6.07497	-1.12578	-1.93634	-0.37544	-0.05357	-0.17236	0.387686	-0.47267	0.381093	0.482886	0.239572	0.417328	0.146792	1.508293	-1.89928	0.335722	0.559833	1.189699	-0.39415	0.15545	-0.48852	0.618327	-0.14221	-0.34389	-0.43203	0.126471	0.174017
GENE275X	Cre07.g330200	Cre07.g330200 RSP9; Radial Spoke Protein 9; A subunit in the flagellar radial spoke head; gene originally termed PF17 [PMID: 7204490, PMID: 16507594; GI:83284713]; (1 of 1) PTHR22069 - MITOCHONDRIAL RIBOSOMAL PROTEIN S18	1	-0.58498	-0.33592	0.278663	-0.11737	-0.20664	0.274471	0.195386	-0.39947	0.420902	-0.57974	-0.07913	-0.05245	-0.1138	0.131104	-0.11888	-0.42241	-0.68498	0.062769	-0.86378	-0.14719	0.202556	-0.03842	0.257856	-0.07826	0.23875	-0.21902	0.077468	0.184872	-0.17801	0.33324	-0.02223	0.948428	0.18225	0.038321	-0.60189	0.681152	0.355383	0.524173	-0.00451	0.058047	0.582271	-0.17327	0.350401	0.068419	0.12859	0.076492
GENE293X	Cre07.g347750	Cre07.g347750	1	-0.79623	-0.15444	-0.67172	0.33383	-0.35773	0.118529	-0.187	-0.01594	-0.58139	1.124373	-2.46965	-0.67597	0.333669	0.04949	0.099696	-0.82501	-0.30554	-0.83199	-0.65058	-0.84865	-1.03524	-1.40082	0.815799	-0.37112	0.164244	-0.09294	0.161509	-0.19981	0.277004	0.351042	0.389247	2.418869	-0.34562	-1.80851	-1.44289	0.845806	1.008833	0.863259	-0.24198	-0.21607	0.348181	-0.67296	0.001792	0.129152	-0.24297	0.050391
GENE327X	Cre09.g389600	Cre09.g389600 Protein tyrosine kinase; AT5G57610.1; Protein kinase superfamily protein with octicosapeptide/Phox/Bem1p domain; (1 of 3) PTHR24418 - TYROSINE-PROTEIN KINASE	1	-0.07583	-0.38555	-0.36337	-0.56167	-0.27477	-0.31231	-0.11189	0.015498	0.007916	-0.20421	0.296691	-0.09643	-0.0494	0.40127	0.133969	0.108535	0.231171	-0.25883	0.667624	-0.20746	0.131517	-0.91819	0.546574	0.632603	0.105858	-0.08311	-0.01155	-0.67048	-0.84199	-0.0162	-0.24555	-0.71528	-0.55098	-1.80575	-0.50877	0.096373	-0.4874	0.536632	0.077092	-0.30267	-0.24961	-0.62968	-0.44379	-0.521	-0.28206	-0.39229
GENE538X	Cre13.g582270	Cre13.g582270 FFT3; Fructan fructosyltransferase; Catalyzes fructosyl transfer between fructan molecules to elongate the fructan chain. Similar to proteins of the glycoside hydrolase family 32, in particular the vacuolar acid invertase; AT1G62660.1; Glycosyl hydrolases family 32 protein; (1 of 4) 3.2.1.26 - Beta-fructofuranosidase / Saccharase	1	-0.25751	0.076004	-0.38122	-0.16803	-0.13825	-0.59426	-0.55766	-0.25617	-0.85022	-0.70222	0.083659	-0.26303	-0.14622	-0.16355	0.133529	-0.48849	-0.22839	-0.03793	-0.10821	-0.4816	0.290732	-0.30175	0.351422	0.544888	-0.20588	0.024178	-0.10898	-1.15446	-0.50671	-0.11443	-0.4575	0.404351	0.29116	-1.89339	-0.4238	-0.01526	-0.20682	-0.15885	-0.32422	-0.40604	-0.19139	-0.5174	-0.05249	-0.31595	-0.32903	0.075606
GENE499X	Cre12.g546400	Cre12.g546400 DLR2; Roadblock/LC7 Family Light Chain; Found in Outer Arm Dynein, Cytoplasmic Dynein 1b, and Innner Arm Dynein I1/f; member LC7/Roadblock family; members of this family of proteins are associated with both flagellar outer arm dynein and Drosophila and rat brain cytoplasmic dynein. LC7b interacts with IC138, DC2, LC3; (1 of 3) K10419 - dynein light chain roadblock-type (DYNLRB, DNCL…	1	0.410585	-0.89655	-1.22598	0.305614	-0.03089	-0.03399	-0.7579	-0.75786	-0.44015	-0.2871	0.667313	-0.4237	0.046038	-0.07023	-0.00436	-0.44696	-0.39955	-0.43198	-0.79035	-0.4408	-0.55546	0.36802	0.684867	0.144031	0.570901	0.343555	-0.88291	-0.71439	-0.56279	-0.42431	-0.73077	0.959432	0.450599	0.536085	0.268129	0.546856	-0.12264	-0.03849	-0.01989	0.13602	0.538785	0.438542	-0.47123	-0.07666	0.030498	0.169977
GENE647X	Cre17.g698365	Cre17.g698365 FAP172; Flagellar Associated Protein 172; Flagellar Associated Protein, found in the flagellar proteome; possible DRC component; part of 96-nm molecular ruler	1	-0.36155	0.003749	-0.64157	-0.24917	-0.39076	0.445942	0.519455	-0.3027	0.123922	-0.02728	0.432452	0.290974	-0.38053	0.136853	-0.40858	-0.28651	-0.12619	-0.97755	-1.59473	-1.40703	-0.92495	-0.89094	0.375289	0.224277	0.134411	0.289006	-0.42083	-0.75362	-0.8558	-0.6013	-0.77649	1.363367	-0.2115	-0.07058	0.112611	0.244979	-0.15925	0.224042	-0.3747	0.373121	0.586375	-0.40699	-0.02395	-0.0444	0.2811	-0.02028
GENE409X	Cre10.g448600	Cre10.g448600 (1 of 1) PTHR20956//PTHR20956:SF0 - HEH2P // KIF1-BINDING PROTEIN	1	0.153947	0.237117	-0.60475	0.032108	-0.16155	0.243137	-0.13556	-0.32054	-0.12424	0.004553	0.242897	0.002387	-0.3029	-0.57016	0.328589	-0.73372	-0.63877	-1.9138	-1.56447	-0.78926	-0.30691	-0.62845	-0.1362	-0.18701	-0.2114	0.091388	-0.64027	-0.45109	-0.43978	-0.33779	-0.17263	0.441085	0.545263	-0.14262	-0.42306	0.444718	0.2079	0.603477	-0.20065	-0.85407	0.195666	0.146448	-0.13006	0.083494	-0.15572	-0.16425
GENE651X	Cre17.g701250	Cre17.g701250 FAP59; Flagellar Associated Protein 59; Conserved uncharacterized Flagellar Associated Protein; found in the flagellar proteome [PMID: 15998802]; possible DRC component; part of 96-nm molecular ruler; (1 of 1) PTHR18962//PTHR18962:SF0 - FAMILY NOT NAMED // COILED-COIL DOMAIN-CONTAINING PROTEIN 39	1	-0.74287	-0.16418	-0.49773	-0.33425	-0.75554	-0.21528	-0.1529	-0.93754	0.314294	0.11033	-0.12458	-0.01019	0.092369	-1.19378	-0.18396	-0.40818	-0.54685	-2.88803	-2.31171	-1.01851	-1.57482	-1.49507	1.289529	-0.12608	-0.1817	-0.18878	-0.80194	-2.34327	-2.13405	-1.0345	-1.10438	-1.08224	0.11426	-0.75714	0.812947	0.829846	0.957014	1.646773	-0.23509	-0.62334	0.37911	-0.6608	-0.14124	-0.28929	0.137199	-0.2786
GENE224X	Cre06.g271150	Cre06.g271150 FAP74; Flagellar central pair-associated protein 74; found in the flagellar proteome [PMID: 15998802]; HC3 of C1d projection on central pair (PubMed ID:20421426 DiPetrillo and Smith, 2010); together with FAP221, FAP46, FAP54, C1d-87 and calmodulin, form a single complex in the C1d projection; (1 of 6) PF14874 - Flagellar-associated PapD-like (PapD-like)	1	-0.41994	-0.34946	-0.77063	0.132711	-0.13725	-0.3285	-0.17691	-0.89982	-0.69904	0.03576	0.134961	0.252763	-0.06591	-0.37829	-0.8734	-1.36832	-0.37065	-0.19794	0.319249	0.505143	-0.37263	0.117085	0.818691	0.152319	-0.10776	0.092541	0.041337	0.495896	-0.32846	-0.17764	0.04861	0.7674	0.091638	-2.01892	0.211983	-0.02826	-0.42498	0.449788	-0.11373	-0.28011	-0.33007	-0.5554	-0.16714	-0.33394	-0.29361	-0.10443
GENE470X	Cre12.g516950	Cre12.g516950 SAS6; Basal body cartwheel protein; NCBI accession number BAF94334; PMID: 18082404; (1 of 1) K16487 - spindle assembly abnormal protein 6 (SAS-6, SASS6)	1	-0.18808	-0.60088	-1.06165	-1.31203	-0.27841	-0.42542	-0.09059	-0.77416	-0.89731	-0.81328	-0.65682	0.060548	-0.34337	-0.26795	-0.76792	-1.38166	0.882438	0.791967	0.891142	-0.18732	0.520028	0.549522	0.751344	0.527099	0.011324	-0.41621	0.022745	-1.15797	-0.49329	-0.32873	-0.66832	0.105487	-0.49643	-1.80851	-0.88483	0.111322	-0.07374	0.003003	-0.11076	-0.54119	-0.19153	-0.708	-0.53324	-0.26798	-0.29141	-0.70399
GENE41X	Cre01.g036050	Cre01.g036050 MLH1; DNA mismatch repair protein; MutL homolog; involved in DNA mismatch repair, together with MSH proteins; AT4G09140.1; ATMLH1,MLH1; MUTL-homologue 1; (1 of 1) K08734 - DNA mismatch repair protein MLH1 (MLH1)	1	-0.06546	-0.297	-0.96618	-0.36528	-0.49966	-0.07504	-1.01955	-0.78051	-0.54659	-0.02316	-0.06949	0.041872	-0.43437	-0.13838	-0.72564	-0.7658	-0.75002	-0.64139	-0.95224	-0.23148	-0.29043	0.022059	0.855197	0.069039	-0.06906	-0.19512	-0.08672	-0.3411	-0.68607	0.034322	-0.26079	0.647965	0.640976	-0.18855	-0.9948	-0.00313	-0.29851	-1.19751	0.105114	0.05456	0.143243	-0.27912	0.060656	0.085709	0.002151	0.060726
GENE607X	Cre16.g659050	Cre16.g659050 AT1G68890.1; magnesium ion binding;thiamin pyrophosphate binding;hydro-lyases;catalytics;2-succinyl-5-enolpyruvyl-6-hydroxy-3-cyclohexene-1-carboxylic-acid synthases; (1 of 1) 2.2.1.9 - 2-succinyl-5-enolpyruvyl-6-hydroxy-3-cyclohexene-1-carboxylic-acid synthase / SEPHCHC synthase	1	0.674915	-0.48628	-0.3896	0.206679	0.26492	-0.16725	-0.48624	-1.11179	-0.65509	-0.10537	0.745625	0.367787	0.012464	0.555197	-0.21946	-0.50533	-0.60847	-0.17524	0.328189	-0.37059	-0.27114	-0.64922	0.523523	0.456004	0.140073	-0.1118	-0.0417	-0.43405	0.233296	0.239249	-0.01615	0.709193	0.008795	-1.01294	-0.80776	-0.4845	-0.40491	-0.38688	-0.00682	-0.64592	-0.94019	-1.27235	-0.74095	-0.1932	-0.72886	-0.5301
GENE116X	Cre03.g152250	Cre03.g152250	1	0.800823	0.428222	0.068571	-0.03493	0.011307	-0.24393	-0.47396	-0.2281	-0.6107	0.872817	0.17667	0.088741	-0.26111	-0.68563	0.1382	0.447547	0.121783	-0.42918	0.146139	-0.30333	-1.06727	0.133069	-0.39727	-0.70929	-0.1713	-0.03862	0.45634	-0.11342	0.329039	0.543264	0.186667	1.106762	0.586795	-2.39465	-0.39324	0.177001	-0.14605	0.463038	0.169713	0.217668	-0.82812	-0.43139	-0.4162	-0.10151	-0.16252	-0.18503
GENE37X	Cre01.g030500	Cre01.g030500 CYG58; Adenylate/guanylate cyclase; (1 of 1) K11858 - ubiquitin carboxyl-terminal hydrolase 48 [EC:3.4.19.12] (USP48)	1	-0.14228	0.224159	-0.00659	-0.35559	0.002236	0.070443	-0.14566	0.001015	0.194835	0.059303	0.130677	-0.31414	0.191523	-0.19872	0.539011	0.538246	-0.36874	0.62714	0.148985	-1.28394	-0.759	-0.70823	-0.96449	-0.53509	0.31457	0.439537	-0.03854	0.05691	0.156836	-0.5063	-0.01923	0.538247	-0.03131	-1.32411	-0.19878	0.608364	0.689394	0.509746	0.040764	-0.055	-0.395	0.037457	0.11656	0.068879	0.119235	0.001343
GENE545X	Cre13.g586750	Cre13.g586750 AT5G62600.1; ARM repeat superfamily protein; (1 of 3) PTHR12363 - TRANSPORTIN 3 AND IMPORTIN 13	1	-3.17255	-0.38658	0.326595	0.154271	0.233536	-0.12753	-0.14906	0.051121	0.411392	0.57486	0.20448	0.200893	0.388806	0.119819	0.555115	0.391307	-0.22973	0.281824	-0.40848	-1.50606	-0.97478	-1.82515	-1.79101	-1.13556	-0.06353	-0.09111	0.045344	0.45761	0.437587	-0.21991	-0.29458	0.308882	0.68192	-2.4534	0.810686	-0.571	0.02127	0.685059	-0.17386	0.019441	-0.12054	0.41697	-0.07627	-0.02092	-0.16197	0.051063
GENE207X	Cre05.g244550	Cre05.g244550 null-allele mutant was isolated (PMID 29743196); AT2G40580.1; Protein kinase superfamily protein; (1 of 546) 2.7.11.1 - Non-specific serine/threonine protein kinase / Threonine-specific protein kinase	1	-0.4467	0.329127	-0.61563	-0.20062	-0.13246	-0.20266	-0.2079	0.27527	0.061377	0.885368	1.059852	0.425557	-0.13763	-0.32976	0.519905	0.948374	1.064231	0.521783	0.911255	-0.5806	0.221928	0.849095	-0.26165	0.686387	0.151615	0.224666	-0.94493	0.248273	0.25002	0.357524	0.269255	0.0977	0.233119	-5.14365	0.344605	0.840717	0.355632	0.877227	-0.04163	0.041873	-0.24853	-0.62045	-0.19635	-0.31736	-0.18913	-0.29863
GENE389X	Cre10.g429000	Cre10.g429000 AT2G16740.1; UBC29; ubiquitin-conjugating enzyme 29; (1 of 4) KOG0419 - Ubiquitin-protein ligase	1	-1.0566	-0.71387	-0.27501	-0.11926	-0.18234	0.23919	0.636345	0.071372	-0.44044	-0.2541	-0.38266	-0.76997	-0.5864	0.062828	0.585026	1.358338	-1.87373	-0.78063	-1.64169	-1.84569	-1.1727	-0.99728	-1.47593	-1.46476	-0.49003	-0.63118	-0.47257	-2.38568	-3.05564	-1.24231	-0.89274	-2.29595	0.323585	-9.29047	1.179159	-0.48523	0.821696	0.381114	-0.31293	0.004878	0.465285	0.265627	0.252694	-0.08855	-0.3024	-0.20544
GENE81X	Cre02.g102050	Cre02.g102050 FAP328; Flagellar Associated Protein 328; Predicted protein of CSE family: belongs to family E of Chlamydomonadale-specific proteins, found in clusters, mostly on chromosome 8 and carrying two Ser/Pro-rich domains; function unknown but members have been found in the flagellar proteome	1	-0.64085	-0.14912	-0.10066	0.372505	0.312905	-0.51779	0.377723	0.17821	0.321493	-0.66357	-0.15398	-0.12215	0.282266	-0.18214	-0.17923	-0.25415	-0.26405	0.031015	0.064938	-0.34223	-0.05301	-1.28982	-0.11043	-0.07058	0.647497	-0.11241	0.203414	-0.48115	-0.97046	-0.10334	0.394146	-0.50014	-0.93831	-1.93315	-0.69933	-0.03172	-0.78335	-0.4311	0.359022	-0.35282	0.606148	0.122937	0.462652	0.00401	-0.05577	-0.33675
GENE234X	Cre06.g280450	Cre06.g280450 (1 of 6) PTHR24114:SF2 - LEUCINE-RICH REPEAT-CONTAINING PROTEIN 74	1	-0.13197	0.197333	-0.20752	-0.02934	-0.18567	-0.41383	0.174142	-0.23944	0.195374	-0.01178	-0.62063	-0.59534	0.370617	0.014961	0.100863	0.027909	0.620274	0.258034	0.496464	-0.8893	-0.03541	-0.9498	0.161314	-0.39067	-0.32719	0.129656	0.281576	-0.01632	-0.30794	-0.14846	-0.21451	0.329955	-0.64147	-0.23069	-1.03915	0.92946	-0.05117	-0.78847	-0.24762	-0.08456	0.627489	0.169348	0.698401	-0.23216	0.065089	0.04293
GENE444X	Cre11.g476400	Cre11.g476400 MAG1; DNA-3-methyladenine glycosylase II; AT1G19480.2; DNA glycosylase superfamily protein; (1 of 1) 3.2.2.21 - DNA-3-methyladenine glycosylase II / DNA-3-methyladenine glycosidase II	1	-0.50839	-0.06171	0.309644	-0.58085	-0.38178	-0.01536	0.272868	-0.25083	0.276871	-0.21975	-0.45842	-0.0273	0.362261	0.213084	-0.06558	0.086483	-0.15893	0.132488	-0.30226	-0.94321	-0.31724	-1.09746	-0.48622	-0.05048	0.235448	0.085919	-0.2923	0.390237	-0.02247	-0.53378	0.059516	0.639288	-0.19311	-1.45837	0.431071	0.690053	0.748938	0.619234	0.109907	-0.27512	-0.20697	-0.15368	0.486621	0.790246	-0.22227	-0.16017
GENE39X	Cre01.g032139	Cre01.g032139 AT1G19750.1; Transducin/WD40 repeat-like superfamily protein; (1 of 9) PTHR22850 - WD40 REPEAT FAMILY	1	0.045988	-0.22725	0.349029	0.125033	0.095836	0.389946	0.152081	0.146078	0.27675	0.078386	0.702993	0.152679	0.421783	0.136501	0.680241	0.232293	0.661465	0.808341	0.135868	-1.33037	0.217579	-0.59448	-0.56066	-0.24583	-0.68228	-0.25446	-0.13551	-0.30392	-0.58074	-0.47632	0.01923	0.353467	-0.03813	-5.56652	0.208897	1.149251	0.918979	0.559683	0.104129	0.113003	0.200119	0.562492	0.393054	0.406008	0.228233	0.855524
GENE222X	Cre06.g270850	Cre06.g270850 SNF2-related DNA/RNA helicase; Putative SNF2/RAD54 family DNA repair and recombination protein, ChromDB CHR3411; AT2G18760.1; CHR8; chromatin remodeling 8; (1 of 1) K10841 - DNA excision repair protein ERCC-6 (ERCC6, CSB, RAD26)	1	-0.09311	-0.38164	-0.38119	0.09023	0.11977	-0.09954	-0.08573	-0.08692	-0.00148	-0.00014	-0.03292	-0.06964	-0.01471	0.243532	-0.06456	0.294226	-0.30594	-0.56787	-0.56935	0.172376	0.018992	-0.72324	-0.09832	0.39265	-0.24431	-0.32308	0.170203	0.05343	-0.21992	-0.35975	-0.13434	-0.12551	-0.13112	-9.29047	0.731427	-0.1134	-0.09917	0.775985	0.07237	-0.1398	0.449572	0.282391	0.135292	0.261675	-0.19516	-0.20766
GENE19X	Cre01.g013300	Cre01.g013300 DEG10; Deg protease; DegP-type protease, probably mitochondrial; one PDZ domain; AT5G36950.1; DegP10; DegP protease 10; (1 of 1) PTHR22939//PTHR22939:SF87 - SERINE PROTEASE FAMILY S1C HTRA-RELATED // DO-LIKE 15 PROTEIN-RELATED	1	-0.48383	-0.09384	0.106018	-0.44748	-0.14895	0.078003	-0.00657	0.290037	-1.00554	0.284837	-0.64107	-0.29372	-0.56842	-0.53474	0.49469	0.190459	-1.16085	-1.52677	-0.6659	-0.75077	0.425956	-0.10999	0.133331	-0.49632	0.135246	0.419089	0.193919	-0.40953	0.098545	0.289499	0.345772	-0.97926	0.622595	-0.8103	1.248684	1.104036	0.239524	0.59387	-0.44425	0.405347	0.766533	0.714435	-0.93498	0.502888	0.798606	0.592197
GENE243X	Cre06.g284750	Cre06.g284750 EFG3; Translation elongation factor Tu family protein; Similar to GSPT1: Eukaryotic peptide chain release factor GTP-binding subunit ERF3A (Homo sapiens). Similarity to yeast Hbs1p which plays a role in nonsense-mediated decay; AT1G18070.1; Translation elongation factor EF1A/initiation factor IF2gamma family protein; (1 of 1) K03267 - peptide chain release factor subunit 3 (ERF3, GS…	1	-0.50155	-0.00977	0.00754	0.224214	-0.62903	0.767851	0.872169	-0.10998	0.113943	0.368975	-0.80831	-0.86495	-0.21986	-1.67064	-1.23844	-0.82409	-0.40085	0.591892	0.370527	-0.49174	-0.15039	-0.21506	0.033834	-0.07479	0.848771	-0.1968	-0.11468	0.095063	0.499841	0.414922	0.241493	-0.27921	1.424998	-1.39347	-0.03822	-0.71272	-0.97468	-0.26277	0.191982	0.491217	0.013171	-0.10394	0.528828	0.323541	0.204076	0.044382
GENE624X	Cre16.g675350	Cre16.g675350 AT4G20850.1; TPP2; tripeptidyl peptidase ii; (1 of 1) 3.4.14.10 - Tripeptidyl-peptidase II / Tripeptidyl peptidase	1	-0.15201	-0.0233	0.220821	0.003084	-0.10668	0.004001	0.03338	0.072742	-0.12314	0.396625	-0.38688	-0.02022	0.030954	0.243978	0.464209	0.570083	-0.50194	0.414739	0.310418	-0.35125	-0.14016	-1.36857	-0.58367	-0.46953	0.07999	0.102775	-0.0743	0.315359	0.107485	-0.44009	0.140884	0.273866	0.166415	0.421445	-0.39619	0.410661	-0.14997	-0.0388	0.026282	-0.12998	-0.27556	-0.19882	0.179059	0.222593	0.023454	-0.05702
GENE629X	Cre16.g676800	Cre16.g676800 (1 of 6) PF00211//PF01547 - Adenylate and Guanylate cyclase catalytic domain (Guanylate_cyc) // Bacterial extracellular solute-binding protein (SBP_bac_1)	1	-0.6349	-0.22829	0.003427	0.16587	0.148907	0.075415	0.478644	-0.39055	-0.28591	0.507073	-0.12597	0.09295	0.110117	-0.05798	0.562277	0.613639	0.843771	-0.51471	-0.57018	-1.97666	-1.83822	-1.26483	-1.32976	-1.64077	0.380292	0.249284	-0.23676	-0.34642	-0.26495	-0.76906	-0.50714	0.427144	-0.03935	0.334982	-0.80106	0.240649	-0.34772	0.367504	0.019296	-0.10618	-0.12177	0.296626	-0.05704	-0.5356	-0.27939	-0.07708
GENE394X	Cre10.g432600	Cre10.g432600 ARS18; Arylsulfatase; (1 of 19) 3.1.6.1 - Arylsulfatase / Sulfatase	1	-0.95346	-0.16914	-1.01481	0.066598	-0.08189	-0.09276	-0.10381	-0.46405	0.003272	0.015138	0.191793	0.160667	-0.19098	-0.48258	0.020182	-0.01625	0.106423	-1.09384	-0.76545	-0.08814	-0.61705	-1.58734	-0.94662	-0.62071	0.259785	0.26348	0.178118	0.362838	0.377428	0.547993	0.360568	-0.40606	-0.44345	0.576666	0.229014	0.252041	-0.58706	-0.01855	0.07231	0.102831	0.091462	0.182887	-0.06173	0.5043	0.08178	-0.12373
GENE420X	Cre10.g459200	Cre10.g459200 PMA2; P-type ATPase/cation transporter, plasma membrane; Putative plasma membrane-type proton ATPase GI:16751320; Low-CO2 inducible gene revealed by cDNA array analyses; regulated by CCM1 [PMID: 15235119]; AT2G18960.1; AHA1,HA1,OST2,PMA; H(+)-ATPase 1; (1 of 3) K01535 - H+-transporting ATPase (E3.6.3.6)	1	0.45615	-0.34128	0.697475	-0.47537	-0.24452	0.02762	0.329308	-0.11797	-0.0009	-0.36745	0.227703	0.16431	0.065184	0.177885	-0.28999	-0.24488	-0.0063	0.68074	-0.11108	0.139426	-0.78673	-4.20907	-0.53263	0.497912	0.328727	0.334777	-0.27176	0.292782	0.461696	0.223526	0.518501	0.193472	0.089112	1.353979	-0.09105	0.926551	1.02421	0.899644	-0.50201	0.162993	0.080971	0.274862	0.092476	0.191078	0.210061	0.582791
GENE188X	Cre04.g227600	Cre04.g227600 null-allele mutant was isolated (PMID 29743196); AT3G51740.1; IMK2; inflorescence meristem receptor-like kinase 2; (1 of 1) PTHR27000//PTHR27000:SF77 - FAMILY NOT NAMED // LEUCINE-RICH REPEAT PROTEIN KINASE-LIKE PROTEIN	1	0.805559	-0.10789	0.041757	-0.01867	0.167909	-0.18948	0.168057	-0.25443	-0.35352	0.313981	-0.74315	0.108555	-0.45694	-0.05558	-0.46213	-0.14645	0.803248	0.083129	0.395029	-0.11152	-0.22461	-3.35372	0.101179	0.348662	-0.0181	-0.00141	0.522819	0.365075	0.49413	0.596079	0.358329	-0.95027	0.248497	0.650926	0.544628	0.840586	0.518957	0.232141	-0.21022	0.24856	0.590298	0.609838	0.367836	0.042257	0.353331	0.651037
GENE127X	Cre03.g167924	Cre03.g167924 AT5G10480.1; PAS2,PEP; Protein-tyrosine phosphatase-like, PTPLA; (1 of 1) PTHR11035//PTHR11035:SF3 - PTPLA DOMAIN PROTEIN // VERY-LONG-CHAIN (3R)-3-HYDROXYACYL-[ACYL-CARRIER PROTEIN] DEHYDRATASE HPO-8	1	0.206234	-0.33594	-0.73581	-0.20227	-0.39081	-0.42188	-0.28255	-0.5498	0.060639	-0.45685	-0.44845	-0.35999	-0.22473	0.371061	-0.18852	-0.6607	0.677621	-0.50496	-0.58294	0.519772	-0.62115	-5.30049	0.336215	1.100146	-0.02784	-0.72375	-0.22769	-0.68787	0.097221	0.133071	-0.40736	0.992791	0.230026	1.147159	2.719776	0.424471	-0.70216	-0.64946	-0.80725	0.232325	0.344242	0.06938	0.305798	-0.65855	-0.10487	-0.03423
GENE151X	Cre03.g192150	Cre03.g192150	1	0.594509	0.65337	0.386238	-0.50548	-0.18629	-0.3539	0.006128	-0.24698	-0.87169	0.05351	-0.80032	-0.27295	0.252278	-0.65076	-0.25628	-0.45539	-0.21259	1.203015	0.396905	0.231472	-0.67137	-4.73877	0.644944	0.401093	0.11821	-0.25462	0.01988	-0.19083	0.313559	0.724091	0.615007	-0.44786	0.805212	0.269225	1.395711	1.37159	0.736647	0.858701	-0.37582	0.436831	-0.46073	0.413472	-0.46375	0.107945	0.552869	-0.44038
GENE540X	Cre13.g584600	Cre13.g584600	1	0.464895	-0.57734	-1.02097	0.186639	0.315852	0.15548	-1.12064	-0.52882	-1.15873	0.192238	-0.29656	0.344474	0.453949	0.498793	0.062107	0.24643	-0.9764	-1.10581	-0.76226	-3.05632	-5.78707	-6.81572	-0.85777	-2.76791	0.65462	-0.05408	-0.79156	-2.42923	-2.702	-1.03694	-0.89696	0.484571	-0.49204	-0.0223	1.227318	1.160672	-0.30468	0.975051	0.438797	-0.96031	0.325766	0.0617	-0.15322	-0.48199	0.040196	-0.23944
GENE544X	Cre13.g586350	Cre13.g586350 AT4G25290.1; DNA photolyases;DNA photolyases; (1 of 1) PTHR10992:SF754 - DNA PHOTOLYASE	1	-0.44285	0.056168	-0.13074	0.143016	-0.00686	0.267288	-0.13127	0.34066	0.351493	0.356729	0.182285	0.274063	0.266759	0.181067	0.21261	0.086567	0.27264	0.256354	-0.20801	-0.33517	-0.24862	-0.95139	-0.54289	-0.4869	-0.24038	0.189946	-0.04219	-0.33483	-0.02641	-0.10198	0.145035	-0.25986	0.051126	0.085726	0.494138	0.124286	-0.08814	0.162354	0.196559	-0.15739	-0.1758	-0.05222	-0.08732	0.376244	-0.17633	-0.45649
GENE356X	Cre09.g400849	Cre09.g400849 null-allele mutant was isolated (PMID 29743196); AT1G04700.1; PB1 domain-containing protein tyrosine kinase; (1 of 49) 2.7.10.2 - Non-specific protein-tyrosine kinase / Cytoplasmic protein tyrosine kinase	1	-0.18901	0.398634	-0.34962	-0.34651	0.214308	-2.27333	-0.34819	-1.3225	-0.56218	-0.16072	0.104201	-0.2096	-0.12769	0.076774	-0.73711	-0.69048	-3.24098	-3.6073	-3.24077	-3.45833	-2.0097	-3.94035	-3.0127	-1.85183	-0.00641	-0.10884	-0.33072	0.390729	-0.22818	0.061166	0.110257	-0.83968	1.212728	-1.68619	-1.09636	-0.39248	0.179226	0.724747	0.079769	-1.39885	-0.77685	-0.71066	-0.70315	-1.47863	-0.5819	-1.22184
GENE213X	Cre06.g257600	Cre06.g257600 FA1; Flagellar Autonomy Protein; Flagellar autotomy protein, required for pH-induced excision of flagella (gi:7671199); PMID: 18617; AT1G10510.1; emb2004; RNI-like superfamily protein; (1 of 7) KOG4308 - LRR-containing protein	1	-1.30029	-0.58544	-1.56118	-0.2729	0.064566	-0.50333	-0.57244	-0.13097	0.115895	-0.92647	0.259237	-0.55566	0.372689	0.257358	0.032351	0.130703	-4.89846	-4.60444	-2.38547	-10.3431	-0.83082	-9.99842	-3.04049	-0.3726	1.063363	0.148866	0.537935	0.088379	-0.04522	0.367112	-0.01261	-0.86283	-0.06836	0.439086	-1.29174	-0.43012	-1.19806	-0.02979	-0.19428	-0.47084	-0.35814	-0.71057	-1.25737	-0.66281	-0.41359	-1.82017
GENE387X	Cre10.g428650	Cre10.g428650 CDPKK1; Calcium/calmodulin-dependent protein kinase; null-allele mutant was isolated (PMID 29743196); AT5G60550.1; ATSNAK1,GRIK2; geminivirus rep interacting kinase 2; (1 of 3) K07359 - calcium/calmodulin-dependent protein kinase kinase (CAMKK)	1	-0.10048	-0.06095	-0.07028	-0.24595	-0.23278	-0.19705	-0.09221	-0.29058	-0.41889	0.551687	0.456903	-0.28161	0.188198	0.843529	0.540865	0.263769	-3.57035	-5.37988	-5.71696	-1.37109	-1.23552	-9.99842	-0.51742	-0.32253	-0.40798	-0.04465	-0.21826	-1.04664	-2.3674	-0.39962	-0.32709	-0.29281	0.491408	-0.56933	-0.68619	0.75464	0.072859	0.016897	-0.2058	-0.0343	-0.17238	-0.6586	-0.04378	0.129914	-0.04319	-0.39731
GENE396X	Cre10.g433900	Cre10.g433900 AT1G55860.1; UPL1; ubiquitin-protein ligase 1; (1 of 2) K10592 - E3 ubiquitin-protein ligase HUWE1 (HUWE1, MULE, ARF-BP1)	1	0.058502	-0.216	-0.57693	0.070465	0.089871	-1.86487	-2.14131	-1.4115	-2.21459	0.049905	0.443675	-0.18767	0.381751	-0.01927	-0.34523	-0.14063	-3.21213	-3.33344	-3.82217	-2.61982	-1.88917	-9.99842	-1.23819	-1.7811	0.031267	0.223639	0.300708	-0.19061	-0.24841	0.156533	0.041727	1.300459	0.4964	-0.31208	-2.93809	-0.71133	-0.41709	-0.65868	-0.07301	-0.29387	-1.3261	-0.73091	-0.92644	-1.22215	-0.66795	-0.41678
GENE236X	Cre06.g281100	Cre06.g281100 MUT9; Serine/threonine protein kinase, transcription repression; Serine/threonine protein kinase involved in transcriptional gene silencing (AAL60199) [PMID: 11782532]; AT2G25760.1; Protein kinase family protein; (1 of 2) PTHR11909:SF146 - CASEIN KINASE-LIKE PROTEIN	1	-0.60807	-0.2099	1.013819	0.002676	0.364661	0.615325	-0.00394	0.548537	0.933747	0.75469	0.062922	0.168625	0.131016	0.740993	-0.88266	-0.73773	-2.23556	-0.83322	-2.59101	0.130075	-2.71162	-9.99842	-10.1249	-2.51665	0.024254	-0.28277	-0.56436	-1.94979	-2.39254	-0.63885	-1.1803	-1.45344	-0.16666	-7.22491	0.000592	0.904755	-0.00465	0.097958	-0.71334	0.553575	0.296153	-0.03294	-0.33499	-0.55187	-0.47435	0.603427
GENE423X	Cre10.g464800	Cre10.g464800 null-allele mutant was isolated (PMID 29743196); (1 of 25) PTHR11017//PTHR11017:SF145 - LEUCINE-RICH REPEAT-CONTAINING PROTEIN // SUBFAMILY NOT NAMED	1	-0.06876	0.110552	0.002927	0.032672	0.025179	-0.86194	-0.36323	-0.65454	0.134568	0.517008	-0.02537	-0.34918	-0.00507	0.249425	-0.86833	-1.4506	-0.97371	-0.90926	-1.14516	-0.63325	-0.74277	-5.37733	-0.19436	-0.53848	-0.22802	-0.77561	-0.02985	-0.40661	-0.83111	0.04186	-0.19676	-0.65142	0.314185	-1.03713	0.135569	-1.29475	-0.81916	-0.30735	-0.12397	-0.29037	-0.94679	-0.29642	-0.49651	-0.64383	-1.10931	-0.85376
GENE466X	Cre12.g514250	Cre12.g514250 HLM17; Histone-lysine N-methyltransferase; null-allele mutant was isolated (PMID 29743196); AT4G20400.1; JMJ14,PKDM7B; JUMONJI 14; (1 of 2) K11446 - histone demethylase JARID1 [EC:1.14.11.-] (JARID1)	1	-0.11244	0.470436	-0.28101	-0.1377	-0.07761	-0.86707	-0.61537	-1.23193	-1.01285	0.562813	0.137349	-0.10591	-0.38198	-0.26585	-0.55101	-1.2736	-0.32833	-0.38838	-0.50859	-0.50832	-1.386	-9.99842	-0.60347	-3.13062	0.256156	-0.77154	0.434497	-1.20869	-0.63842	-0.83906	0.095482	-2.36925	-0.72448	-9.29047	-0.31203	-2.87477	-1.14215	-0.66862	-0.23253	-0.08679	-1.27384	-0.72009	-1.34314	-0.60677	-0.64035	-0.33268
GENE501X	Cre12.g549300	Cre12.g549300 MIP1; Aquaporin; related to plant tonoplast TIP and aquaporins, major intrinsic protein; possible glycerol transport activity; AT2G36830.1; GAMMA-TIP,GAMMA-TIP1,TIP1;1; gamma tonoplast intrinsic protein; (1 of 2) PTHR19139:SF180 - AQUAPORIN-1	1	0.099378	-0.20648	-0.22605	0.59983	0.111989	0.431638	0.216476	-0.14524	-0.0408	-0.16909	0.486873	-0.0446	-0.16998	0.11213	0.153556	0.368898	-0.06691	-0.87113	-0.8694	1.15576	-0.82088	-9.99842	0.876135	0.093988	-0.29734	0.561492	0.311549	0.293878	0.339744	-0.03974	0.190671	-0.37248	-1.30383	0.090689	0.087555	-0.41442	0.279911	0.103122	-0.02921	0.06506	0.320732	-0.5537	-0.02922	-0.28019	0.396444	0.411787
GENE221X	Cre06.g269908	Cre06.g269908	1	0.149049	0.407808	0.062866	0.269686	-0.0369	0.095869	-0.26244	0.347021	0.07922	0.17215	-0.92626	0.464332	0.698172	-0.28509	0.435388	0.522644	0.803911	0.667995	0.68808	0.293927	0.041092	-9.99842	-0.5766	-1.06281	0.26987	0.123225	0.329873	-1.10658	-2.07406	-0.53442	-0.54749	1.563501	0.546247	-0.11949	-0.07531	1.135555	0.505612	0.100079	0.184335	0.180703	-0.4039	-0.14973	0.081807	0.451181	0.465847	0.089934
GENE345X	Cre09.g396950	Cre09.g396950 permease of major facilitator superfamily; Conserved expressed permease of the major facilitator superfamily; probable sodium-dependent phosphate transporter; AT5G20380.1; PHT4;5; phosphate transporter 4;5; (1 of 4) K08193 - MFS transporter, ACS family, solute carrier family 17 (sodium-dependent inorganic phosphate cotransporter), other (SLC17A)	1	-1.708	0.539904	1.439486	-0.71465	-0.40815	0.02588	-0.44018	-0.52067	-0.1661	0.112394	0.540747	0.017026	-0.00465	-0.12733	0.090167	-0.18338	-0.22919	0.209612	0.497872	-1.34665	-2.00566	-7.36604	-1.40366	-2.56527	-0.08504	0.073361	0.151041	-1.0144	-2.9276	-1.76483	-1.89648	0.018069	0.269563	1.639653	0.603135	-0.00696	0.28528	0.209447	-0.05328	-0.11026	-0.20687	0.126189	-0.41803	0.045787	-0.10363	-0.0181
GENE328X	Cre09.g389615	Cre09.g389615 MAC1; psaC mRNA stabilization factor; repressed in low iron and differentially phosphorylated in response to iron availability; AT3G17040.1; HCF107; high chlorophyll fluorescent 107; (1 of 1) PTHR23083//PTHR23083:SF403 - TETRATRICOPEPTIDE REPEAT PROTEIN, TPR // SUBFAMILY NOT NAMED	1	1.209988	0.80936	-0.74033	-2.24414	-0.72621	-0.46181	-0.03946	-0.84628	-1.23474	-0.79489	0.071299	-0.26604	-0.10571	0	-0.16619	-0.03959	0	0	0	0.73773	-10.0823	-9.99842	0.962202	-1.72107	0	-0.05487	2.03439	-0.45894	-5.74241	0.933238	0.982002	-1.65885	-0.07985	1.623955	-0.74309	1.102935	0.140886	0.115149	-0.08341	-1.70395	-0.15602	-0.49662	-0.86	-0.42184	-1.34027	-0.30198
GENE655X	Cre17.g712250	Cre17.g712250 (1 of 4) 2.7.11.13 - Protein kinase C / PKC	1	-0.33415	-1.18017	-0.29024	0.099718	-0.38825	0.456733	-0.10132	-0.30389	-0.68394	-0.86829	0.298285	0.559536	0.389127	-0.33615	0.492036	0.588009	-1.65628	0.325599	-1.11101	0.582584	-1.29561	-4.94025	-0.75277	0.245985	0.536148	-0.11581	0.084943	-1.63869	-1.54625	-0.57097	-0.60443	-1.86675	0.708172	-1.61499	0.112196	-0.05986	0.263307	0.610932	0.439619	-2.23E-05	0.670283	-0.00052	-0.24305	0.228932	-0.21943	-0.56843
GENE592X	Cre15.g640502	Cre15.g640502	1	0.917499	0.245904	0.073413	-0.11004	-0.47297	0.664566	-0.19965	-0.66712	-0.98089	-0.0677	-1.16493	-0.75347	-0.15848	0.325977	-0.38624	-0.40765	0.674117	-0.38557	-0.36503	-0.79744	-2.0761	-1.43709	0.31546	0.08199	0.032013	0.087812	-0.0742	0.120536	0.29155	0.105085	0.062324	1.199161	0.313018	0.302629	0.512534	1.192148	1.408788	0.258378	0.003005	0.465872	0.19194	0.117748	1.021962	0.315833	0.353219	0.796418
GENE181X	Cre04.g219700	Cre04.g219700 BBS9; Bardet-Biedl syndrome-9 associated protein; Flagellar protein, component of the core BBSome complex that targets membrane proteins to cilia; (1 of 1) K19398 - Bardet-Biedl syndrome 9 protein (BBS9)	1	-0.0309	-0.13717	0.015769	-0.01498	0.194675	-0.18787	-1.54996	-0.88921	-1.03004	0.040774	-0.11186	-0.32844	-0.16564	-0.17468	-0.1386	-0.22173	-0.56866	-0.36715	-0.02402	-0.53615	-1.18937	-0.83789	-0.11246	-0.52366	-0.16679	0.06778	-0.06682	-0.05064	0.053071	-0.20209	-0.08627	0.147761	-0.16071	-0.09393	0.609003	0.592845	0.978931	0.436222	-0.13169	0.045133	0.651013	0.271509	0.456859	0.394029	0.291094	0.459334
GENE676X	Cre17.g741950	Cre17.g741950 BBS1; Bardet-Biedl syndrome-1 associated protein; Component of the core BBSome complex that targets membrane proteins to cilia; (1 of 1) K16746 - Bardet-Biedl syndrome 1 protein (BBS1)	1	0.753218	0.157334	0.028739	0.158871	0.10814	-0.13846	-0.91541	-0.60317	-0.89406	-0.10294	-0.09172	0.078714	-0.3287	0.015709	-0.34572	-0.0954	-0.85709	-0.11694	-0.07603	-0.17728	-0.15556	-1.01134	-0.41305	-0.7032	0.102244	-0.07894	0.144606	-0.11067	0.642475	0.451299	0.180362	0.096767	-0.11196	0.066091	0.349778	-0.27555	0.272192	-0.40476	-0.25162	0.571579	0.234045	0.406877	0.248924	0.380049	0.358605	0.398035
GENE89X	Cre02.g105800	Cre02.g105800 AT2G28840.1; XBAT31; XB3 ortholog 1 in Arabidopsis thaliana; (1 of 2) PTHR24128//PTHR24128:SF17 - FAMILY NOT NAMED // E3 UBIQUITIN-PROTEIN LIGASE XBAT32	1	0.259412	-0.16767	0.11739	-0.17306	-0.10913	0.497155	0.082593	-0.37767	0.13515	-0.45362	0.244686	0.128249	-0.16144	0.199686	-0.93854	-0.18137	-0.07475	-0.0762	0.412282	-0.39716	-0.01617	0.219334	0.470731	-0.25331	-0.21035	-0.2441	-0.10345	0.417925	1.257659	0.585274	0.462032	0.791971	0.059678	-0.75131	1.361054	1.568165	1.903386	1.23747	0.162406	0.154211	1.110302	0.919406	0.66275	0.642382	0.381368	0.161444
GENE14X	Cre01.g010880	Cre01.g010880 May contain additional coding sequence in intronic N-island PMID: 27175017; (1 of 2) K18598 - echinoderm microtubule-associated protein-like 6 (EML6)	1	-0.17282	-0.35949	-0.88611	-0.03914	-0.07692	-0.08997	-0.15955	-0.14393	-0.49286	-0.22832	0.05182	0.28316	0.259305	0.004646	0.328726	0.20946	-0.94416	-1.68287	-1.36054	-0.11927	0.29196	0.082507	0.424631	0.420725	-0.15807	0.247627	0.301448	0.472059	0.538212	-0.0953	0.105573	0.567682	0.024079	-0.45527	0.356225	0.34092	0.36493	-0.15508	-0.00277	0.503775	0.379399	0.144199	0.215329	0.457679	0.068258	0.226983
GENE227X	Cre06.g278099	Cre06.g278099	1	0.240459	-0.27988	-0.14259	0.102543	-0.14495	0.104739	-0.39456	-0.08881	-0.17383	0.360692	0.122494	0.068917	0.114963	0.157271	0.23093	0.129023	-0.14712	-0.46212	-0.06753	-0.53703	-0.55163	-0.23612	0.43108	0.248563	0.125628	0.043324	0.187663	0.2185	0.625176	0.871472	0.391007	0.997299	-0.04078	-0.34992	0.902712	0.669313	0.778765	0.656583	0.150903	0.60156	0.743525	0.108567	0.60968	0.08599	0.198214	0.429869
GENE392X	Cre10.g430750	Cre10.g430750 AT2G38090.1; Duplicated homeodomain-like superfamily protein; (1 of 1) PTHR24078:SF261 - DNAJ (HSP40) HOMOLOG, SUBFAMILY A, MEMBER 3A	1	-0.27786	0.162218	0.19612	0.188471	0.063154	0.176153	0.187263	0.244627	0.686615	-0.33255	-1.37229	-0.32181	0.091293	-0.34071	0.233676	-0.02295	-1.18123	-0.3814	-0.97664	-0.49245	-0.03074	-0.78237	-0.35948	-0.23728	0.3917	-0.1201	0.325107	-0.36125	-0.22165	-0.50498	-0.57454	0.232958	-0.07721	-0.58324	1.121595	0.01305	-0.33855	0.071449	0.24822	0.217827	-0.18626	-0.23242	0.384322	0.199022	-0.10692	-0.09038
GENE341X	Cre09.g395658	Cre09.g395658 AT1G67580.1; Protein kinase superfamily protein; (1 of 24) PTHR24055//PTHR24055:SF137 - MITOGEN-ACTIVATED PROTEIN KINASE // SUBFAMILY NOT NAMED	1	0.282882	-0.16345	-0.49156	0.384913	-0.17975	-0.25061	-0.12893	-0.09645	-0.17246	-0.49911	-0.17922	0.006149	0.186285	0.101586	-0.02136	0.090882	-0.69901	-2.00426	-2.70031	-1.70462	-2.30073	-1.37836	-1.99935	-3.32083	-0.05221	-0.35094	0.531943	1.274914	1.265396	1.045324	1.090985	0.683361	-0.41393	0.060168	-0.16645	1.036749	0.156263	-0.81827	0.208214	-0.56438	-0.255	-0.42306	-0.11044	-0.01041	-0.65868	0.212062
GENE605X	Cre16.g655950	Cre16.g655950 Transient receptor potential ion channel protein; TRP-like ion channel protein, homology to TRPL Channel.; (1 of 1) 2.7.11.1//3.6.3.16 - Non-specific serine/threonine protein kinase / Threonine-specific protein kinase // Arsenite-transporting ATPase / Arsenite-translocating ATPase	1	0.219461	-0.06836	-0.35694	-0.00855	-0.17477	-0.18782	-0.21568	-0.28264	-0.22528	0.027633	0.195085	-0.16667	-0.42372	-0.26136	-0.78922	-0.88966	-1.70804	-1.18417	-1.232	-0.45351	-0.62239	-1.14676	-0.00296	-0.65624	0.361212	0.058965	0.263312	0.217776	0.374039	0.720242	0.187586	-0.30018	-0.36391	-2.35499	0.621053	-0.76022	-0.88734	-0.49525	-0.03233	-0.52505	-0.07603	-0.73891	-0.78646	-0.26965	-0.63919	-0.41624
GENE2X	Cre01.g001200	Cre01.g001200 MAPKKK14; Mitogen-Activated Protein Kinase Kinase Kinase; Mitogen activated protein kinase kinase kinase; AT3G46920.1; Protein kinase superfamily protein with octicosapeptide/Phox/Bem1p domain; (1 of 268) PTHR23257 - SERINE-THREONINE PROTEIN KINASE	1	-0.12984	0.014995	-0.28799	0.108132	-0.49326	-0.16658	-2.05513	-0.33612	-1.312	-0.27729	0.244984	-0.41162	0.069879	0.632407	-0.61703	-0.44543	-2.20606	-1.49076	-1.24955	-1.0251	-1.62985	-0.47869	-0.14939	-0.93958	0.300629	0.360958	-0.03849	-0.34852	-0.27182	-0.24907	-1.0279	0.932256	-0.18292	-2.43339	-0.32777	0.276012	0.170774	0.725966	0.10491	0.245123	-0.26436	-0.10725	-0.57127	0.066851	0.010705	-0.43144
GENE167X	Cre03.g207750	Cre03.g207750 AT5G49770.1; Leucine-rich repeat protein kinase family protein; (1 of 25) PTHR11017//PTHR11017:SF145 - LEUCINE-RICH REPEAT-CONTAINING PROTEIN // SUBFAMILY NOT NAMED	1	-0.67704	-0.11646	0.290668	-0.13905	-0.33676	-0.04334	-0.0255	-0.47864	-0.46091	0.147333	0.091286	0.000939	-0.07969	-0.61769	0.223897	0.193795	-1.00431	-1.06297	-1.32977	-1.56401	-1.9047	-2.36354	-1.24408	-2.4038	0.136855	0.161065	-0.03009	-1.02604	-0.71717	-0.6881	-0.79444	0.369015	-0.12959	-1.63938	-0.09886	0.951663	-0.20463	-0.04004	0.072673	0.076866	-0.44919	-0.53182	-0.27157	0.057012	0.018753	0.022662
GENE373X	Cre09.g408500	Cre09.g408500 AT5G62030.1; diphthamide synthesis DPH2 family protein; (1 of 1) K07561 - 2-(3-amino-3-carboxypropyl)histidine synthase [EC:2.5.1.108] (dph2, DPH1)	1	0.421708	-0.18001	-0.77275	0.51647	0.682689	0.447152	-0.43672	0.642842	0.514646	0.067606	-1.47614	-0.50875	0.169352	0.203269	0.450789	0.292627	-0.07369	-0.64181	-0.28223	-2.20301	-0.84751	-1.06126	-0.45728	-0.04284	0.161768	0.165858	-0.3455	0.111263	0.279687	-0.23669	-0.1553	0.300536	0.387272	1.811389	1.100556	2.018712	0.464875	1.403713	0.518902	0.959016	1.120691	0.097163	0.3924	0.100059	-0.19949	0.43603
GENE496X	Cre12.g543800	Cre12.g543800	1	0.316047	-0.11212	-0.57351	-0.1807	-0.16263	-1.02741	-0.89855	-0.60074	-0.75509	0.522271	-0.23029	-0.24984	-0.45376	-1.35798	-0.77797	-0.22536	-1.21853	-0.64104	-0.74364	-0.60157	-1.28525	-0.79426	0.241009	0.105805	0.032714	-0.1574	-0.60245	-0.64085	-1.22468	-0.12576	-0.44353	0.165391	-0.64156	0.627206	0.34373	0.303268	0.254693	-0.18229	-0.41401	-1.6423	0.332811	0.158958	-0.05372	-0.52781	-0.07883	0.218147
GENE422X	Cre10.g463300	Cre10.g463300 AT4G16180.2; (1 of 1) PTHR31515//PTHR31515:SF0 - FAMILY NOT NAMED // TRANSMEMBRANE PROTEIN	1	1.280305	0.688591	0.843424	-0.21359	0.123919	0.177493	0.241331	-0.4192	0.400192	0.030699	-0.1272	-0.09669	-0.22973	-0.41475	0.041917	-0.44309	-0.80203	-0.8738	-0.49244	0.199688	0.048291	0.026997	0.11546	-0.27067	-0.21998	-0.31095	-0.10453	-0.21042	-0.6403	-0.54542	0.065991	-0.97734	-0.57033	1.541993	0.459078	-0.17021	0.869764	0.216159	-0.12148	-0.51865	0.317759	0.29186	0.836929	0.294677	0.135813	0.475663
GENE511X	Cre12.g556000	Cre12.g556000 ECP88; 88 kDa extracellular polypeptide; extracellular polypeptide Ecp88; induced by sulfur starvation; PMID: 11598240; (1 of 5) PF06742 - Protein of unknown function (DUF1214) (DUF1214)	1	0.291572	-0.06376	-0.2975	-0.28517	0.140449	-0.03483	-0.15213	-0.11567	0.105858	-0.42052	-0.17578	-0.12182	-0.34992	0.113024	0.256806	0.108806	-0.14	-0.58263	-0.19059	-0.42181	0.056947	-0.19937	-0.2374	-0.02253	0.153151	-0.14462	-0.26367	-0.1573	0.181007	-0.20322	-0.15106	-0.24484	-0.37674	1.391541	0.120051	0.782496	0.670055	0.537538	0.16758	0.478288	0.286726	0.196135	0.513752	0.331846	0.426611	0.495805
GENE611X	Cre16.g664301	Cre16.g664301 POLQ1; DNA polymerase theta; Homologous to eukaryotic DNA polymerase theta. Involved in DNA repair; a class A polymerase.; AT4G32700.2; TEB; helicases;ATP-dependent helicases;nucleic acid binding;ATP binding;DNA-directed DNA polymerases;DNA binding; (1 of 2) K02349 - DNA polymerase theta [EC:2.7.7.7] (POLQ)	1	0.670436	0.090057	-0.30267	-0.13291	0.087431	0.006056	-0.04061	-0.05769	0.098766	-0.26897	-0.63691	-0.622	-0.15548	-0.19993	0.313477	-0.00779	-1.74753	-0.75883	-0.34665	-0.3264	-1.23054	0.020739	-0.06262	-1.38235	-0.39467	-0.3775	-0.2195	-0.65862	-0.37977	0.396529	0.398153	-1.10926	-0.71483	-0.10312	0.369968	-0.30416	-0.39149	-0.33345	-0.07278	-0.10935	-0.0103	-0.47512	-0.29887	-0.16488	0.24218	-0.21016
GENE301X	Cre08.g360600	Cre08.g360600 ERM4; ERD4-related membrane protein; transmembrane protein with a DUF221 domain of unknown function; this domain is present in many eukaryotes, in particular in Arabidopsis ERD4 (early response to dehydration); belongs to a cluster of 4 closely linked and related Chlamydomonas ERM genes; AT3G21620.1; ERD (early-responsive to dehydration stress) family protein; (1 of 12) PTHR13018//P…	1	0.255122	0.297771	-0.24625	-0.34234	-0.04162	0.257334	0.145341	0.202	0.018689	-0.29384	0.09345	-0.07399	-0.24784	-0.26417	0.029466	0.120086	-1.06612	-0.11954	-0.0224	0.045629	0.306216	-0.27422	-0.17975	-0.04118	-0.3148	0.049435	0.196553	-0.61909	-0.54969	-0.45786	-0.32209	-0.8269	-0.06098	0.507968	-0.57452	-0.867	0.080164	-0.08229	-0.49236	0.203105	0.455699	-0.16927	0.096944	-0.0712	0.007591	-0.1699
GENE424X	Cre10.g466800	Cre10.g466800	1	0.542233	0.386713	-0.58204	-0.32096	-0.03302	-0.14215	-0.01536	-0.43325	-0.09561	-0.39098	0.996284	-0.47242	-0.33521	0.168446	-0.14294	0.105629	-1.80137	-1.08694	-1.05515	0.11145	-0.50479	-0.5419	0.240402	0.681165	-0.71563	-0.31392	-0.04439	0.256944	0.786601	0.593406	0.056643	-1.359	-0.61642	0.6626	-0.07994	0.1221	-0.54086	-0.13293	0.189755	0.444839	0.473987	0.457083	0.830521	0.279422	-0.02021	0.222872
GENE272X	Cre07.g325762	Cre07.g325762 DRC11; Nexin-dynein regulatory complex 11; Found in the flagellar proteome; identified in the flagellar basal body proteome as FBB15 [PMID: 15137946]; upregulated by deflagellation; AT2G27600.1; ATSKD1,SKD1,VPS4; AAA-type ATPase family protein; (1 of 1) PF00004//PF00612 - ATPase family associated with various cellular activities (AAA) (AAA) // IQ calmodulin-binding motif (IQ)	1	-0.09469	-0.09135	-0.15807	-0.27611	-0.25783	-0.09891	-0.13078	0.021373	-0.3804	-0.47773	0.067604	0.035348	-0.33143	0.230039	-0.56431	-0.86704	-1.10454	-0.02431	-0.4418	0.012722	-0.31688	-0.05613	0.022474	-0.41019	-0.11939	0.008112	0.159345	0.1263	0.571755	0.134419	-0.16904	-0.32776	-0.03244	-0.89886	0.006331	-0.10403	-0.11616	-0.09492	-0.38417	0.156442	0.780983	0.244673	0.620405	0.647069	0.074193	0.29302
GENE670X	Cre17.g734961	Cre17.g734961 May contain additional coding sequence in intronic N-island PMID: 27175017; AT5G49930.1; emb1441; zinc knuckle (CCHC-type) family protein; (1 of 1) PTHR15239//PTHR15239:SF6 - UNCHARACTERIZED // NUCLEAR EXPORT MEDIATOR FACTOR NEMF	1	-0.31323	-0.20412	-0.14256	-0.00896	-0.15423	0.303701	0.307952	0.328732	-0.09252	0.055215	-0.37062	-0.00547	0.088439	-0.00064	-0.25692	-0.33965	-0.01874	0.371606	0.021331	0.173366	-0.20948	0.095767	-0.40498	-0.00489	0.143222	-0.0181	-0.07287	0.201336	0.548565	0.272228	0.194756	-0.15132	-0.28598	-1.15991	-0.19888	-0.40685	-0.1827	-0.05845	0.121462	0.473093	0.581538	0.156236	0.641168	0.319453	0.032638	0.440565
GENE497X	Cre12.g544662	Cre12.g544662	1	0.311457	-0.65715	0.135658	-1.00516	-0.07401	-0.0952	0.186296	0.164937	0.225034	-0.35515	0.122777	0.046066	-0.20977	0.285621	-0.64205	-1.19888	-1.19436	-0.11261	-0.30845	0.405729	0.162114	0.465307	0.36049	-0.18878	0.081474	-0.14714	-0.12969	-0.84125	-0.51151	-0.32999	-0.72959	-0.67426	-0.12231	0.575636	-0.90132	-2.43422	-0.34511	-1.07562	-0.06328	0.089769	0.475065	0.448807	0.487876	0.24287	0.380818	0.320003
GENE169X	Cre03.g210177	Cre03.g210177 AT5G37780.1; ACAM-1,CAM1,TCH1; calmodulin 1; (1 of 10) K02183 - calmodulin (CALM)	1	-0.17383	0.108135	-0.41414	-0.16166	0.220989	-0.06536	0.288951	-0.03305	-0.3437	0.092266	-0.88574	-0.44642	-0.23307	-1.52147	-2.48708	-1.50577	-1.20095	-0.68891	-0.71399	-1.80303	-1.65058	0.471743	-1.25663	-1.13254	-0.6253	-0.30947	-0.95703	-3.55909	-2.63628	-2.23484	-2.41388	-2.64157	-0.14082	1.099514	1.097518	-2.42005	-0.31733	0.011937	-0.1528	0.090899	0.728478	0.808631	1.144469	0.376428	0.570535	0.76387
GENE428X	Cre11.g467561	Cre11.g467561 FAP222; Flagellar Associated Protein 222	1	-0.17689	-0.31161	-1.02043	-0.33681	0.033187	0.61145	-0.36007	-0.42541	-1.11226	-0.80495	-1.443	-0.99356	-0.38695	0.082251	-1.55589	-3.37706	-0.82502	-0.50641	-1.08512	-0.42413	-0.43179	-0.53432	0.47653	-0.60138	0.122916	-0.30102	-0.00751	-1.49199	-1.26402	-0.30706	-0.93741	-1.54584	-0.51732	0.3139	1.6159	-1.98041	0.204593	-0.20534	0.168231	-0.3598	1.235786	0.844348	0.865782	0.493945	0.546646	0.561713
GENE229X	Cre06.g278146	Cre06.g278146	1	1.36928	0.103106	0.08871	0.122305	0.059671	0.100109	0.977758	0.042132	0	-0.81651	-0.94939	-0.61983	-0.61156	-0.46591	0.170887	-0.55911	-0.68108	-0.54676	-0.88383	0.445351	-0.11096	-0.06686	-0.37087	-0.61642	0.142941	0.204345	0.315481	-0.25137	0.318111	0.21361	0.194695	-2.25732	-0.34441	-0.51901	2.330476	-1.57081	-1.26731	-0.05567	0.00436	-0.53735	0.589046	0.633874	0.214062	-0.33868	-0.33733	0.51945
GENE320X	Cre08.g382650	Cre08.g382650 UBQ4; Bi-ubiquitin; Contains two ubiquitin domains in tandem; AT3G18480.1; AtCASP,CASP; CCAAT-displacement protein alternatively spliced product; (1 of 2) K09313 - homeobox protein cut-like (CUTL)	1	1.454625	0.494163	0.719184	-0.34425	0.033963	-0.19218	0.430698	-0.084	-0.54281	-1.05835	-0.69371	-0.48958	-0.62397	-0.97175	0.025147	0.435448	-0.17898	-0.23434	-0.29647	0.086414	0.231215	-1.46253	0.09549	0.424977	-0.24994	0.052374	-0.21716	-0.02069	0.141616	0.246566	-0.29374	-1.38083	-0.78788	-0.32922	0.098904	-3.69057	-1.32554	-2.1709	-0.02629	0.212492	1.113443	0.519447	0.39132	0.095407	0.447647	0.630914
GENE182X	Cre04.g219900	Cre04.g219900 AT3G58830.1; haloacid dehalogenase (HAD) superfamily protein; (1 of 1) K01094 - phosphatidylglycerophosphatase GEP4 (GEP4)	1	2.07106	0.526755	0.494769	-0.19407	-0.17938	0.475212	-1.32949	0.122091	0.239418	-1.64542	-1.22679	-0.78563	-0.38694	-1.62919	-0.79349	-1.17896	-0.93848	-0.72342	-0.83805	0.763615	0.132883	-0.66395	0.182469	-0.69198	-0.53507	-0.40942	0.580079	1.189379	1.735707	1.026346	0.267755	0.077732	0.20982	0.078677	1.499804	-1.87435	-0.82241	-3.15026	0.18492	-0.41207	0.577949	1.346444	1.093607	0.075686	0.901976	0.789314
GENE274X	Cre07.g329150	Cre07.g329150 DEAH-box helicase, possible nuclear pre-mRNA splicing factor, N-terminal; DEAH-box ATPase, putative RNA helicase, homologue of S. cerevisiae mRNA splicing helicases Prp2, Prp16, Prp22 and Prp43 which are required at different steps of the spliceosome cycle; gene appears split, possibly a pseudogene; AT5G13010.1; EMB3011; RNA helicase family protein; (1 of 2) K12818 - ATP-dependent R…	1	1.013542	0.356352	0.518927	-0.20855	0.109495	0.04016	0.175451	-0.21607	-0.01055	-0.42028	-0.22573	-0.19421	0.089758	-0.27842	-1.50732	-0.7761	-0.30102	-0.64675	-0.02529	0.074335	-0.20388	-0.29376	-0.12825	-0.02205	-0.23775	0.002	-0.0932	-0.05604	-0.06234	-0.10625	-0.41147	-0.62775	-0.19536	0.1836	1.418084	-0.96313	0.375576	-0.05826	0.044408	-0.00993	0.930348	0.184323	0.645736	0.17249	0.074343	0.051622
GENE195X	Cre05.g234663	Cre05.g234663 AT5G09230.3; AtSRT2,SRT2; sirtuin 2; (1 of 1) PTHR11085//PTHR11085:SF23 - CHROMATIN REGULATORY PROTEIN SIR2 // NAD-DEPENDENT HISTONE DEACETYLASE HST4	1	1.007593	-0.06048	-0.23555	-0.0991	-0.04355	-0.18964	0.436287	-0.66702	-0.09757	0.101039	-0.30432	-0.95938	-0.50172	-0.07699	-0.92683	-1.26441	-0.77004	-0.51431	-1.34269	0.502181	-0.48513	-2.10123	-0.17399	0.093892	0.134626	0.151781	0.321265	0.180788	0.28436	0.627482	0.300249	-0.78444	-1.17419	0.252953	0.620667	-2.51613	-0.03567	0.239427	-0.19946	0.753669	1.176101	1.289871	-0.0158	0.149805	-0.04537	0.023726
GENE331X	Cre09.g392252	Cre09.g392252 AT3G42860.1; zinc knuckle (CCHC-type) family protein; (1 of 5) 5.99.1.2 - DNA topoisomerase / Untwisting enzyme	1	0.644415	-0.32005	-0.26779	-0.58034	-0.30633	0.079409	0.082807	-0.03172	-0.48208	-0.39742	-0.50547	-0.17045	-0.49192	-0.70201	-0.65278	-0.75066	-1.05464	-0.61544	-0.58339	-0.93509	-0.18069	-0.46501	-0.69933	-0.63589	-0.31107	-0.34649	0.494333	0.311713	0.75809	0.392855	0.151962	-0.50413	-0.38363	0.043927	0.596682	-1.05186	-0.59279	-0.66393	-0.12364	0.437392	0.416679	0.205396	0.371818	0.615037	0.222149	0.596499
GENE300X	Cre08.g360564	Cre08.g360564 AT4G02900.1; ERD (early-responsive to dehydration stress) family protein; (1 of 12) PTHR13018//PTHR13018:SF5 - PROBABLE MEMBRANE PROTEIN DUF221-RELATED // PHOSPHATE METABOLISM PROTEIN 7	1	0.855019	0.002188	0.126396	-0.13368	-0.22245	0.343178	0.185768	-0.06954	0.034862	-0.19473	-0.46712	-0.70025	-0.42527	-1.02744	-1.94219	-2.15473	-0.96463	-0.40599	0.126778	0.816338	-0.08583	0.252832	0.612194	0.532032	0.604731	0.172202	0.045313	0.187762	0.460352	0.329147	-0.0689	-0.56109	-0.79038	1.565078	0.847627	-0.15125	-0.70293	-0.38898	-0.10971	-0.08534	0.26083	-0.04033	-0.01699	-0.11015	0.154146	0.375105
GENE564X	Cre14.g612100	Cre14.g612100 RWP3; RWP-RK transcription factor; putative RWP-RK domain transcription factor [PMID: 15785851]; AT5G66990.1; RWP-RK domain-containing protein; (1 of 14) PF02042 - RWP-RK domain (RWP-RK)	1	0.089628	-0.10817	-0.85908	-0.2453	0.433256	0.026905	-0.25787	-0.78726	-0.02118	-0.23437	-0.2404	-0.34577	-0.33554	-1.04093	-2.79612	-2.29631	-0.79505	-1.1616	-0.43563	-0.10621	0.036328	-0.89269	0.308888	-0.43749	0.722226	-0.19421	-0.01071	-0.02069	0.804334	0.124575	-0.0432	-0.56782	0.571059	-0.11128	2.042504	-3.59947	0.824941	1.012436	0.268395	-0.50837	0.393823	0.303179	-0.09052	0.374914	-0.14654	-0.00654
GENE111X	Cre03.g148050	Cre03.g148050 POLI1; DNA polymerase iota; Homologous to eukaryotic DNA polymerase iota. Involved in DNA damage bypass synthesis; a class Y polymerase; AT5G44740.2; POLH; Y-family DNA polymerase H; (1 of 1) K03510 - DNA polymerase iota (POLI)	1	0.013295	0.121035	0.029102	-0.06293	-0.14675	-0.05898	-0.11614	-0.19765	0.634186	-0.37935	-0.68337	-0.23024	-0.46117	-0.69087	-1.4653	-1.97678	-0.69275	-0.44303	-0.80985	-0.46562	-0.20431	-0.17134	-0.247	-0.33294	-0.23968	0.013253	0.380864	0.519669	0.844225	0.415151	0.021057	-0.23572	-0.1113	0.314591	0.290367	-0.69925	0.217678	-0.01063	-0.17534	-0.59614	0.578927	0.346613	-0.09294	-0.25697	0.277326	0.035343
GENE112X	Cre03.g149201	Cre03.g149201 null-allele mutant was isolated (PMID 29743196); AT4G18770.1; AtMYB98,MYB98; myb domain protein 98; (1 of 1) PTHR10641//PTHR10641:SF655 - MYB-LIKE DNA-BINDING PROTEIN MYB // SUBFAMILY NOT NAMED	1	1.199262	0.183935	-0.03443	-0.20074	-0.02805	-0.34089	0.215796	-0.34118	0.023316	-0.87613	-1.11905	-0.12855	-0.27625	-1.0007	-3.20363	-2.4256	-1.14092	-0.32438	-0.40462	0.666388	-0.04284	0.155482	0.281982	0.291236	-0.21771	-0.01134	-0.03462	0.127364	0.501115	0.614449	0.270049	-0.89621	0.321188	0.145531	0.37779	0.055438	0.596295	0.536633	0.37322	-0.27937	-0.34324	0.138666	0.313286	0.186684	0.163364	-0.04744
GENE267X	Cre07.g322000	Cre07.g322000 CSD2; Cysteine desulfurase; Similar to Sll0704 (Synechocystis Csd2), in particular amino acids around active site.; AT5G65720.1; ATNFS1,ATNIFS1,NFS1,NIFS1; nitrogen fixation S (NIFS)-like 1; (1 of 1) PTHR11601//PTHR11601:SF20 - CYSTEINE DESULFURYLASE // SELENOCYSTEINE LYASE	1	0.961548	0.203868	0.084632	-0.12388	0.119576	0.205497	0.592305	0.549843	1.165269	-0.47446	-1.1174	-0.13976	-0.63126	-1.70563	-1.39542	-1.39139	-0.9008	-0.12436	-0.3839	0.686233	0.361715	-0.6785	-0.08677	0.472244	-0.23233	-0.22972	-0.27037	0.116815	-0.26317	0.122441	-0.30545	-1.27308	0.275699	-0.40684	0.613734	-1.02568	0.082832	-0.99555	0.32017	-0.465	0.863874	0.854152	0.52249	0.243387	-0.36776	0.211557
GENE45X	Cre01.g038151	Cre01.g038151 AT1G05910.1; cell division cycle protein 48-related / CDC48-related; (1 of 1) PTHR23069:SF0 - TAT-BINDING HOMOLOG 7	1	-0.01171	-0.1623	0.221356	0.19827	-0.00732	0.230006	-0.04476	-0.09108	0.015057	-0.31318	-0.21923	-0.02307	-0.28909	-0.16694	-1.03402	-0.91837	-0.57545	-0.86506	-0.453	0.044043	-0.46031	-1.10469	0.177169	-0.47917	-0.08432	-0.02501	0.047506	-1.4492	-1.65655	0.256212	-0.29027	-1.26852	-0.18023	-0.59143	-0.57484	-1.54199	-1.04011	-0.95141	0.069124	-0.60202	0.181671	0.261162	-0.33025	-0.04412	-0.03384	0.011685
GENE105X	Cre02.g145850	Cre02.g145850 FAP112; Flagellar Associated Protein 112; Flagellar Associated Protein, found in the flagellar proteome	1	0.242496	0.056103	-0.07318	-0.18583	0.112303	0.005652	0.022669	0.036171	-0.43771	0.054618	-0.17328	-0.30935	-0.51224	-0.00254	-0.80977	-1.41166	-0.66059	-0.40818	-0.2127	-0.06223	-0.51869	-0.49293	-0.06164	0.055967	0.115617	-0.92281	-0.1903	-0.10131	0.369229	0.126688	0.186398	-0.55472	-0.08368	-0.26559	0.17758	-0.79928	0.543037	0.02452	-0.15383	0.078959	0.507568	0.434483	0.331348	-0.02038	0.070243	0.283064
GENE402X	Cre10.g440200	Cre10.g440200 SMC5B; Structural Maintenance of Chromosomes protein; Subunit of the condensin complex, which reorganizes chromosomes during cell division; coiled-coil protein of the SMC family involved in chromosome condensation and segregation. This is one of two SMC5 genes near each other on scaffold 10.; AT5G15920.1; SMC5; structural maintenance of chromosomes 5; (1 of 2) PTHR19306//PTHR19306:S…	1	0.43592	0.215266	0.067303	0.142798	-0.06785	0.182595	0.273687	-0.09679	0.344563	-0.00764	-0.49173	0.00362	-0.14274	-0.09226	-0.66002	-0.43065	-0.41076	-0.29664	-0.31753	-0.0378	-0.30651	-0.05048	0.006358	-0.62696	-0.22353	-0.40385	0.089535	-0.0051	0.289353	0.250053	-0.04668	-0.21628	-0.13429	0.870041	1.388769	-0.37116	-0.03545	0.12955	0.083361	-0.07033	0.869041	0.776281	0.514688	0.17524	0.411571	0.638379
GENE472X	Cre12.g521250	Cre12.g521250 PPE1; Putative mitochondrial ribosomal protein, Ppe1 homolog; Putative mitochondrial ribosomal protein Ppe1; AT4G10050.1; esterase/lipase/thioesterase family protein; (1 of 1) 3.1.1.89 - Protein phosphatase methylesterase-1	1	0.556872	-0.12739	-0.08187	0.222962	0.143848	0.119816	0.464825	-0.15293	0.452931	-0.48445	-0.17748	0.209475	-0.34868	-0.59879	-1.36686	-1.5503	-0.09932	-0.76475	-0.11271	0.336226	-1.25982	-0.46684	-0.23894	-0.79837	0.129564	0.1257	-0.10232	0.156598	0.687543	0.188691	-0.01523	-1.37661	-0.39383	-0.25356	-0.04466	-2.11219	-0.82561	-1.13567	-0.06219	-0.39534	0.673999	0.570705	0.058138	0.104353	-0.01238	0.288246
GENE276X	Cre07.g331150	Cre07.g331150 AT1G23010.1; LPR1; Cupredoxin superfamily protein; (1 of 2) 1.3.3.5 - Bilirubin oxidase	1	0.376576	0.144248	0.036883	-0.11393	0.203837	0.019109	-0.09729	-0.41077	-0.21253	-0.09476	-0.24064	0.073644	0.222963	-0.13752	-0.24081	0.116365	-0.37028	-0.46019	-0.37761	-0.04659	-0.84484	-0.31203	-0.0774	-0.50094	0.359719	-0.14258	0.445616	0.21202	0.347858	0.26681	0.328548	-0.6743	-0.19343	-0.35204	0.600671	-0.24516	-0.30375	0.799869	-0.08309	-0.19489	0.728956	0.825303	-0.11731	-0.08365	0.170051	0.154097
GENE598X	Cre16.g649000	Cre16.g649000 AT1G73660.1; protein tyrosine kinase family protein; (1 of 46) PTHR23257//PTHR23257:SF394 - SERINE-THREONINE PROTEIN KINASE // SUBFAMILY NOT NAMED	1	-0.07139	0.073246	-0.29145	0.649019	0.152042	-0.1966	-0.05418	-0.00872	0.277872	0.312454	0.283566	-0.24819	-0.14393	0.051025	-1.67519	-1.91698	-1.87605	-2.72587	-2.26088	-1.5517	-1.6623	-1.94201	-0.22164	-1.41866	0.209938	-0.26865	0.186145	-0.21578	-0.01083	0.536346	0.354568	-0.91698	-0.27764	-0.34138	1.323482	-1.79572	-0.55853	-0.16648	0.033924	-0.10855	0.547184	0.061057	0.247437	0.077013	-0.13055	0.032054
GENE643X	Cre16.g695800	Cre16.g695800 (1 of 4) 2.4.1.19 - Cyclomaltodextrin glucanotransferase / Cyclodextrin glycosyltransferase	1	0.101962	0.153013	-0.14626	-0.10077	-0.10679	0.167486	0.389206	-0.12045	-0.25696	-0.57718	-0.45167	-0.28647	-0.32045	-0.24846	-0.45794	-0.49735	-1.94451	-1.94589	-1.49765	-0.36724	-0.36755	-0.54886	-0.70252	-0.6194	-0.02483	0.040681	-0.01072	-0.15415	0.112166	-0.0449	-0.26495	-0.95445	-0.48533	1.177474	0.092236	-0.94456	-0.56592	0.022112	0.00825	-0.22522	0.283103	0.38059	0.119172	-0.02455	-0.1208	-0.28526
GENE317X	Cre08.g380400	Cre08.g380400 MAD2; Mitotic spindle assembly checkpoint protein; Similar to MAD2 mitotic spindle assembly checkpoint protein; AT3G25980.1; MAD2; DNA-binding HORMA family protein; (1 of 1) K02537 - mitotic spindle assembly checkpoint protein MAD2 (MAD2)	1	0.011331	0.267865	-0.16064	0.027686	-0.01465	-0.53697	0.190662	-0.06897	0.255675	0.314732	-0.46349	-0.5208	-0.06183	-1.05669	-0.82688	-0.09905	-0.94221	-0.50888	0.081113	-0.45822	-0.26408	-0.82501	-0.82957	-0.18557	-0.78313	-1.15895	-0.23795	0.408398	-0.30808	-0.16642	-0.10733	-1.05261	0.553953	-0.75658	0.08773	-0.61381	-1.09518	-0.83144	0.51742	0.062155	0.393069	-0.24749	0.016376	-0.31239	-0.0888	-0.35136
GENE24X	Cre01.g020400	Cre01.g020400 AT1G73720.1; SMU1; transducin family protein / WD-40 repeat family protein; (1 of 1) K13111 - WD40 repeat-containing protein SMU1 (SMU1)	1	0.175047	0.809746	0.566599	-0.38516	-0.32847	0.057003	-0.61481	0.182284	-0.29369	-0.10494	-0.76364	-0.9069	0.084343	-1.60677	-0.11052	0.101146	-0.34394	-0.25203	-0.04616	0.134416	0.175571	-0.44296	-0.0832	0.107986	-0.52572	-0.08226	0.275072	-1.10724	-1.38062	0.359631	0.297981	-0.77828	-0.3247	1.294133	0.325175	-0.49843	-1.26444	-1.89773	0.108885	-0.16379	-0.00404	0.515	0.120428	-0.06823	0.071808	0.462246
GENE370X	Cre09.g407050	Cre09.g407050 MMP24; Matrix metalloproteinase; Matrix metalloproteinase belonging to the M11 peptidase family; (1 of 37) 3.4.24.38 - Gametolysin / Lysin	1	0.433293	-0.07629	0.340244	-0.12905	-0.17735	-0.4284	-0.16073	-1.2268	0.680339	-0.94833	-0.01461	-1.14265	-0.66429	-1.56644	-2.48602	-1.42826	-0.79968	-1.45357	-0.40458	0.433177	-0.10455	0.82747	-0.10618	0.321741	0.403444	-0.24311	0.079559	-2.00718	-1.14645	0.201998	-0.801	-0.92527	-0.27158	0	-0.00681	-0.05333	0.180838	-0.9109	-0.36282	-0.86966	0.586598	-0.37687	0.327106	-0.03901	0.030731	-0.1047
GENE289X	Cre07.g345800	Cre07.g345800 AT5G24610.1	1	0.011433	-0.12917	-0.62045	0.044573	0.071054	0.402219	-0.00629	-0.01557	-0.17912	0.286247	-0.95653	0.096791	-0.66839	0.43578	-0.57787	-1.89583	-1.43057	-1.30594	-1.67275	-0.30428	-0.58142	-0.58815	-0.19906	-0.47686	-0.17196	-0.29541	0.293057	-0.1097	0.338809	0.338072	-0.57161	-1.16845	-0.52169	-0.28435	1.499146	-0.28462	0.90566	1.246619	0.258344	-0.03142	0.805	0.98742	0.273384	0.42694	-0.37623	0.25009
GENE620X	Cre16.g674000	Cre16.g674000 WD-4 repeat family protein; AT1G12910.1; ATAN11,LWD1; Transducin/WD40 repeat-like superfamily protein; (1 of 1) K11805 - WD repeat-containing protein 68 (WDR68, HAN11)	1	0.994512	-0.71278	-0.69835	-0.11622	-0.23983	-0.01829	0.21927	0.703892	-0.01805	0.399102	0.019059	0.097165	0.107918	-0.57576	-0.2189	-0.36975	0.296183	0.078009	-0.14536	-0.60967	-0.20951	-1.36475	0.259881	-1.40885	-0.58604	-0.26525	0.387481	0.315363	-0.52294	0.755174	1.036554	-1.17074	0.621104	0.485189	0.87207	-0.38925	0.302793	1.642272	0.79855	0.784163	0.816977	1.519209	0.322168	0.29754	0.447755	0.401016
GENE131X	Cre03.g175550	Cre03.g175550	1	0.63739	0.516064	0.665624	-0.02005	-0.00923	0.244542	0.644703	-0.07506	0.964342	-0.07699	0.213403	-0.29769	-0.2107	-0.19222	-0.76435	-0.9047	-0.45233	-0.65554	-0.76998	1.004321	-0.76764	-0.03433	0.242803	-0.71017	0.065983	0.18265	0.406316	0.734513	1.062019	1.114297	0.826237	-0.91239	-0.37315	0.913946	0.71994	-0.15572	-0.96598	0.328598	0.055264	-0.50449	-0.00942	-0.15109	-0.62653	-0.75875	-0.54858	-0.60682
GENE157X	Cre03.g201700	Cre03.g201700 AT1G48580.1; (1 of 1) PF15072 - Domain of unknown function (DUF4539) (DUF4539)	1	0.658095	0.193471	0.429785	0.053563	0.031573	-0.00581	0.559096	0.311797	0.12047	0.33461	0.521031	-0.11923	0.311816	-0.10693	-1.45645	-1.58722	-0.58623	-0.77191	-0.82404	-0.68712	-0.41725	-0.32018	-0.78875	-0.69621	0.440283	-0.01096	0.095074	-0.32622	-0.3212	0.189258	-0.00081	-0.28955	-0.03881	-0.34477	0.919959	-0.7184	-0.51368	1.158202	0.051144	-0.43475	-0.25937	0.531695	-0.87465	-0.73237	-0.81554	-0.47622
GENE543X	Cre13.g586050	Cre13.g586050 AT1G56500.1; haloacid dehalogenase-like hydrolase family protein; (1 of 1) PTHR24104:SF13 - HALOACID DEHALOGENASE-LIKE HYDROLASE FAMILY PROTEIN	1	-0.03927	-0.00389	0.010069	0.283821	0.216565	0.014314	-0.17109	0.094978	-0.18864	-0.35296	0.140766	-0.07841	0.137421	0.573166	-0.20105	-0.53086	-0.50988	-0.57545	-0.43019	-0.71778	-0.27976	-0.19859	0.287201	-0.20359	0.004917	0.118003	-0.21682	0.159155	-0.14696	-2.31E-05	0.098135	-0.76727	0.014219	-0.44221	0.533593	-0.57707	-0.12472	0.343387	0.237061	-0.19107	0.260625	0.081194	-0.26663	-0.07479	-0.01443	0.189629
GENE123X	Cre03.g166100	Cre03.g166100	1	0.373877	0.491508	0.485532	0.390011	0.017693	0.415825	0.586354	0.295138	0.134567	0.814987	-0.73572	-0.13096	0.306644	0.836631	-0.85995	-0.73505	-1.1887	-1.06002	-1.26938	-0.38425	-0.51202	-2.44637	-0.4983	-0.75236	0.0376	0.079686	-0.05737	-0.26707	-0.25314	-0.31139	-0.35419	-0.17791	-0.27972	1.820759	0.09704	-0.69248	0.062264	0.514042	0.022935	0.677576	-0.20549	-0.1691	-0.26327	0.964471	-0.01199	-0.32494
GENE669X	Cre17.g734900	Cre17.g734900 (1 of 1) 3.4.17.19 - Carboxypeptidase Taq / Carboxypeptidase 1	1	0.034195	0.225246	-0.04191	-0.24477	0.203661	0.079913	0.002591	-0.2888	-0.17206	-0.30669	-0.60704	-0.26494	-0.23618	0.240396	0.061855	-0.13134	-0.25809	-0.03666	0.020377	-0.682	-1.46219	-0.64453	-0.46318	0.247745	-0.17623	-0.37059	0.165004	-0.16563	0.310402	0.696033	0.104171	-2.46241	-0.78592	0.908794	0.269311	-1.91349	-0.07495	-1.0916	-0.01828	0.31168	0.262293	0.636523	0.471982	0.64114	0.498753	0.536756
GENE318X	Cre08.g381750	Cre08.g381750	1	1.569563	0.226384	1.211161	-0.28852	-0.07187	-0.36041	0.13464	-0.05169	-0.55198	-0.66949	-0.7224	-0.10069	-0.74122	-0.37112	-1.51534	-0.93149	-0.34718	-0.44738	-0.35445	-0.73563	-0.50867	0.012659	-0.32606	0.02144	-0.06351	0.092307	-0.19697	-1.23338	-2.3998	-0.01926	-0.57242	-1.13454	-0.72092	0.602564	1.47381	-2.23602	0.436894	-0.40806	-0.10588	0.290849	1.071269	0.830693	0.69489	0.753986	0.785465	1.182254
GENE530X	Cre13.g574350	Cre13.g574350 AT5G57610.1; Protein kinase superfamily protein with octicosapeptide/Phox/Bem1p domain; (1 of 104) 2.7.11.25 - Mitogen-activated protein kinase kinase kinase / MLTK	1	0.319163	0.205152	0.196747	0.297955	0.155339	0.104752	0.249381	0.164096	-0.27168	-0.14904	-0.061	0.078662	-0.0724	0.183784	-0.83231	-0.48972	-0.38029	-0.02247	-0.14898	0.236434	-0.05731	-0.41016	-0.03384	0.081135	-0.07567	-0.04699	-0.07828	-0.29045	-0.18024	-0.45699	-0.51865	-0.13727	-0.13976	-0.57693	0.998671	-0.98572	0.517692	-0.00614	-0.25408	0.060784	0.356568	1.152756	0.409097	0.069236	0.337985	0.724429
GENE61X	Cre02.g078804	Cre02.g078804 PHC40; Pherophorin-chlamydomonas homolog 40; (1 of 70) PF12499 - Pherophorin (DUF3707)	1	0.955035	0.241761	-0.01727	-0.12777	0.124596	0.081806	0.265504	-0.13347	0.379607	-0.34813	0.194729	-0.06384	0.238633	-0.88388	-0.49859	-0.39249	-0.84326	-0.11255	-0.21508	0.225315	-0.2817	0.541696	0.298749	-0.06191	-0.0905	0.169654	0.269741	0.35682	0.450306	0.567394	0.376195	-0.78519	0.29667	-0.0165	1.853819	-1.11039	1.297488	-0.04284	0.271139	0.074539	1.174359	1.048699	1.0263	1.224644	0.258329	0.798374
GENE616X	Cre16.g668400	Cre16.g668400 AT4G39870.2; TLD-domain containing nucleolar protein; (1 of 1) PTHR23354:SF72 - PROTEIN LMD-3, ISOFORM A	1	0.967802	-0.00558	0.123511	0.303445	0.374049	0.044643	0.456195	0.026668	0.482121	-0.58788	0.045392	0.472603	-0.21244	0.101375	0.0192	0.153335	-1.1423	0.167447	-0.20393	0.114409	-0.24422	0.109782	0.245289	-0.49191	0.185286	0.168656	0.382632	-0.33427	0.389944	0.406556	0.41154	-0.46122	-0.06599	0.350233	-0.11001	-0.22495	0.335133	-0.14135	0.174765	0.339869	1.032829	0.768366	0.694211	0.916611	0.438799	1.046892
GENE280X	Cre07.g335750	Cre07.g335750 IFT88; Intraflagellar Transport Protein 88; Component of core of IFT-B particle; AT3G04240.1; SEC; Tetratricopeptide repeat (TPR)-like superfamily protein; (1 of 1) K16474 - intraflagellar transport protein 88 (IFT88)	1	0.612337	0.167046	-0.21193	-0.06986	-0.23147	0.015833	-0.13751	-0.78406	-0.0756	-0.5267	-0.6856	0.048172	-0.37335	0.750113	-0.26973	-1.01163	-0.56043	-0.32211	-0.44543	0.18908	-0.72733	-0.19565	0.292247	0.052606	-0.28382	-0.11572	-0.04511	0.295461	0.432282	0.810545	0.573207	0.185716	-0.1556	-0.22303	-0.65924	-0.7454	-1.33829	-0.55861	-0.4966	0.080794	0.472584	-0.19769	0.052059	-0.2083	0.360684	0.14628
GENE523X	Cre13.g568100	Cre13.g568100 (1 of 4) 3.4.21.19 - Glutamyl endopeptidase / V8 proteinase	1	-0.17399	0.103444	-0.6363	0.022355	-0.27308	-0.77444	-0.03035	0.547998	-0.41378	-0.7277	-0.43224	-1.09849	0.231051	0.363908	-0.15218	-0.19557	-0.04955	-1.3804	-0.70822	-0.17404	-1.24315	0.143821	0.205924	-0.48858	0.01601	-0.16911	0.285312	0.847825	1.02122	0.748933	0.59528	1.160686	0.470181	0.14178	-1.61912	-0.48995	-1.0516	-0.58396	-0.20185	0.466956	0.273155	0.728209	0.558571	-0.37723	0.102678	0.025036
GENE352X	Cre09.g399178	Cre09.g399178 CSN5; COP signalosome subunit; Similar to COP signalosome subunit CSN5; AT1G22920.1; AJH1,CSN5A,JAB1; COP9 signalosome 5A; (1 of 1) K09613 - COP9 signalosome complex subunit 5 [EC:3.4.-.-] (COPS5, CSN5)	1	0.034621	0.002367	0.482935	-0.13705	0.070813	0.250839	0.056229	-0.09522	-1.0681	-1.09847	0.006815	-0.07535	0.187743	0.128039	-0.07794	-0.09866	0.407723	-0.03858	0.634262	-0.69898	-0.68974	-4.8469	-0.50605	-0.9687	-0.22542	-0.52526	-0.36991	-0.58704	-0.55077	-0.27968	-0.31527	-0.38458	0.255217	-0.34209	-1.52715	-3.89642	-0.79655	-0.6445	-0.3226	-0.60783	0.564928	0.801078	0.45162	0.017884	0.263362	0.513753
GENE662X	Cre17.g724100	Cre17.g724100	1	-0.25853	-0.88015	-0.64182	-0.32767	-0.40642	-0.19747	-0.4202	-0.63505	-0.7265	-0.79118	-2.16583	-0.82129	-0.18345	-0.16729	-0.12192	-0.65223	-0.03944	-0.86109	-1.56079	-3.26786	-3.00648	-9.99842	-0.26261	-1.41538	0.066977	-0.07593	-0.06388	-3.65747	-3.23244	-0.41342	-1.03098	3.200139	-0.52941	-0.65573	-2.57369	-2.98327	-1.21812	-1.76248	-0.29192	-0.30225	0.585831	-0.02272	1.08321	0.932104	-0.10029	0.440697
GENE256X	Cre06.g300500	Cre06.g300500 Adenylyl cyclase; Most similar to the adenylyl cyclases of Paramecium, Tetrahymena, and Plasmodium. Weber et al. 2004 (Cellular Signalling 16:115-125) suggested that these proteins are potassium channel/cyclase fusion proteins and that they localize to the cilia. The similarity between these proteins and ADCY1 is greatest in the C-terminal region: the catalytic domain and the putati…	1	-0.59912	-0.52208	-0.52509	-0.42746	-1.05933	-0.34362	-0.2663	-0.18838	-0.08936	-0.65522	0.08816	0.373261	-0.22766	0.204285	-0.9601	-0.36482	0.154031	-0.31906	0.005917	0.009172	-0.68247	-1.20271	0.375422	-0.07233	-0.0225	-0.33622	-0.19335	-0.89928	-0.37891	0.026188	-0.3937	1.038442	-0.2669	-0.85809	-1.19975	-1.08757	0.307336	-0.54805	-0.10061	-0.10947	0.154951	-0.09956	-0.09362	-0.38472	-0.45896	-0.39665
GENE403X	Cre10.g441150	Cre10.g441150	1	-0.36015	-0.53198	0.123492	-0.00575	0.294832	0.025364	-0.0857	-0.42517	-0.25184	-0.19739	-0.66556	-0.17204	0.016426	-0.13448	-2.14833	-1.20109	0.186761	-0.94212	-0.98579	-0.49684	-0.89986	-1.92448	0.652506	-0.36284	-0.02137	-0.02509	-0.09959	0.141861	0.567829	0.446257	-0.25032	1.051574	0.151367	0.549075	-1.29691	-1.341	0.25197	-0.90643	-0.04241	-0.20697	0.82093	0.343105	0.003286	-0.1046	0.210449	0.330874
GENE266X	Cre07.g321400	Cre07.g321400 FAP113; Membrane-associated hydroxyproline-rich glycoprotein 6; Contains a predicted C-terminal transmembrane domain; Flagellar Associated Protein, found in the flagellar proteome, contains Myxococcus cysteine-rich repeat; (1 of 2) PTHR16861 - GLYCOPROTEIN 38	1	0.236691	-0.24755	-0.08082	0.332152	0.186235	0.167044	-0.29294	-0.42918	-0.7839	-0.14754	-0.4266	-0.08134	-0.32308	-0.25245	-0.05231	-0.45991	0.308921	0.746083	0.467178	0.347621	-0.14997	0.123912	0.020917	-0.12535	0.074417	0.436627	0.26922	0.39178	0.517382	0.572648	0.115059	0.186308	-0.36903	0.262217	-0.56406	-1.23985	-0.19104	-0.17656	0.050802	-0.17425	0.302942	-0.17262	-0.02807	-0.0519	0.045365	0.0364
GENE504X	Cre12.g550152	Cre12.g550152 AT1G65470.1; FAS1,NFB2; chromatin assembly factor-1 (FASCIATA1) (FAS1); (1 of 1) PTHR15272 - CHROMATIN ASSEMBLY FACTOR 1 SUBUNIT A CAF-1 SUBUNIT A	1	0.218497	-0.55907	-0.68033	-0.06091	-0.31127	-0.37405	-0.3385	-0.17127	-0.77795	0.128164	-0.04015	-0.34726	0.017383	0.389919	-0.7392	-0.60958	-0.41877	0.289677	-0.30507	-0.01734	0.074494	-0.8788	0.140004	-0.54501	0.022718	-0.12172	0.092957	-0.06423	0.401599	0.114302	0.122301	-0.8336	-0.40767	-1.51998	-0.45622	-1.1688	-0.12982	0.328268	0.064459	0.007714	-0.23392	-0.08777	-0.07479	-0.72398	-0.37088	-0.53701
GENE101X	Cre02.g142126	Cre02.g142126 FAP115; Flagellar Associated Protein 115; null-allele mutant was isolated (PMID 29743196)	1	0.643496	-0.47635	0.035415	0.172749	-0.13181	0.389526	0.349969	-0.4694	-1.12463	0.54985	-0.92274	-0.8274	0.030658	0.184707	-0.15691	-0.37183	-0.65941	-0.35459	0.044895	-0.50716	-0.84602	0.206456	0.32555	0.547015	-0.4045	-0.28228	0.020308	-0.28327	-0.34641	0.261339	0.016474	-0.169	-0.20381	0.926766	-0.57215	-1.81252	0.540406	0.255862	-0.07383	0.784044	0.397218	0.785998	1.247098	0.807994	0.526733	0.808098
GENE223X	Cre06.g271050	Cre06.g271050 URN1; Inosine/uridine-preferring nucleoside hydrolase; AT2G36310.1; URH1; uridine-ribohydrolase 1; (1 of 1) 3.2.2.3 - Uridine nucleosidase / Uridine ribohydrolase	1	0.300625	-0.38204	-0.86744	0.17106	0.055102	0.111153	-0.19065	-0.87108	-0.58084	0.461425	-0.57107	-1.02904	0.0236	-0.61609	-0.06727	0.086461	-0.49612	-1.37422	-0.82793	-0.36625	0.486497	0.211642	0.709088	0.654637	-0.32522	-0.14638	-0.35301	-1.04367	-0.66445	-0.08379	-0.38836	-0.44814	0.302497	0.456423	-0.43282	-0.88305	-0.3368	0.087451	-0.37596	1.303686	0.475691	0.345963	-0.22296	0.005495	0.086676	0.382537
GENE462X	Cre12.g504350	Cre12.g504350 AT2G39420.1; alpha/beta-Hydrolases superfamily protein; (1 of 1) 2.3.1.22 - 2-acylglycerol O-acyltransferase / Monoglyceride acyltransferase	1	-0.572	-0.39167	-0.48902	-0.02854	0.340596	-0.28149	-0.32896	0.241096	-0.39957	-0.12058	0.02976	0.326753	-0.26505	-0.11695	-1.29434	-1.51748	-0.76223	-0.78311	-1.07664	-0.94743	-1.01363	-0.90497	-0.18958	-0.43189	0.497282	-0.08557	0.11538	-0.6898	-0.13956	-0.02125	-0.003	-2.14146	-1.28431	0.23589	-0.71478	-1.69838	-1.23683	-1.13856	-0.22227	1.196099	-0.06581	-0.56765	-0.11045	0.267389	0.302279	0.557726
GENE489X	Cre12.g535350	Cre12.g535350 AT5G24710.1; Transducin/WD40 repeat-like superfamily protein	1	0.193622	0.250152	-0.08731	0.122947	0.099905	-0.07213	-0.00723	0.235521	0.057708	-0.1434	0.196534	0.318251	0.199156	-0.08178	-0.09304	-0.04303	0.197018	-0.00631	-0.48514	0.085493	-0.25643	-1.21809	-0.05498	-0.07847	-0.38668	0.059556	0.195471	-0.03486	-0.04572	0.346575	0.146166	-0.58244	-0.10901	-1.15643	-0.54855	-0.03424	-0.48541	-0.94107	0.100499	0.160813	-0.35362	-0.30986	0.184305	-0.23125	-0.09424	0.027568
GENE306X	Cre08.g364862	Cre08.g364862 AT5G49470.4; PAS domain-containing protein tyrosine kinase family protein; (1 of 1) PF07714//PF13185 - Protein tyrosine kinase (Pkinase_Tyr) // GAF domain (GAF_2)	1	0.557423	0.021905	-0.03464	-0.12199	0.08296	-0.09742	0.163611	0.00084	0.134085	0.390401	-0.16354	-0.2842	-0.1566	-0.62969	-0.21441	-0.29876	-0.64474	-0.22659	-0.4888	0.015736	0.02662	0.307726	0.14704	-0.217	-0.00226	-0.25838	-0.06363	-0.34285	-0.09514	0.061311	-0.26715	-0.29789	-0.47344	-0.12303	-0.59388	-0.97483	-0.85381	-0.61421	-0.4041	0.074844	-0.11227	-0.1829	0.000514	-0.30864	-0.07403	-0.17089
GENE442X	Cre11.g475450	Cre11.g475450 AT3G54130.1; Josephin family protein; (1 of 1) K11863 - Ataxin-3 (ATXN3, MJD)	1	0.409533	0.388892	-0.14569	0.199104	0.102159	-0.30492	0.043687	-0.0312	0.046209	-0.34013	0.231802	-0.31867	-0.18841	0.009903	-0.50374	-0.75599	-0.60059	-2.34912	-0.61219	0.359792	0.03406	0.345256	0.097232	-0.32708	0.107057	0.249232	-0.33445	-0.35072	-0.20627	0.002505	-0.45555	-0.03472	-0.08178	-0.22984	-1.3941	-0.88872	-0.61098	-0.62919	-0.1768	-0.60174	-0.08227	-0.61078	-0.01184	-0.37926	-0.27074	-0.39557
GENE212X	Cre06.g250300	Cre06.g250300 DHC1B; Cytoplasmic Dynein 1b Heavy Chain; Homologue of mammalian cytoplasmic dynein 2 heavy chain. Motor for retrograde intraflagellar transport. Not an inner arm dynein. Upregulated upon deflagellation by nearly 8-fold; null-allele mutant was isolated (PMID 29743196); (1 of 1) K10414 - dynein heavy chain 2, cytosolic (DYNC2H, DNCH2)	1	-0.46459	-0.24527	-0.36433	-0.1858	-1.15723	0.255431	-0.04468	-0.44308	1.054209	0.044372	-0.19099	-0.23118	-0.12693	-0.26861	-1.01889	-1.58375	-0.77838	-1.16925	-1.56547	-0.22041	-0.97736	-1.43352	0.762732	0.022026	0.039165	0.448255	-0.57574	-1.36999	-1.45371	-0.44836	-0.80276	0.367014	-1.00592	-0.83168	-0.48476	-1.82051	-0.99559	-1.23283	-0.51314	0.101124	0.869431	-0.34838	0.404872	0.345815	0.345422	0.30549
GENE33X	Cre01.g027950	Cre01.g027950 IFT74; Intraflagellar transport protein 74/72; Component of core of IFT-B particle; (1 of 1) PTHR31432:SF0 - INTRAFLAGELLAR TRANSPORT PROTEIN 74 HOMOLOG	1	-0.04331	-0.26524	-1.59374	-0.96533	-0.29534	-0.22001	-0.37377	-1.42354	0.307523	-0.51457	0.416998	0.015698	-0.58278	-0.96826	-2.30746	-2.19596	-1.11429	-1.20632	-0.99233	1.458024	-0.87828	-0.45042	-0.01484	0.296055	-0.61378	-0.5353	0.271975	-1.12344	0.097196	0.294995	-0.40499	-0.61958	-4.20341	-4.83352	-0.6493	-3.27765	-0.72395	-0.72382	-0.64833	-0.4083	0.687543	0.759626	0.409654	0.605925	-0.03	-0.00462
GENE622X	Cre16.g674850	Cre16.g674850 (1 of 1) PTHR14625//PTHR14625:SF3 - MICROCEPHALIN // MICROCEPHALIN	1	-0.28932	-0.31567	-0.67988	0.012421	0.336333	0.235231	-0.44372	-0.66892	-0.16618	-0.36406	0.013911	-0.15043	-0.28137	-0.86029	-1.72111	-1.28994	-1.07278	-1.6323	-1.50336	0.242135	-1.02599	-0.85447	0.250118	-1.52714	0.308274	-0.27501	0.020634	-0.11064	0.162255	0.326213	-0.1119	-0.72827	-0.57836	-1.96378	-1.42788	-1.24571	-1.0846	-0.80145	0.109301	-0.46802	-0.40848	-1.48834	0.006876	-0.1125	-0.17205	-0.56937
GENE219X	Cre06.g268750	Cre06.g268750 MME1; Malate dehydrogenase, decarboxylating; Malic enzyme, NAD-dependent (EC 1.1.1.39); malate dehydrogenase (decarboxylating); probable mitochondrial location based on Target-P prediction; AT4G00570.1; NAD-ME2; NAD-dependent malic enzyme 2; (1 of 1) 1.1.1.39 - Malate dehydrogenase (decarboxylating) / Pyruvic-malic carboxylase	1	-0.35634	0.043653	-0.18931	-0.42775	0.036644	-0.45565	-1.983	-0.85996	-2.01817	-0.16362	0.217184	-0.01241	-0.15999	0.827661	0.138634	0.152571	-0.09242	0.735192	0.568015	0.20685	-0.18485	-0.61339	0.017411	0.018919	0.30871	0.076998	0.004467	0.369808	0.28973	-0.14576	-0.34146	-2.69721	-0.13506	0.934717	-0.47312	0.493122	0.552458	0.946507	-0.12005	-1.01278	0.005839	0.297131	0.447495	0.179867	-0.02523	-0.19605
GENE83X	Cre02.g102450	Cre02.g102450 AT4G00090.1; Transducin/WD40 repeat-like superfamily protein; (1 of 1) PTHR22847//PTHR22847:SF358 - WD40 REPEAT PROTEIN // SUBFAMILY NOT NAMED	1	-0.3218	-0.16632	0.246724	0.217635	-0.05626	-0.0912	0.07114	0.529167	0.223113	0.278567	0.104006	0.087978	-0.03011	-0.26113	0.596998	0.284152	-0.24411	0.65824	-0.0194	0.028708	0.025032	-0.67185	-0.2982	-0.49935	-0.2559	0.104811	-0.03481	-0.16649	-0.12273	0.248701	0.245514	-1.02086	-0.30309	0.213144	0.378815	0.426577	0.286783	0.580101	0.318995	-0.30545	0.038144	0.114316	0.030569	0.037429	-0.00842	-0.10631
GENE464X	Cre12.g512950	Cre12.g512950 CIT1; Chromate ion transporter; (1 of 1) K07240 - chromate transporter (chrA)	1	-1.18948	-0.6354	-0.57646	-0.49848	0.087509	0.117315	-0.01391	-0.21649	0.240397	-0.22821	0.383243	0.146729	-0.02053	0.347736	0.463872	0.26543	0.463599	0.327167	0.082824	0.22973	0.319251	-0.70875	0.639063	0.703942	0.141058	0.087035	-0.49391	-0.05315	-0.25036	-0.36741	-0.34248	-0.94394	-0.49007	0.840201	0.618282	-0.31297	0.04173	0.839117	0.406446	-0.24125	0.979865	-0.00085	0.706891	0.471229	0.13429	0.634204
GENE478X	Cre12.g526883	Cre12.g526883 AT5G60580.3; RING/U-box superfamily protein; (1 of 17) PF12906 - RING-variant domain (RINGv)	1	-0.5559	-0.36093	-0.64324	0.3681	0.116254	-0.24873	-0.42135	-0.04574	-0.03063	-0.00054	0.165274	-0.01861	0.085304	0.166197	0.439277	0.407807	0.270803	-0.04246	0.290201	-0.60253	0.385175	-0.47101	-0.12512	-0.42879	-0.3139	-0.00776	-0.11334	-1.52852	-0.87065	-0.01803	0.153532	-0.78012	0.149812	0.411169	-0.22873	-0.36268	0.099464	0.459169	0.014859	-0.14796	-0.48636	-0.23984	0.023471	-0.14031	-0.20216	-0.16591
GENE244X	Cre06.g287550	Cre06.g287550	1	-0.82068	-0.34818	0.418921	-0.34202	0.163342	0.157074	0.974461	0.431783	-0.21093	0.060308	-0.52364	-0.80755	-0.10884	0.34578	-0.3775	0.279656	0.328559	-0.84796	-0.41445	-0.6502	0.183901	-1.18814	-1.35129	-0.58765	-0.40088	-0.79283	-0.3323	-0.77826	-1.24484	-0.70195	-0.39364	-2.14057	-1.55811	-0.12494	0.719328	-2.10195	-0.8328	0.652002	-0.18785	-1.87822	0.254267	-0.00432	-0.542	-0.16077	-0.61613	-0.10195
GENE613X	Cre16.g664950	Cre16.g664950	1	0.0234	0.351931	0.115688	0.04153	0.053999	0.435591	0.426446	-0.22791	-0.2296	0.65081	0.324652	0.379916	0.378709	0.300019	-0.06045	0.036958	0.378106	-1.09592	-1.19128	0.004019	0.042291	-0.62879	0.355952	0.694062	-0.10802	-0.17473	-0.90222	-0.49821	-0.08093	-0.25909	-0.05171	-0.07262	0.116006	-1.09189	0.203878	0.889438	0.295497	-0.28251	-0.26603	-0.34242	0.272397	-0.36304	-0.46961	0.06078	-0.16549	-0.03598
GENE450X	Cre11.g482750	Cre11.g482750 (1 of 3) PTHR12363 - TRANSPORTIN 3 AND IMPORTIN 13	1	0.355265	0.132218	0.089832	-0.49075	0.12868	-0.37612	0.159436	0.410662	-0.19745	0.043478	0.753278	0.154385	0.589829	0.329869	0.634077	0.640187	-1.30097	-1.01191	-1.18467	-0.08952	-0.45029	-0.03737	0.149974	0.27934	-2.51876	-2.79893	-0.26728	0.276998	-1.31945	-0.55298	-0.56124	-1.07111	-0.39025	-2.26435	0.270682	-2.89236	0.098316	-0.04389	0.211299	0.237465	0.016207	0.489323	0.391417	0.800885	0.380787	0.216562
GENE185X	Cre04.g221050	Cre04.g221050 AT5G45560.1; Pleckstrin homology (PH) domain-containing protein / lipid-binding START domain-containing protein; (1 of 3) PTHR12136 - STEROIDOGENIC ACUTE REGULATORY PROTEIN STAR	1	0.214526	0.534465	0.445773	-0.18921	-0.15357	0.070374	-0.02382	0.138412	0.19191	0.01598	0.372938	-0.08271	-0.09972	-0.40412	0.311435	-0.22028	-0.26934	-0.0619	-0.29561	-0.1072	0.188955	-0.23259	-0.30572	-0.10418	0.153891	-0.01395	0.251887	0.439516	0.416648	0.202597	0.459499	0.658602	0.085404	-0.16563	2.229319	-0.00113	0.008778	0.468733	0.00938	0.075797	0.686265	0.472268	0.260231	0.567231	0.03652	0.498048
GENE659X	Cre17.g721450	Cre17.g721450 NSS4; Sodium:solute symporter; (1 of 1) PTHR11819//PTHR11819:SF166 - SODIUM/SOLUTE SYMPORTER // SUBFAMILY NOT NAMED	1	1.129113	-0.1423	0.053101	0.292324	0.020941	-0.26533	-0.21312	0.144218	0.451522	-0.21334	0.761901	-0.33377	0.087904	-0.01623	-0.15024	-0.08286	-0.35861	-0.28129	-0.3874	-0.8833	-1.04479	-0.52133	-1.29069	-1.56082	-0.38514	0.567985	0.046196	-0.06634	0.516051	0.031533	0.250284	0.136817	0.290217	1.01228	0.140352	-1.07378	0.42226	0.091899	-0.00931	0.730452	1.029278	0.450467	0.190764	0.456925	1.130088	0.897488
GENE260X	Cre06.g303400	Cre06.g303400 FAP16; necessary for axonemal severing; ADF3, necessary for axonemal severing (PubMed ID:27520959 Hilton et al. Quarmby 2016); Similar to Echinoderm Microtubule Binding Protein; (1 of 1) K18597 - echinoderm microtubule-associated protein-like 5 (EML5)	1	0.12863	-0.17306	-0.05746	-0.58908	0.137894	-0.13773	0.169128	0.386638	-0.14847	0.229652	-0.12398	-0.82721	-0.22603	-0.05203	0.301707	0.536892	-3.9526	-7.60551	-4.2918	-0.97482	-0.5713	-1.73558	-0.74747	-0.1606	-0.3479	0.07699	-0.24326	-2.32325	-3.38796	-1.11356	-1.08609	-0.23253	0.108602	0.146694	-0.78746	-0.73672	-0.36858	-0.50095	0.031364	-0.30275	-0.33733	0.057706	-0.01035	-0.20056	0.212153	-0.46895
GENE599X	Cre16.g649050	Cre16.g649050 CYG38; Adenylate/guanylate cyclase; similar to guanylate cyclase soluble, beta-2 chain(GCS-beta-2) [Bos taurus]; (1 of 5) K12319 - guanylate cyclase soluble subunit beta (GUCY1B)	1	0.143743	-0.16512	-0.32899	0.017233	0.036155	-0.06999	0.178392	-0.22659	-0.05448	-0.17038	0.163009	-0.29008	0.02703	0.219772	0.687931	0.480898	-2.09081	-1.68898	-1.09679	-0.50175	-0.31215	-1.35587	-0.21348	-0.98288	-0.57565	0.080354	0.204358	-2.29794	-3.03982	-0.79656	-0.97161	-1.99481	0.258438	0.760571	-0.04103	-1.1592	0.009431	-0.52012	-0.1053	0.155692	0.257904	0.309882	0.716356	0.323067	0.400861	0.20115
GENE382X	Cre10.g424300	Cre10.g424300 KIN16-1; Kinesin motor protein; kinesin-16 family, a new family separated from the standard polyphyletic kinesin-12 family (PMID: 16481395); AT3G44050.1; P-loop containing nucleoside triphosphate hydrolases superfamily protein; (1 of 32) 3.6.4.4 - Plus-end-directed kinesin ATPase / Kinesin	1	0.158109	-0.35046	-0.13995	-0.02237	0.173316	0.068873	0.212873	0.189105	0.348927	-0.36004	0.41274	0.102749	0.148154	0.483647	0.564958	0.399779	-0.35935	0.18807	0.059947	0.010674	-0.42923	-0.79171	0.062154	-0.12768	-0.10876	-0.11627	-0.26088	-1.22936	-0.90516	-0.61651	-0.89212	-0.71539	0.350002	-0.64149	0.70617	-0.60454	0.791673	0.904731	-0.04899	-0.75525	-0.04836	0.002151	0.179699	0.084523	-0.54914	0.002453
GENE485X	Cre12.g531900	Cre12.g531900 FLVA; thylakoid flavodiiron protein; functions as a hetero-dimer with FLVB to reoxidize PSI acceptors and protect PSI against photoinhibition during transient/fluctuating illumination; (1 of 2) 1.5.3.22 - Coenzyme F420H(2) oxidase	1	-8.34E-05	-0.59642	-0.3439	0.129015	-0.03765	-0.44236	-0.13344	0.318059	0.01345	-0.41828	0.511158	-0.20106	0.009366	0.549481	0.239972	0.434229	-0.56397	-0.61416	-0.7388	-0.16946	-0.23579	-1.24462	-0.16375	-0.92019	-0.03897	-0.11253	0.083718	-0.96325	-1.39954	-0.14224	-0.62193	-2.23962	0.096298	-0.38949	0.528465	-0.63601	-0.2478	-0.17075	0.118823	-0.41095	0.446083	0.301817	-0.24799	-0.07757	0.160443	-0.2551
GENE528X	Cre13.g573150	Cre13.g573150 Purine 5'-nucleotidase; null-allele mutant was isolated (PMID 29743196); AT5G48960.1; HAD-superfamily hydrolase, subfamily IG, 5\'-nucleotidase; (1 of 1) PTHR12103//PTHR12103:SF15 - CYTOSOLIC PURINE 5-NUCLEOTIDASE-RELATED // PROTEIN Y71H10B.1, ISOFORM C	1	-0.26238	-0.09641	-0.33624	0.066687	0.060137	-0.13058	-0.14788	0.081808	0.370553	0.377093	0.186773	0.152283	-0.04441	-0.2706	0.139157	-0.16773	-0.74384	-0.65292	-0.26307	-0.45035	-0.22276	0.004333	-0.27842	0.12171	0.003941	-0.12861	0.011699	-0.66183	-0.31442	0.032279	0.026973	-0.15527	-0.03618	-0.48423	0.671286	0.505352	0.864611	0.021728	0.187429	-0.06207	0.303453	0.27146	0.386685	0.450621	0.027276	0.122058
GENE78X	Cre02.g096250	Cre02.g096250 FMO9; Flavin-containing monooxygenase; Flavin-containing monooxygenase. This family includes diverse enzymes that utilise FAD - 2-polyprenyl-6-methoxyphenol hydroxylase and related FAD-dependent oxidoreductases [Coenzyme metabolism/Energy production and conversion - this gene is about 2 kb aw; AT5G11330.1; FAD/NAD(P)-binding oxidoreductase family protein; (1 of 1) 1.14.13.182 - 2-he…	1	-0.2748	-0.26702	-0.54289	-0.0931	-0.06668	0.155244	-0.23341	-0.55227	-0.07504	-0.35458	0.313149	0.083358	-0.10454	-0.04033	-0.63178	-0.55515	-0.76912	-0.54172	-0.51699	-0.2406	-0.73376	-1.04416	0.103759	-0.60288	-0.31877	-0.24837	0.029504	-0.80077	-0.5848	-0.52209	0.011263	0.03521	-0.32938	-0.22581	0.82282	0.434482	0.14117	0.16208	-0.0549	0.295829	0.949332	0.41546	0.321951	0.610937	0.450369	0.698294
GENE205X	Cre05.g242100	Cre05.g242100 SUB8; Subtilisin-like protease; AT1G04110.1; SDD1; Subtilase family protein; (1 of 2) PTHR10795//PTHR10795:SF371 - PROPROTEIN CONVERTASE SUBTILISIN/KEXIN // SUBFAMILY NOT NAMED	1	0.532933	-0.15706	-0.19091	-0.0983	-0.03098	-0.07882	-0.3512	-0.33602	-0.55222	0.33011	-0.12869	-0.22214	0.193507	0.28757	0.139195	-0.30669	-0.36212	-1.40728	-0.54633	0.365624	-0.48625	-0.26575	-0.417	-0.23782	0.124106	0.036839	-0.38778	-0.1883	-0.66834	-0.16269	-0.44984	0.681823	0.292913	-0.11091	0.658079	1.609399	0.864044	1.169947	-0.31844	0.514565	0.402442	0.47536	0.341697	0.460768	0.347284	-0.00518
GENE456X	Cre12.g496200	Cre12.g496200 Exportin-t; Exportin-1/Importin-beta-like protein probably involved in tRNA export out of the nucleus; AT1G72560.1; PSD; ARM repeat superfamily protein; (1 of 1) K14288 - exportin-T (XPOT)	1	-1.3004	-0.21721	0.601714	0.318437	0.406853	-0.13722	-0.52804	-0.27228	0.401695	-0.45941	-0.82876	-0.06896	0.338821	0.897578	-0.19538	0.178381	-0.91121	-0.66271	-1.50957	-0.03971	-0.19693	-2.3705	-0.60474	-0.03437	0.005222	0.07679	-0.54063	-0.42454	-0.82687	-0.51351	-0.36261	-0.90036	0.225302	-0.25945	3.203933	0.376479	1.371568	1.943828	-0.20317	-0.25793	-0.08118	0.307602	0.389739	0.566862	0.047825	0.005453
GENE49X	Cre01.g045700	Cre01.g045700 CAT2; Catalase/peroxidase; Haem-containing catalase-peroxidases, a bifunctional antioxidant enzyme that exhibit both catalase (EC:1.11.1.6) and peroxidase (EC:1.11.1.7) activity; functions as an oligomer; the primary structure of the subunit can be divided into two similar halves, which may have arisen from a gene duplication event; most related to bacterial homologues, localization…	1	-0.16631	-0.32564	-0.3041	0.218773	0.200523	0.454693	-0.70057	-0.31801	0.307429	0.039774	0.261311	0.028682	0.256021	0.461114	0.393521	0.12011	0.472791	-0.62214	-0.55315	-0.93342	-0.50309	-1.26636	-0.20035	-0.28481	-0.72036	-0.1163	-0.47893	-0.92798	-0.25196	-0.57555	-0.27778	-1.51382	-0.19703	-0.02683	0.669336	0.826406	0.303291	0.294477	-0.28292	-0.24544	0.027079	0.111668	-0.13772	0.274601	0.404506	0.094457
GENE448X	Cre11.g479750	Cre11.g479750 SRP54L; Similar to Chloroplast SRP54; Expressed Protein. Similar to the Chloroplast SRP54 component of Signal Recognition particle, called FFC (Fifty-Four-Chloroplast Homologue) in land plants, almost identical to gb: AAK12834.; AT5G03940.1; 54CP,CPSRP54,FFC,SRP54CP; chloroplast signal recognition particle 54 kDa subunit; (1 of 1) PTHR11564:SF7 - SIGNAL RECOGNITION PARTICLE 54 KDA P…	1	-0.37721	-0.22747	0.084044	-0.00411	-0.50436	0.31609	-0.61267	-0.34043	-0.50726	0.281634	-0.0893	-0.50057	0.271355	0.071639	-0.1893	0.428727	-0.05781	-1.08969	-0.90607	-0.77482	-0.70317	-3.50435	-0.51242	-0.24516	-0.22034	0.185724	-0.07241	-1.14088	-1.5193	-1.00648	-0.83564	-1.38999	0.491136	1.21018	0.078136	0.114912	1.642451	1.436927	-0.05097	0.031698	0.537132	0.627617	0.506779	0.540636	0.57563	0.472166
GENE500X	Cre12.g546550	Cre12.g546550 FEA1; Fe-assimilation protein; high-CO2 inducible, iron-deficiency inducible, periplasmic protein; (1 of 2) PF07692 - Low iron-inducible periplasmic protein (Fea1)	1	1.085573	0.522275	1.182806	0.152132	-0.00092	0.321531	-0.1222	0.416233	0.05941	-0.23559	0.190511	-1.0753	0.027595	-0.2652	0.311127	-0.46801	0.749613	-0.19743	0.592035	1.454031	-0.4862	0.288143	-0.87769	0.100759	-0.30026	-0.20158	-0.57516	-0.68593	-0.7017	-1.40088	-0.75682	0.126442	-0.61372	-0.20223	-0.12324	-1.20002	-0.03088	-0.33433	-0.2404	-0.18303	-0.4761	0.754824	0.01839	-0.3942	-0.2684	-0.04581
GENE130X	Cre03.g174950	Cre03.g174950 TGL7; Triacylglycerol lipase; AT3G14075.2; Mono-/di-acylglycerol lipase, N-terminal;Lipase, class 3; (1 of 3) PTHR21493//PTHR21493:SF87 - CGI-141-RELATED/LIPASE CONTAINING PROTEIN // SN1-SPECIFIC DIACYLGLYCEROL LIPASE BETA	1	0.069383	0.166477	0.082643	-0.20248	0.080084	0.263525	-0.06645	-0.11744	-0.18009	0.114912	-0.51759	-0.28941	-0.22518	-0.10698	0.244583	0.173174	0.638538	0.024123	-0.02283	0.399786	0.112948	0.239324	-0.22365	-0.10476	-0.25835	-0.29273	-0.17219	-0.28685	-0.17034	-0.49484	-0.20146	-0.24781	-0.06661	0.66863	0.190647	-1.77351	-0.48359	-0.59932	-0.11266	-0.25466	0.15639	-0.39325	-0.30254	-0.04457	0.124974	-0.29477
GENE639X	Cre16.g692116	Cre16.g692116 AT5G10190.1; Major facilitator superfamily protein; (1 of 3) PTHR23505//PTHR23505:SF12 - FAMILY NOT NAMED // MAJOR FACILITATOR PROTEIN	1	-0.40694	0.133688	-0.72787	-0.12288	-0.11305	-0.10067	0.025666	0.335795	0.349266	0.171694	0.027949	0.604502	-0.0383	0.538115	-0.32382	-0.24777	-0.11709	-0.02552	-0.29881	-0.49986	-0.87364	-0.72491	-0.46051	-0.43687	-0.33782	-0.05123	-0.47979	-0.08414	-0.72058	-0.62709	-0.86352	0.468666	-1.34085	1.295195	0.140444	-2.37953	-0.95389	-1.08831	-0.01993	0.293936	0.958119	0.207417	0.502384	0.278233	0.319614	0.044816
GENE454X	Cre12.g493700	Cre12.g493700 ZXE2; Zeaxanthin epoxidase; FAD-dependent monooxygenase; AT2G29720.1; CTF2B; FAD/NAD(P)-binding oxidoreductase family protein; (1 of 3) PF01494//PF13450 - FAD binding domain (FAD_binding_3) // NAD(P)-binding Rossmann-like domain (NAD_binding_8)	1	0.16834	0.466514	-0.20925	-0.01991	0.005358	0.172922	0.04969	0.18119	-0.02082	-0.02122	-0.17869	-0.07675	0.001743	-0.08927	0.164582	0.34132	0.530701	-0.27731	0.003748	0.021597	-0.00249	0.315782	-0.7036	0.525064	-0.03468	0.358338	-0.01456	-0.20471	-1.02921	-1.20793	-0.58037	-0.35435	-0.3188	-0.32181	0.090418	-0.34183	0.057772	-0.5587	0.147559	0.390828	-0.15609	-0.31232	-0.066	-0.1892	0.021471	-0.24829
GENE309X	Cre08.g372500	Cre08.g372500 AT5G13680.1; ABO1,ELO2; IKI3 family protein; (1 of 1) K11373 - elongator complex protein 1 (ELP1, IKI3, IKBKAP)	1	-0.08	0.305808	0.723096	0.340414	0.081225	0.098828	-0.05076	0.060319	-0.267	0.213527	-0.10128	0.015574	-0.08179	0.432813	-0.17023	-0.08403	1.083209	1.76907	1.532361	0.3889	0.02347	-0.01055	-0.15106	0.218297	-0.35328	-0.09909	-0.48287	-0.4255	-0.07257	-1.19149	-0.99137	0.548242	0.397925	0.741451	0.435718	-0.35363	-0.21487	0.178238	0.198194	-0.12686	0.292616	0.213556	0.27113	0.246272	0.000335	0.063675
GENE551X	Cre13.g592050	Cre13.g592050 DAL1; Allantoinase; aminohydrolase family protein; AT4G04955.1; ALN,ATALN; allantoinase; (1 of 1) 3.5.2.5 - Allantoinase	1	-0.11417	0.19267	0.494196	-0.15492	-0.1174	-0.67527	-0.06124	-0.08381	-0.05801	0.131387	0.396599	-0.0876	0.195956	-0.25352	-0.18925	-0.15049	1.264124	1.253683	0.765513	0.0748	0.150134	0.196072	-0.03688	-0.02877	-0.12779	-0.30339	-0.39964	-0.96824	-1.74464	-1.14313	-1.27606	0.354044	0.545915	-1.16905	0.485916	-0.49226	-0.53444	0.424553	-0.00209	-0.4871	0.043662	0.008467	-0.16679	0.160346	-0.35209	-0.56594
GENE408X	Cre10.g447800	Cre10.g447800 (1 of 3) K11089 - 60 kDa SS-A/Ro ribonucleoprotein (TROVE2, SSA2)	1	0.308292	-0.45762	-0.70691	0.115713	-0.1796	0.255748	-0.26365	-0.41466	-0.00786	-0.19487	-0.48899	-0.0296	0.021822	-0.11173	-0.7097	-0.92086	-0.83814	-0.20879	-0.34117	0.198725	-0.35081	0.819675	0.020205	0.21752	-0.10576	-0.18479	-0.25595	-0.87389	-0.65538	-0.67504	-1.01238	-0.43163	-0.07726	0.088803	0.056371	-1.05584	-0.08149	-0.46586	-0.33169	-0.37463	-0.02852	-0.2859	-0.17063	-0.05348	0.095199	-0.61488
GENE678X	Cre17.g746997	Cre17.g746997 ADH1; Dual function alcohol/acetaldehyde dehydrogenase; Dual function alcohol dehydrogenase / acetaldehyde dehydrogenase [EC:1.1.1.1 /1.2.1.10], probably mitochondrial [PMID: 14756315]. Consolidates 3 previous v3 models, probably correctly; AT3G24503.1; ALDH1A,ALDH2C4,REF1; aldehyde dehydrogenase 2C4; (1 of 3) 1.2.1.10 - Acetaldehyde dehydrogenase (acetylating) / Aldehyde dehydrogen…	1	0.58792	-0.31021	-0.59324	-0.0214	-0.173	-0.07136	-0.22149	-0.24516	-0.74613	0.397133	0.310734	0.379173	-0.08029	-0.2736	-0.12783	-0.126	0.641791	0.068397	0.296688	0.509416	0.188196	0.522003	-0.13965	0.077955	-1.15894	-0.39198	-0.04689	-0.58331	-0.52935	-0.68705	-0.4987	-1.74076	-0.92215	0.950485	0.422987	0.30252	0.61881	0.368009	0.500776	-0.01819	-0.01971	0.191794	0.583924	0.306912	-0.20989	-0.07892
GENE596X	Cre16.g647850	Cre16.g647850	1	0.393663	-0.10009	-0.12181	-0.49763	0.266626	-0.48357	-0.31914	-0.33194	-0.43259	-0.29367	0.826342	-0.18425	-0.40197	-0.08158	0.521748	0.663683	0.005836	0.570372	0.428789	0.13676	0.182032	0.021243	-0.18841	0.560634	-0.36262	0.164765	-0.4769	-0.06867	-0.703	-0.73753	-0.25786	-0.71708	-0.5203	0.635683	0.95408	-0.51106	0.194028	0.208551	0.209192	-0.15572	-0.21082	0.273656	0.500857	0.506083	0.820177	0.31203
GENE238X	Cre06.g281526	Cre06.g281526 (1 of 4) PF07647 - SAM domain (Sterile alpha motif) (SAM_2)	1	-0.15977	0.287193	0.267147	-0.33052	0.232693	0.259078	0.433132	0.011275	0.697834	-0.0384	0.066977	-0.47403	-0.4901	0.127639	-0.85033	-0.66101	0.354977	0.605149	0.674227	0.392932	-0.1045	-0.48814	-0.40832	-0.1388	-0.20719	0.060892	-0.43937	-1.67122	-1.3832	-0.24564	-0.29084	-1.20218	-1.31671	0.376553	0.341151	-0.58039	-0.05379	-0.20788	-0.10184	-0.26392	-0.22569	0.254098	0.131193	0.26238	-0.06452	-0.43278
GENE574X	Cre14.g619200	Cre14.g619200 AT4G13440.1; Calcium-binding EF-hand family protein	1	0.392691	0.161036	-0.19589	-0.8022	-0.28296	0.712346	0.090861	-0.39366	0.125047	-0.13549	0.30536	-0.4957	-0.05864	0.162364	-0.01129	-0.44981	1.605308	0.271113	0.423077	0.868665	0.00279	0.216443	0.132613	0.559529	-0.80028	0.211891	-0.58948	-0.96359	-0.65332	-0.5748	-0.40948	-2.35638	-0.39842	1.007549	-0.34917	-1.10853	0.50096	0.553653	0.237208	0.101723	0.056055	-0.6049	0.427322	-0.63436	-0.13965	0.047049
GENE253X	Cre06.g298150	Cre06.g298150 null-allele passenger mutation was isolated (PMID 29743196)	1	-0.24295	-0.84332	-1.74579	-0.61154	0.047306	-0.14623	-0.22008	-0.34735	-0.23226	0.041579	-0.47892	-0.61173	-0.30551	-1.6746	0.427053	0.36759	-1.55777	-1.51896	-1.06944	-0.62027	-0.84486	-0.04298	-0.30422	-0.49137	-1.47668	-0.31658	-0.0582	-2.35654	-1.90975	-0.75323	-1.04291	-0.83166	0.363483	0.818241	-0.94242	-1.80775	-0.47696	-1.5192	0.435692	-0.6195	0.67108	0.064851	0.031744	-0.05768	0.157348	-0.58753
GENE312X	Cre08.g373500	Cre08.g373500	1	1.090884	-0.02499	-0.0465	0.103375	0.315029	-0.25012	0.417252	-0.31913	-0.32537	-0.08059	-0.05542	-0.54659	-0.62834	-0.52693	-0.56398	-0.65301	-0.40052	-0.8711	-1.24325	-1.14624	-0.40008	0.040232	-0.04816	-0.37249	-0.09077	0.03493	0.270897	-2.25314	-2.49042	-0.41533	-0.93952	-0.11446	0.192296	0.210353	-0.34788	-1.30544	-0.57689	-0.91744	0.324403	-0.07227	0.125624	-0.08465	0.327528	-0.28365	0.003477	-0.07095
GENE508X	Cre12.g553900	Cre12.g553900 CNG2; Cyclic-nucleotide gated potassium channel; null-allele mutant was isolated (PMID 29743196); AT4G22200.1; AKT2,AKT2/3,AKT3,KT2/3; potassium transport 2/3; (1 of 1) K04905 - potassium voltage-gated channel Eag-related subfamily H member 2 (KCNH2)	1	0.117737	0.068566	-0.12721	-0.30183	0.15787	-0.01901	0.073475	-0.52534	-0.164	-0.14065	0.024579	-0.21842	-0.03423	-0.10975	-0.03331	-0.27634	0.289501	0.022303	0.119234	-0.48345	0.011276	0.169353	-0.29521	-0.16211	-0.35106	0.06789	-0.19685	-0.88645	-1.24701	-0.29794	-0.7696	-0.23542	0.332404	-0.20534	0.291106	-1.28915	0.27534	-0.27152	-0.08819	-0.23214	0.332466	0.171144	0.206058	-0.09899	-0.20567	-0.14382
GENE40X	Cre01.g034100	Cre01.g034100 AT2G41790.1; Insulinase (Peptidase family M16) family protein; (1 of 2) K01408 - insulysin (IDE, ide)	1	0.483078	0.658233	0.47807	-1.8882	-0.48552	-0.27967	-0.09979	-0.93132	-0.49273	0.786933	0.045936	-0.32361	0.521382	-1.27688	0	0	0.945231	-0.77377	-0.81934	0.118499	0.041326	-1.03432	-0.29006	-0.10451	-0.737	-0.08125	-0.03928	-1.11765	-2.06782	0.145359	0.042478	-3.52479	-1.67803	-1.46455	2.065059	0.004279	-0.79483	0.01114	-0.36486	-0.16713	-0.41281	0.349712	0.689447	-0.33048	0.241789	-0.18013
GENE348X	Cre09.g397290	Cre09.g397290 (1 of 100) PTHR12393:SF6 - SPHINGOMYELIN PHOSPHODIESTERASE 2	1	-0.89917	-0.42512	-0.18805	-0.65152	0.012354	-0.64616	-0.31927	-0.344	0.144195	-0.34671	-0.50426	-0.16267	-0.27698	-0.5514	0.342752	0.604503	-0.44505	-1.48322	-0.05476	-1.00797	-0.53996	-1.50379	-0.45774	0.137266	0.080531	0.101288	-0.77528	0.167847	-0.21627	-0.63839	-0.67947	-3.06096	-1.11727	-1.87263	-0.27168	-1.70892	-0.87834	-1.05189	-0.33609	-0.65887	-0.23959	-0.80837	-0.97485	-0.76353	-0.87634	-1.55176
GENE165X	Cre03.g207200	Cre03.g207200 AT3G46450.1; SEC14 cytosolic factor family protein / phosphoglyceride transfer family protein; (1 of 18) PF00650 - CRAL/TRIO domain (CRAL_TRIO)	1	0.331543	-0.59159	0.986244	-0.07289	0.237013	0.22174	0.121417	0.506801	-0.48348	0.427019	0.884065	-0.58857	0.212661	-0.39385	0.545291	0.272964	-1.09179	-2.32722	-1.26599	0.098744	-0.47626	-5.12742	-0.25387	-0.51855	-0.51278	-0.49305	-1.131	-6.95137	-6.9459	-2.26245	-1.22099	-9.58292	-0.25716	-3.75129	-0.63807	-2.03731	-0.76377	-2.05098	-0.22825	0.527216	-0.91797	-0.17132	-1.39902	-0.86171	-0.33053	-1.00574
GENE263X	Cre07.g313900	Cre07.g313900	1	0.358607	0.008959	0.133066	-0.34083	0.128775	-0.84265	0.406356	-0.11879	-0.05984	0.527326	-1.36675	-0.29649	-0.04671	-0.23172	-0.12498	-0.24063	-0.30444	-0.45828	-1.31325	-0.33179	-0.51113	0.136483	-0.3663	-1.1557	-0.5997	-0.5372	-0.05162	-1.09183	-1.25946	-0.25714	-0.58355	-5.24778	-0.05299	-1.68892	-1.04709	-1.52076	-0.31413	-0.30991	-0.78275	-0.8805	-0.66447	-0.76346	-0.31817	-0.74493	-0.91648	-0.71735
GENE553X	Cre13.g603225	Cre13.g603225 (1 of 2) K03924 - MoxR-like ATPase (moxR)	1	0.041844	-0.07092	-0.04336	-0.09084	0.035746	-0.15579	-0.18746	0.01971	-0.01256	-1.19026	-0.22999	-0.17675	-0.21157	0.333691	-0.04296	0.338771	-0.84648	-1.05684	-0.59363	0.473463	0.66006	0.692271	-0.30382	0.464311	-0.96862	-0.52322	-0.00716	-0.83959	-1.39355	-0.34598	-0.21975	-1.49478	-0.47662	0.322574	-0.34584	0.365552	0.786275	0.17443	-0.10143	0.32425	0.278022	0.388393	0.532869	0.037558	0.016226	0.557845
GENE671X	Cre17.g735876	Cre17.g735876	1	-0.25467	-0.04696	0.064173	-0.12179	-0.00255	-0.13762	-0.02902	-0.13642	0.330826	0.064701	-0.6508	-0.1369	-0.05831	-0.51465	0.048816	0.125576	-0.20485	0.768076	-0.17458	-0.14819	-0.18832	-0.03265	-0.29274	-0.2109	0.049677	-0.08055	-0.49229	-0.46679	-0.39565	-0.64477	-0.45129	-3.45298	0.060813	0.662742	0.155854	0.557003	0.627061	0.189868	-0.16884	0.121279	0.456116	0.147038	0.196292	0.516101	0.370151	0.40108
GENE413X	Cre10.g453900	Cre10.g453900 CYN71; Cyclophilin; Peptidyl-prolyl cis-trans isomerase (rotamase), cyclophilin type; similar to AtCYP71; null-allele mutant was isolated (PMID 29743196); AT3G44600.1; CYP71; cyclophilin71; (1 of 1) K12736 - peptidylprolyl isomerase domain and WD repeat-containing protein 1 [EC:5.2.1.8] (PPWD1)	1	-1.83287	-0.03057	1.797261	-1.04792	0	0.445373	0	0	-0.21648	-0.93522	-1.28709	-1.80889	-1.5976	0	0	0	0	0	0	0	0	0	0	0	0	0	-0.28856	-5.72565	-3.3837	-2.14493	-1.93201	-9.58292	0	0.517416	2.470328	1.853925	1.486677	1.036869	0.176688	-0.79219	0.13814	0.278996	-0.19373	0.512629	0.125013	0.791614
GENE463X	Cre12.g512050	Cre12.g512050 (1 of 49) 2.7.10.2 - Non-specific protein-tyrosine kinase / Cytoplasmic protein tyrosine kinase	1	0.112521	-0.01417	-0.23991	-0.2207	-0.24053	-0.51924	0.181764	-0.16595	0.047434	-0.16601	-0.43347	-0.42191	0.075347	-0.35017	-0.38319	-0.43789	-0.35048	-0.25173	-0.28483	0.202425	0.046903	-0.21173	0.29995	0.078844	0.135246	-0.33772	-0.06438	-0.38526	-0.97555	-0.13799	-0.40984	-2.39657	-0.59501	-0.42999	0.098631	-0.2979	0.330372	0.618861	0.136954	0.205608	0.026739	0.14908	0.260446	0.231281	0.011404	0.0342
GENE69X	Cre02.g091750	Cre02.g091750 AT5G26570.1; ATGWD3,OK1,PWD; catalytics;carbohydrate kinases;phosphoglucan, water dikinases; (1 of 4) 2.7.9.5 - Phosphoglucan, water dikinase	1	0.00776	-0.66675	-0.15144	-0.27736	-0.44573	-0.48127	0.462678	0.26546	-0.28732	-0.85441	0.063365	0.250119	0.202318	-0.54328	-0.7369	-0.95984	0.04888	-0.92737	0.245227	-1.03513	-0.16404	-0.22374	-0.65996	-0.24669	-0.96203	0.237512	0.002548	-0.87708	-1.93162	-1.22804	-0.85781	-4.4058	0.079443	0.955443	1.304601	-0.14743	0.452341	0.297728	-0.26484	-0.35641	0.360535	0.199547	-0.00444	0.193827	-0.04819	0.357753
GENE554X	Cre13.g603700	Cre13.g603700 DII4; Actin, flagellar inner arm dynein subunit; Actin encoded by the IDA5 locus [gi:34581636, PMID: 9151671]; flagellar inner arm dynein subunit; present in Inner Arm Dynein species a b c d e g and some minor species; AT3G12110.1; ACT11; actin-11; (1 of 1) K10355 - actin, other eukaryote (ACTF)	1	0.110373	0.299707	-0.14521	-0.2585	-0.17729	-0.10537	-0.46383	-0.73972	-0.14656	0.095608	0.266763	0.352322	-0.13611	-0.02574	-0.52713	-0.61171	0.175328	0.312521	0.090122	-0.1218	-0.19359	0.464682	0.036055	0.110845	0.687508	0.772758	0.83127	-1.48565	-2.20367	0.224373	0.018191	-2.63793	-0.0018	-0.66354	-1.09652	-0.04668	-0.16271	0.162508	0.054246	0.32551	0.299967	0.554145	0.372968	0.246091	0.455484	0.372598
GENE288X	Cre07.g345031	Cre07.g345031	1	-0.35119	0.28973	-0.86328	-0.55901	0.291635	0	-0.65094	-0.07517	-0.52813	0.573854	-0.40439	-0.05187	0.107477	-0.08162	0.818776	0.908818	-0.79016	0.198677	-0.17492	-0.19985	-0.12235	-0.48	-0.40066	0.034607	-2.12462	0.27372	-0.66222	-1.97639	-3.90597	-1.3592	-0.94397	-0.33838	-0.84746	0.425976	-0.4586	-1.20947	-0.74762	0.270745	-0.40376	-0.60553	-0.47887	-0.77037	-1.04187	-0.99837	-0.39192	-1.15652
GENE385X	Cre10.g427750	Cre10.g427750 KIN9-3; Kinesin motor protein; kinesin-9 family; AT1G21730.1; P-loop containing nucleoside triphosphate hydrolases superfamily protein; (1 of 3) K10397 - kinesin family member 6/9 (KIF6_9)	1	0.267243	-0.09727	0.10532	0.177318	0.195551	-0.09473	-0.08101	-0.38077	0.011614	-0.24269	-0.90657	-0.63485	0.376804	0	0.5199	-0.00237	-0.37522	-1.33475	-1.33921	-1.10256	1.149429	-0.11334	0.308472	-0.1399	0	0	0.130106	-1.06457	-2.17447	-0.29535	-0.26487	0.315364	-1.09465	1.31085	-0.48422	-1.06053	-0.38609	-0.86171	-0.1202	-0.52733	-0.42906	-0.33791	-0.23636	-0.15741	-0.20404	-0.35155
GENE120X	Cre03.g156800	Cre03.g156800	1	-0.88133	-0.41295	-0.13289	-0.00791	0.44084	-0.32328	-1.3822	-1.57681	-0.38173	0.769127	0.392034	-0.78064	-0.83631	-0.00294	-0.57042	-0.60371	-1.51688	0.57338	-0.25675	0.761986	0.310589	0.351937	-0.08363	0.13091	-1.22802	-1.03579	-0.54995	-2.50561	-3.06466	-2.04776	-0.83536	-1.99004	-1.45471	0.763343	0.014449	-2.60971	-0.92071	-0.56534	-0.17639	-0.20168	0.228212	0.747799	0.104518	-0.02339	-0.65689	-0.33138
GENE579X	Cre14.g626500	Cre14.g626500 AT2G43770.1; Transducin/WD40 repeat-like superfamily protein; (1 of 15) PTHR22844 - F-BOX AND WD40 DOMAIN PROTEIN	1	-4.21827	-0.46871	-1.15691	-0.2212	0.096249	-0.10273	-0.0437	0.228169	0.319313	-0.42591	0.362099	-0.03513	-0.0579	0.714755	-0.01099	0.535228	-0.40124	-0.08976	0.174619	0.389262	0.588126	0.873152	0.982906	1.200281	-0.22806	-0.37146	0.120199	-2.08956	-1.8266	-0.54627	-0.50353	-1.12033	-0.77776	0.975367	-1.91464	-1.13887	-0.19397	-0.36921	0.320851	0.049626	0.159501	-0.30064	-0.3455	-0.18328	-0.00907	-0.6257
GENE631X	Cre16.g677382	Cre16.g677382 AT5G67300.1; ATMYB44,ATMYBR1,MYB44,MYBR1; myb domain protein r1; (1 of 23) PTHR10641 - MYB-LIKE DNA-BINDING PROTEIN MYB	1	0.125608	-0.37423	0.003631	-0.00026	-0.0272	-0.08142	0.08779	-0.06954	0.070245	0.168165	0.274405	-0.12221	-0.21762	-0.25957	-0.08708	0.289867	-0.67443	-0.01422	-0.35561	0.335343	-0.42663	-0.27965	0.188849	0.176656	-0.51008	0.27147	-0.07571	-2.39553	-1.78362	-0.63524	-0.74016	-0.83226	0.271223	0.092193	0.293863	0.52202	-0.54489	-0.4728	-0.1607	-0.25398	-0.48493	0.094426	0.016704	-0.3147	-0.08693	-0.16274
GENE498X	Cre12.g546300	Cre12.g546300 AT5G50840.2; (1 of 1) PTHR16127//PTHR16127:SF13 - TAXILIN // PROTEIN T22C1.6	1	-0.16904	0.101909	-0.41122	-0.57257	0.211826	-0.92549	-1.01348	-0.97322	-0.3162	-0.18727	-0.2374	0.348391	-0.47357	0.524834	-0.44362	-0.35254	0	0	0	0.511507	0.518751	0.280849	0.919222	0.141968	-0.86113	-0.0982	-0.49541	-5.92778	-6.46353	-2.15957	-2.0421	-4.51581	-1.39926	1.043243	0.933021	0.631811	1.314644	0.991249	-0.83531	-1.127	-0.38	-0.32608	0.177611	-0.31586	0.05433	-0.39898
GENE517X	Cre12.g560550	Cre12.g560550 MTF1; Methionyl-tRNA formyltransferase; Putative methionyl-tRNA formyltransferase (methionyl-tRNA transformylase [MTF]). Probably localised in the chloroplast rather than the mitochondrion.; AT1G66520.1; pde194; formyltransferase, putative; (1 of 2) 2.1.2.9 - Methionyl-tRNA formyltransferase / transformylase	1	-0.1732	0.363051	-1.54348	-1.39892	0.043864	-0.39047	0	0	0	0.63431	-0.41463	-1.50194	0.147345	0	0.41769	-0.05074	0	0	0	1.065117	0.093343	1.109961	-0.22207	-1.26968	0	-1.37122	-3.04077	-9.162	-7.5715	-5.08606	-6.04044	-2.64836	-1.23312	0.601897	2.65889	1.025288	1.999636	0.346811	-0.20362	-1.31947	-0.47889	-0.314	0.175117	-0.19112	-0.59494	-0.58911
GENE458X	Cre12.g499400	Cre12.g499400 CYN18-2; Cyclophilin; Peptidyl-prolyl cis-trans isomerase (rotamase), cyclophilin type; cytosolic; similar to AtCYP18-2 and AtCYP19-2; AT2G36130.1; Cyclophilin-like peptidyl-prolyl cis-trans isomerase family protein; (1 of 1) K12733 - peptidyl-prolyl cis-trans isomerase-like 1 (PPIL1)	1	-0.28644	0.185055	-0.10401	-0.20191	-0.08451	-0.21936	-1.22781	-0.29741	-0.13277	-0.11359	-0.27877	-0.58279	0.085414	0.20108	0.020962	0.161136	-0.33357	-0.38349	-0.63941	0.50595	0.29186	-0.43253	0.049432	-0.06106	-0.31727	0.041454	-0.14754	-2.23935	-3.30363	-0.70771	-1.39947	-2.22304	-0.7488	0.821911	-0.5375	-0.93767	-0.13038	-0.61182	-0.32495	-0.11088	-0.06536	0.260503	-0.01319	0.378742	0.38637	0.088709
GENE446X	Cre11.g478240	Cre11.g478240 AT5G42970.1; ATS4,COP14,COP8,CSN4,EMB134,FUS4,FUS8; Proteasome component (PCI) domain protein; (1 of 1) K12178 - COP9 signalosome complex subunit 4 (COPS4, CSN4)	1	0.405985	0.161047	-0.90843	-0.75849	-0.19372	-0.55465	-0.06602	-0.88631	-1.11602	-0.03968	0.443448	0.154584	-0.42873	-0.10004	-0.07362	0.090467	0.859667	-0.31362	0.273076	-0.28604	0.110123	0.575938	0.034212	0.416783	-0.07123	-0.19674	-0.28046	-3.31071	-3.0555	-1.47876	-1.49754	-0.65617	-1.8061	1.311719	-0.02298	-2.50399	0.030799	-0.70094	-0.90694	-0.0381	-0.1149	-0.08001	-0.18315	0.2197	0.397871	0.156302
GENE269X	Cre07.g325740	Cre07.g325740 PTB3; Sodium/phosphate symporter; Putative phosphate transporter, similar to yeast Pho89 and Neurospora PHO4 probable Na+/Pi symporters; clusters with PTB3 on scaffold 81. PTB2 and PTB3 are flanked by transposable element sequences, suggesting a possible means of gene duplication.; AT3G26570.1; ORF02,PHT2;1; phosphate transporter 2;1; (1 of 9) K14640 - solute carrier family 20 (sodi…	1	0.438822	-0.23713	-0.33809	-0.81047	0.191361	-0.17223	0.014969	-0.50311	-0.34429	0.329795	-0.35264	-0.17731	-0.3267	0.227375	0.003137	0.104762	-0.9708	-0.11954	-1.26273	-0.44048	0.421108	-0.43715	-0.01186	0.111026	-0.14547	-0.22063	-0.03258	-1.20053	-2.54897	-0.7197	-0.80872	-0.79122	-0.28446	1.929551	0.291871	-1.39161	-0.63407	-0.93285	-0.23532	0.230982	-0.07303	0.169452	0.673402	0.370278	0.247458	-0.07939
GENE646X	Cre17.g697950	Cre17.g697950 AAA3; Plastidic ADP/ATP translocase; ADP,ATP carrier protein; belongs to a plant-specific transporter family; AT1G15500.1; ATNTT2; TLC ATP/ADP transporter; (1 of 3) K03301 - ATP:ADP antiporter, AAA family (TC.AAA)	1	0.109481	0.204125	-0.11081	-0.7696	-0.01466	-0.54891	0.120569	-0.46946	-0.32443	-0.28325	-0.4475	0.01627	-0.49352	-0.02679	-0.19157	-0.24309	1.26091	-0.00586	0.153299	0.727198	-0.03428	-0.20266	-0.46388	0.090306	-0.45705	-0.08169	0.310441	-1.265	-2.00019	0.061717	0.141599	-4.94767	-0.72721	0.998386	0.582297	-0.62406	0.377029	-0.39073	0.365791	0.080906	0.847083	-0.01849	0.168054	0.155423	0.387462	0.096362
GENE251X	Cre06.g297400	Cre06.g297400 AT1G23740.1; Oxidoreductase, zinc-binding dehydrogenase family protein; (1 of 1) 1.3.1.74 - 2-alkenal reductase (NAD(P)(+)) / NADPH:2-alkenal alpha,beta-hydrogenase	1	-0.22832	-0.33229	-1.25082	-0.26537	-0.01917	-1.258	-0.22174	-0.40533	0.063887	-0.38423	-0.0724	-0.79766	-0.70925	0.223101	-0.87808	-0.22057	-0.61353	0.189911	0.083139	0.752367	-0.35238	0.916983	-0.81875	-1.15741	-1.15016	-0.80184	0.067563	-1.5124	-2.21766	-0.45376	-0.47969	-5.24586	-3.13166	-0.11327	-0.9161	-2.6631	-0.71296	-0.96671	-0.4381	-0.07606	-0.42363	0.052811	-0.55318	-0.85031	-0.39974	-0.92976
GENE34X	Cre01.g028450	Cre01.g028450 AT3G19630.1; Radical SAM superfamily protein; (1 of 1) PTHR30544//PTHR30544:SF2 - 23S RRNA METHYLTRANSFERASE // SUBFAMILY NOT NAMED	1	1.804206	-0.07331	-0.21485	-0.62926	0.107161	0.153587	0.472539	0.184424	0.258007	0.699875	-0.0173	-0.32119	0.623397	-0.89737	-0.50645	-0.65442	0.399604	0.130755	0.560768	0.57935	-0.33354	0.293621	-0.33885	0.23529	-0.13699	0.217552	-0.88324	-3.93872	-3.93872	-1.07945	-2.27185	-2.50623	-2.42727	0.13443	2.124622	-1.62488	0.062801	-0.1208	-0.06751	0.205855	0.032789	0.088496	0.504787	0.420743	0.276985	0.180267
GENE268X	Cre07.g322176	Cre07.g322176 AT1G29940.1; NRPA2; nuclear RNA polymerase A2; (1 of 1) K03002 - DNA-directed RNA polymerase I subunit RPA2 (RPA2, POLR1B)	1	0.259859	0.677706	0.255445	-0.09688	0.285029	0.054155	0.193404	-0.02632	0.053734	0.440557	0.122563	0.156908	0.041154	0.102863	-0.104	0.200595	0.333989	-0.06978	0.483852	-0.97434	-0.06614	-0.19985	-0.22213	0.452536	-0.28006	-0.46034	-0.50787	-1.69845	-4.1536	-0.95092	-0.79183	-2.38536	-1.16906	-0.38766	-0.11802	-1.26587	0.750409	0.635533	0.166456	0.510024	0.503472	0.441218	0.751035	0.277229	0.160953	0.18485
GENE140X	Cre03.g181900	Cre03.g181900	1	0.049932	0.146928	-0.32849	-0.43328	0.010785	-0.05088	-0.2434	-0.51477	-0.39902	0.041565	-0.26027	-0.58292	-0.44435	-0.03492	0.216811	-0.06777	-1.23717	-0.35091	-1.15074	0.289178	0.151081	-2.42276	-0.36098	0.193245	-0.85585	-0.57884	-0.1161	-3.31455	-4.8138	-0.98008	-1.07652	-3.12394	-2.57554	0.558667	0.659746	-3.08087	-0.82961	-1.52273	-0.53354	0.634913	0.427945	-0.3455	0.470213	0.320738	0.245207	0.200559
GENE495X	Cre12.g543302	Cre12.g543302 AT4G31170.3; Protein kinase superfamily protein; (1 of 40) PTHR23257//PTHR23257:SF513 - SERINE-THREONINE PROTEIN KINASE // SUBFAMILY NOT NAMED	1	0.26996	-0.69566	-0.61938	-0.24139	-0.3943	0.210113	-0.53063	-0.74793	-0.37537	-0.32156	0.070959	0.163997	-0.40218	-0.26849	-0.65429	-0.68663	-0.10343	-0.83173	-0.78318	0.170523	0.018741	-0.97474	0.42463	0.151401	-0.67782	-0.11687	-0.25189	-1.88915	-2.69577	-0.4954	-0.55633	-3.59389	-1.70398	0.334395	-0.10723	-0.66047	-0.0995	-0.77069	0.13658	-0.28378	0.713699	0.113408	0.529762	0.471197	0.079916	-0.39988
GENE575X	Cre14.g621351	Cre14.g621351 AT4G02260.1; AT-RSH1,ATRSH1,RSH1; RELA/SPOT homolog 1; (1 of 1) PTHR21262//PTHR21262:SF7 - GUANOSINE-3',5'-BIS DIPHOSPHATE 3'-PYROPHOSPHOHYDROLASE // SUBFAMILY NOT NAMED	1	0.638383	0.29854	-0.2045	-0.58808	-0.34455	0.159646	-0.69759	-0.3317	0.082873	-0.46467	-0.83131	-0.53573	-0.24833	-0.00921	0.03309	0.272841	-1.51826	-1.34309	-1.43013	0.062599	-0.55372	-0.33859	-0.08902	-0.22533	-1.06269	-1.45905	-0.36347	-4.92622	-3.728	-1.2096	-1.13947	-4.64916	-1.25269	1.110741	-0.27695	-0.24469	-0.77295	-0.55153	-0.55155	0.205028	-0.11644	-0.05683	0.393816	-0.38937	0.092064	0.158572
GENE419X	Cre10.g458600	Cre10.g458600 FAP245; Flagellar Associated Protein 245; Flagellar Associated Protein, found in the flagellar proteome	1	0.679122	-0.22126	0.18575	-0.66074	0.131044	0.510962	-0.24742	-0.42468	-0.12949	0.047207	-0.86346	-0.37089	-0.4026	0.229734	-0.59829	-0.53428	-0.51394	0.014775	-0.10061	0.222859	0.162107	0.052874	-0.00107	-0.52535	-0.09875	-0.42303	0.244686	-3.14737	-3.15975	-0.08913	-1.13434	-2.68912	-1.46301	-0.18413	0.029462	-1.89361	-0.77965	-1.11288	-0.32821	-0.83928	0.012183	0.033568	0.048671	-0.66375	-0.4312	-0.99969
GENE582X	Cre14.g630750	Cre14.g630750 MAPKKK10; Mitogen-Activated Protein Kinase Kinase Kinase; MAP3K1; AT5G53890.1; AtPSKR2,PSKR2; phytosylfokine-alpha receptor 2; (1 of 46) PTHR23257//PTHR23257:SF394 - SERINE-THREONINE PROTEIN KINASE // SUBFAMILY NOT NAMED	1	-0.3296	-0.14455	-0.41555	-0.35238	-0.00244	-0.43156	0.231515	-0.29251	-0.54263	0.060464	-0.63185	-0.38081	-0.13103	0.302406	0.105774	-0.18122	0.465504	-0.01761	0.103543	-0.39937	-0.26354	-0.81707	-0.6175	-0.55577	-0.86889	-0.4999	0.10932	-2.90702	-3.22338	-0.55069	-0.29897	-1.79793	-2.07226	1.030874	-1.07129	-1.22569	-0.52507	-0.13603	-0.10453	-0.49164	-0.19647	-0.26075	-0.18124	-0.40248	-0.37657	-0.34574
GENE506X	Cre12.g550900	Cre12.g550900 SSD3; Sterol sensing domain protein; sterol sensing domain protein similar to Arabidopsis protein and similar to Niemann-Pick disease protein; AT1G42470.1; Patched family protein; (1 of 1) K12385 - Niemann-Pick C1 protein (NPC1)	1	-0.45967	-0.2662	-0.27773	-0.97719	0.213422	-0.61832	0.010359	-0.47409	-0.29389	0.04931	0.034546	-0.68872	-0.18517	0.125443	0.226281	0.250801	0.15386	0.318155	0.241446	-0.49046	-0.30204	-0.11103	-0.47944	0.167469	-0.54585	-0.36518	-0.15524	-3.19654	-3.34624	-0.89731	-1.15173	-4.00478	-1.53615	1.208737	-1.55143	-1.44953	-0.44479	-0.82984	-0.06019	-0.59448	0.041684	-0.07807	-0.19456	-0.4277	-0.09599	-0.29417
GENE322X	Cre08.g384700	Cre08.g384700 DMA3; Putative DNA methylase; Putative DNA methylase, N-6 adenine-specific; possibly a ribosomal L11 methyltransferase; AT4G28830.1; S-adenosyl-L-methionine-dependent methyltransferases superfamily protein; (1 of 1) KOG3420 - Predicted RNA methylase	1	1.056042	0.454845	-0.22447	-0.49439	-0.05756	-0.10875	-0.02551	-0.26848	-0.05725	-0.42826	-0.2391	-0.1394	-0.41893	0.252304	0.371329	0.60755	-0.20512	-0.51952	-0.15373	-0.13087	-0.15647	-0.0341	0.041959	0.196398	-1.55343	-1.15825	-0.20281	-3.11442	-4.62294	-0.596	-0.92744	-5.7008	-2.45368	0.949134	-1.32461	-1.49923	-0.22616	-0.96091	-0.3944	-0.31661	-0.16371	0.252188	0.579103	0.49957	0.027128	-0.54523
GENE572X	Cre14.g617650	Cre14.g617650 PDE1; 3',5'-cyclic-nucleotide phosphodiesterase; Ca+-calmodulin dependent 3',5'-cyclic-nucleotide phosphodiesterase similar to that from Mus musculus: PDE1B_mouse. Adjacent to PDE2 and PDE3; (1 of 18) 3.1.4.17 - 3',5'-cyclic-nucleotide phosphodiesterase / Cyclic AMP phosphodiesterase	1	0.479043	0.334337	0.073944	-0.00757	0.071347	-0.06975	-0.04476	-0.36733	-0.25184	-0.26092	-0.4268	-0.34964	0.121282	0.249272	0.005811	0.056822	0.587282	-0.71088	0.287451	0.180695	-0.16734	-0.74957	0.428892	0.000667	-0.46635	-0.06481	-0.54671	-4.32787	-3.38521	-1.16911	-0.98918	-3.22976	-1.79728	1.085918	-0.22449	-1.05807	0.100744	-0.33586	-0.5608	-0.312	0.036949	0.033681	0.020996	-0.14643	-0.43317	-0.11866
GENE122X	Cre03.g164850	Cre03.g164850 (1 of 5) PF13391 - HNH endonuclease (HNH_2)	1	0.098547	0.184495	0.267138	-1.08709	-0.19096	0.457336	-0.19222	-0.77388	0.387853	-0.00131	-0.43472	-0.59473	-0.41112	0.013415	-0.78407	-0.55695	-1.29425	-0.6677	-0.13601	-0.365	0.321878	-1.26673	-0.96764	0.048391	-0.41372	-0.30293	-0.37464	-3.99027	-3.38929	-0.78582	-1.71366	-5.01806	-3.19644	1.151628	0.429255	-3.05335	-0.07662	-0.6072	-0.20306	0.609769	0.658622	0.795294	0.683046	0.497878	0.483699	0.373304
GENE183X	Cre04.g220300	Cre04.g220300 AT5G16750.1; TOZ; Transducin family protein / WD-40 repeat family protein; (1 of 49) PTHR22847 - WD40 REPEAT PROTEIN	1	0.1323	-0.27443	-1.04934	0.007832	0.080496	0.037865	-0.06875	-0.32081	-0.06881	0.140258	-0.17838	-0.57314	-0.26632	-0.43263	-0.79531	-1.08656	-0.87958	-1.15864	-1.20897	0.290585	-0.33458	1.163305	0.062546	-0.70879	-0.59223	-0.28618	-0.07124	-2.52358	-1.91283	-0.87108	-1.19896	-2.26434	-2.62817	0.197478	-0.11573	-1.49745	0.117323	-0.51632	-0.44976	-0.19424	0.343721	0.210469	0.104776	0.235462	0.201212	-0.04315
GENE486X	Cre12.g533500	Cre12.g533500 (1 of 6) PF00211//PF13416 - Adenylate and Guanylate cyclase catalytic domain (Guanylate_cyc) // Bacterial extracellular solute-binding protein (SBP_bac_8)	1	0.292162	-0.3248	-0.52352	0.064615	0.195344	0.058994	-0.08078	0.000377	0.215588	-0.1151	0.013332	-0.50657	0.011881	0.120013	-0.04095	-0.00728	-0.06841	0.497077	0.922965	0.383686	0.356107	0.416132	0.449016	0.264352	0.285793	0.083115	-0.41356	-0.61158	-0.528	-0.17615	-0.37863	-1.88302	-0.0646	-0.43471	-0.40684	-0.60379	-0.78054	-0.16554	-0.06156	-0.3104	-0.22529	-0.13487	-0.19957	0.015423	-0.45098	-0.37928
GENE125X	Cre03.g166950	Cre03.g166950 PGM5; Phosphoglycerate mutase; Phosphoglycerate/bisphosphoglycerate mutase family protein (PGAM) [EC 5.4.2.1]l; AT1G22170.1; Phosphoglycerate mutase family protein; (1 of 1) K01834 - 2,3-bisphosphoglycerate-dependent phosphoglycerate mutase (PGAM, gpmA)	1	0.292425	-0.09094	-0.09536	-0.60719	-0.31955	-0.14332	0.243488	0.177334	-0.26813	-0.13124	0.448497	0.190625	-0.09597	0.137062	0.261547	0.848819	-0.22348	0.437246	0.28659	0.18684	0.151054	-0.13131	0.809831	0.722076	0.406743	0.122535	-0.77187	-1.82837	-2.43976	-0.48412	-0.73398	-0.11633	-0.44898	0.557405	-1.01787	-0.38578	-0.43352	-0.43943	0.173421	-0.21186	-0.33306	-0.18317	-0.7242	-0.26521	-0.33263	-0.02296
GENE397X	Cre10.g434600	Cre10.g434600 FAP148; Cation Channel Domain Flagellar Associated Protein 148; Flagellar Associated Protein with cation channel domain, found in the flagellar proteome; AT5G16750.1; TOZ; Transducin family protein / WD-40 repeat family protein; (1 of 1) PTHR22847//PTHR22847:SF493 - WD40 REPEAT PROTEIN // SUBFAMILY NOT NAMED	1	0.353643	0.416692	-0.18659	-0.38541	0.198258	-0.64112	-0.88613	-0.96569	-1.15067	0.061282	-0.41036	-0.37475	-0.14134	-0.33242	0.00872	-0.06743	1.037653	0.697332	0.431617	0.336531	0.318	0.353176	-0.00614	-0.2298	-0.18102	-0.24571	-0.456	-1.47429	-2.01891	-0.98532	-1.32033	-0.62981	-1.06174	-0.5202	-0.76358	-0.42924	-0.4627	-0.31666	-0.1923	-0.07819	-0.32533	-0.07975	-0.17415	-0.48361	-0.27366	-0.60406
GENE384X	Cre10.g425251	Cre10.g425251	1	1.036128	0.432694	0.141613	-0.35982	0.154616	0.152964	-0.4102	-0.41909	-0.21652	0.029465	-1.14286	-0.38073	-0.36631	0.462261	-0.05376	0.112534	-0.23838	0.40518	0.071548	0.301897	0.015731	0.760847	0.149122	0.166282	-0.59411	-0.56504	0.052529	-1.61873	-3.15392	-0.32835	-0.19632	-3.86735	-1.16532	0.785825	-1.30583	-0.85354	-0.83635	0.137784	0.01822	-0.71142	-0.37905	-0.63161	-0.27496	-0.60088	-0.90369	-0.45094
GENE417X	Cre10.g457331	Cre10.g457331 (1 of 28) PTHR31600//PTHR31600:SF2 - FAMILY NOT NAMED // TINY MACROCYSTS PROTEIN B-RELATED	1	-0.41152	-0.22175	-0.11517	-0.24165	0.153084	0.053405	-0.25282	-0.1381	-0.01664	0.126298	0.165496	-0.21752	-0.10982	0.734586	0.263676	0.138696	0.452343	0.538058	0.689034	-0.5222	-0.45055	-0.51274	0.052508	0.010966	-1.26914	0.19524	-0.21522	-1.88566	-2.2671	-0.76562	-0.57426	-1.85116	-0.82116	0.027643	-0.09965	0.060136	0.095529	-0.05917	-0.08406	0.071507	0.252518	0.170094	4.48E-05	0.143479	0.126593	-0.12277
GENE66X	Cre02.g088400	Cre02.g088400 DEG1; Deg protease; serine protease, trypsin family, DegP type (HtrA) (protease Do) most similar to At3g27925 (DegP1) and to degP5, localized in thylakoid membrane, lumen side [PMID: 15137941]; probably results from a recent duplication of DEG1 gene which yielded also divergent DEG1B; one C-terminal PDZ domain, probably involved in substrate recognition and protease activation [PMID…	1	-0.30146	1.008106	1.803299	-0.09998	-0.04185	-0.18975	-0.02752	0.183853	-0.13898	0.241723	-1.32845	-0.65092	0.127779	0.995016	0.259184	0.184183	1.327555	0.9123	0.620359	1.388793	0.345315	1.497391	0.653917	-0.56162	-0.41641	-0.36364	0.668608	-0.59895	-0.96263	0.429249	0.553761	-1.599	-0.32619	-0.2815	-0.23882	0.131923	0.423456	-0.19765	0.048707	0.061742	-0.14929	-0.13529	-0.14977	0.097675	-0.08137	-0.09987
GENE114X	Cre03.g150600	Cre03.g150600 AT1G65950.1; Protein kinase superfamily protein; (1 of 1) PTHR10566:SF59 - SERINE/THREONINE-PROTEIN KINASE ABKD-RELATED	1	-0.40032	0.460316	0.323251	0.565687	0.107941	0.074962	0.175405	0.322415	-0.00644	0.617411	-1.48678	0.122976	-0.06928	0.295955	-0.18959	-0.14681	0.167386	-0.03965	-0.53555	0.724856	0.078837	1.214905	0.650521	0.783485	0.233318	-0.00454	0.054725	-2.12942	-0.998	0.447536	-0.27586	-0.65025	0.510285	0.224661	0.032511	0.798017	0.271207	0.079289	0.113714	0.754922	0.120506	0.016286	-0.04053	0.238081	0.350045	0.768865
GENE416X	Cre10.g457150	Cre10.g457150 AT1G35220.1; (1 of 1) KOG3707 - Uncharacterized conserved protein	1	0.09339	-0.13976	-0.13075	-0.27966	-0.07449	-0.19599	-0.30073	-0.18868	0.038318	0.39143	-0.54703	0.093298	-0.19497	-0.46324	-0.21092	-0.13059	0.360419	0.823978	0.358435	0.269039	-0.39722	-0.81529	-0.15395	0.119161	-0.15484	-0.26472	-0.04564	-2.39544	-1.95559	-0.5553	-0.69296	-0.19304	-0.34743	-1.75346	0.098915	-0.29416	-0.58881	-0.22824	-0.5423	0.385432	0.220809	0.575662	-0.00504	-0.29363	0.175275	-0.03644
GENE562X	Cre14.g610501	Cre14.g610501 Short-chain dehydrogenase/reductase; Putative 3-oxoacyl-[acyl-carrier-protein] reductase-related; AT2G29260.1; NAD(P)-binding Rossmann-fold superfamily protein; (1 of 1) KOG0725//KOG1205 - Reductases with broad range of substrate specificities // Predicted dehydrogenase	1	0.349295	0.348635	0.286267	0.115821	-0.01408	-0.11686	-0.56181	-0.18989	-0.09148	0.02189	-0.24496	0.35997	-0.03735	-0.25477	-1.16298	-0.01442	1.032433	1.153634	1.005606	-0.21922	-0.27803	-0.61712	-0.13325	-0.17675	0.457175	-1.10581	-0.24094	-0.52205	-0.93183	0.573361	-0.54791	-0.63775	-0.20978	-1.58874	0.23077	-1.15464	-0.99819	0.048557	0.509071	-0.22858	0.524028	1.033103	-0.18925	0.253646	0.273178	0.374487
GENE376X	Cre09.g410050	Cre09.g410050 putative Cation-transporting ATPase; High homology to bacterial genes; related to Cation-transporting ATPase pma1; AT1G07810.1; ACA3,ATECA1,ECA1; ER-type Ca2+-ATPase 1; (1 of 3) PF00122//PF00689//PF00690//PF13246 - E1-E2 ATPase (E1-E2_ATPase) // Cation transporting ATPase, C-terminus (Cation_ATPase_C) // Cation transporter/ATPase, N-terminus (Cation_ATPase_N) // Cation transport ATP…	1	-0.22413	-0.16482	-0.56494	-3.89641	-3.52999	-0.41899	-0.2696	-0.23975	0.041559	0.181842	0.611246	0.255887	-0.40955	0.463581	0.202362	0.504694	0.082718	-0.09293	-0.27505	-0.7891	-0.10374	-0.33657	-0.18614	0.006144	-0.08295	-0.07733	-0.35162	-0.2052	-0.53063	-0.30906	0.089933	0.308267	-0.38078	-0.20267	-0.13367	0.228039	-0.1154	-0.23204	-0.1058	-0.08096	-0.03784	0.261793	-0.55883	0.237437	0.256472	-0.1406
GENE440X	Cre11.g468600	Cre11.g468600 Hypothetical protein	1	-0.17973	0.186648	0.405501	-0.16626	-0.21616	0.209906	0.079802	-0.10021	0.017465	-0.10748	-0.33087	-0.324	0.453071	-0.72534	0.632464	0.759793	0.308183	-0.46059	-0.3204	0.674496	0.473599	1.845643	1.401756	0.807737	-0.00296	0.532013	-0.32247	0.274937	0.038787	-0.0709	0.116613	0.114409	1.155716	0.169059	0.367599	1.110178	0.721205	0.04137	0.408662	0.598791	-0.53424	0.245669	0.443928	0.395191	0.52448	-0.21232
GENE184X	Cre04.g220850	Cre04.g220850 AT3G21090.1; ABC-2 type transporter family protein; (1 of 4) 3.6.3.43 - Peptide-transporting ATPase	1	0.42937	-0.19637	-0.26644	-0.42863	0.20824	-0.26317	0.071383	-0.251	0.226839	0.308518	-0.03601	-0.2837	-0.32579	0.142017	0.302183	0.044358	0.020488	-0.55741	-0.13574	0.299209	0.114373	-0.13112	-0.30669	-0.0521	-0.6584	-0.34285	0.05328	-0.70428	-0.99512	-0.38295	-0.40622	-0.1685	-0.60095	-0.43553	1.029338	-0.50333	0.061359	-0.74258	-0.11796	0.261169	-0.283	0.41933	0.344653	0.035658	0.377447	0.430034
GENE220X	Cre06.g269200	Cre06.g269200 CYA7; Adenylate cyclase; possible guanylate or adenylate cyclase; AT2G25790.1; Leucine-rich receptor-like protein kinase family protein; (1 of 2) 2.7.11.1//4.6.1.1 - Non-specific serine/threonine protein kinase / Threonine-specific protein kinase // Adenylate cyclase / ATP pyrophosphate-lyase	1	-0.02642	-0.10095	-0.15867	-0.28867	-0.1364	-0.09596	0.218087	-0.14592	-0.09174	-0.28939	-0.10109	-0.3401	-0.16759	0.196013	0.302788	0.099299	0.113237	-0.17567	-0.27571	0.285321	0.079992	0.134234	0.137797	0.164344	0.042627	0.00239	0.297905	-0.40082	-0.33258	-0.24777	-0.27066	-0.22618	-0.24979	0.134415	-0.12172	0.110339	0.008615	0.063771	-0.02802	-0.14922	0.54162	0.278465	0.362007	0.338992	0.44349	0.428839
GENE595X	Cre16.g647500	Cre16.g647500 Peptidase M16 family protein; AT5G56730.1; Insulinase (Peptidase family M16) protein; (1 of 1) PTHR11851:SF153 - INSULINASE (PEPTIDASE FAMILY M16) PROTEIN	1	-0.09705	-0.13442	-0.4365	0.1637	0.356671	0.055635	-0.14816	-0.3648	-0.49676	0.184109	-0.16181	-0.37455	0.192992	-0.0724	0.051171	0.238711	-0.21087	-0.47145	-0.17588	0.604885	0.15545	0.101003	0.339402	-0.03794	0.211832	0.214234	0.082642	-1.16092	-1.26812	-0.64085	-0.86693	-0.35655	0.049308	-1.34263	0.183783	0.561996	0.723162	-0.43669	-0.15961	0.534438	0.609968	0.205058	0.194184	0.412804	0.338498	0.826468
GENE190X	Cre04.g232602	Cre04.g232602 GRX4; Glutaredoxin, CGFS type; Glutaredoxin 4, CGFS type, probably cytosolic, contains 2 glutaredoxin modules. PMID: 16328797; AT4G04950.1; thioredoxin family protein; (1 of 1) PTHR10293//PTHR10293:SF40 - GLUTAREDOXIN-RELATED PROTEIN // GLUTAREDOXIN-3	1	0.09763	-0.51701	-1.10955	0.221519	0.095766	0.068107	0.262719	-0.34499	-0.44789	0.394787	-0.58353	-0.00668	0.493594	-0.25396	0.865982	0.461394	0.291907	0.131353	-0.30679	-0.16562	0.163087	-0.1218	0.452099	0.305909	-0.17039	0.2582	-0.48021	0.481664	0.793132	0.109703	0.252068	0.924437	0.08515	0.674753	1.239806	0.451196	0.381496	0.617424	0.082707	-0.11197	0.597658	0.240474	0.561583	0.483249	0.11596	0.268165
GENE660X	Cre17.g721950	Cre17.g721950 AT4G34370.1; ARI1,ATARI1; RING/U-box superfamily protein; (1 of 1) PTHR11685:SF119 - E3 UBIQUITIN-PROTEIN LIGASE ARI2-RELATED	1	0.424898	0.196353	-1.1959	0.336368	-0.1287	0.242651	-0.71675	0.066611	-0.47948	-0.37536	0.205911	0.026258	0.295203	-0.01425	0.377458	0.458448	-0.96811	-1.23557	-1.07482	-1.74788	0.711175	-0.07038	0.401843	0.969815	-3.01652	-2.35199	-0.51884	-0.81912	-1.62509	-0.47481	-0.46854	-1.63137	0.088202	0.18144	-1.22216	-0.18425	0.064427	0.4247	-0.19005	-0.66242	-0.24783	-0.20335	-0.10168	-0.19255	0.211579	0.011025
GENE591X	Cre15.g640101	Cre15.g640101 AT2G25490.1; EBF1,FBL6; EIN3-binding F box protein 1	1	0.218964	0.142932	-0.5707	0.213682	0.16389	-0.2812	-0.40969	-0.40335	-0.64325	-0.06233	-0.37333	0.238726	0.128975	-0.31565	-0.80646	-1.3049	0.156799	-0.84756	-0.67139	0.451671	0.065713	0.727966	0.499804	0.107516	-3.81097	-3.38018	0.405907	0.382771	0.849484	0.510903	0.142253	0.039736	0.057431	0.370726	-0.27818	-0.6553	-0.20422	-0.6919	-0.0217	-0.1462	0.314742	-0.26962	0.079958	-0.43208	-0.18453	-0.0755
GENE400X	Cre10.g438250	Cre10.g438250 LAT2; Latrunculin-B sensitive 2; Null mutants are sensitive to the actin-depolymerizing drug Latrunculin B; belongs to a family of 7 highly similar genes (5 adjacent on chr10), conserved in Volvox	1	-0.52287	-0.32098	0.511046	-0.30795	-0.04555	-0.09168	0.531613	-0.05918	0.156731	0.108321	0.443243	-0.4381	-0.27806	0.174934	0.149013	-0.01996	-0.4943	-0.59192	-0.5863	-0.29388	-0.41147	-0.47066	-0.34615	-0.00616	-5.2366	-6.36575	-0.12202	-0.05773	-0.74779	-0.35076	-0.19514	0.071328	-0.63571	-0.6776	1.197457	-1.17295	-0.82313	-0.15135	0.027117	-0.14734	-0.41546	-0.54162	-0.51188	-0.27009	-0.53414	-0.23386
GENE59X	Cre02.g076000	Cre02.g076000 LAT3; Latrunculin-B sensitive 3; Serine/Threonine Protein Kinase Homolog 1, putative; null mutants sentitive to the actin-depolymerizing drug Latrunculin B; null-allele mutant was isolated (PMID 29743196); AT4G33950.1; ATOST1,OST1,P44,SNRK2-6,SNRK2.6,SRK2E; Protein kinase superfamily protein; (1 of 20) PTHR24343 - SERINE/THREONINE KINASE	1	0.14333	0.016616	-0.47205	-0.04001	0.373414	0.09194	0.07422	-0.17687	0.239291	-0.02082	-0.31739	-0.18737	-0.2749	0.190875	0.404453	1.015154	-0.99485	-0.44445	-0.81216	-0.33685	0.115656	0.162795	0.382257	0.076312	-6.79395	-9.96846	0.434394	-1.12654	0.195378	0.365603	-0.39386	-1.04422	0.176944	0.737248	-0.24998	-1.64362	-0.70712	-0.10618	-0.00211	-0.45125	0.341354	0.166656	-0.51574	0.031965	0.075933	-0.13093
GENE132X	Cre03.g176833	Cre03.g176833 NAP1; Novel Actin Protein; Monomeric inner arm axonemal protein that can functionally replace actin for species b and g assembly; expression is activated in conventional actin (ida5) mutants [PMID: 97999]; nap1 null mutants are sensitive to the actin depolymerizing drug Latrunculin B (PMID: 26715672); AT3G18780.2; ACT2,DER1,ENL2,LSR2; actin 2; (1 of 8) PTHR11937 - ACTIN	1	-0.37929	-0.15341	-0.07616	-0.08489	-0.14331	0.03288	-0.0004	-0.09527	0.074264	0.257357	0.143973	0.46193	-0.00751	0.083741	0.131959	0.201237	0.453414	0.900256	0.5638	-0.34745	-0.16972	0.064497	-0.30731	-0.59893	-6.80137	-5.95295	-0.20766	-0.00406	-0.16199	-0.14665	-0.26537	0.19679	0.118353	-0.40508	0.431071	0.734208	0.66539	0.408271	-0.06925	0.417359	0.088985	0.271763	0.198774	0.332178	0.119739	-0.19177
GENE50X	Cre01.g047500	Cre01.g047500 AT3G26500.1; PIRL2; plant intracellular ras group-related LRR 2; (1 of 15) PTHR23155 - LEUCINE-RICH REPEAT-CONTAINING PROTEIN	1	-0.65296	0.293518	0.385778	0.060906	0.116599	-0.13045	0.061274	-0.08096	-0.09297	-0.04559	-0.40368	0.196563	-0.52567	-0.10662	-0.1106	-0.25895	-0.69251	0.05223	0.038663	0.862815	0.535823	1.381914	0.663324	-0.01896	-0.61553	-0.52902	-0.20895	-0.12072	0.270428	0.478311	-0.33157	-0.96081	-0.49109	-0.06303	-1.02698	-0.54832	-0.36863	-0.55754	-0.03809	0.218587	0.422599	-0.56948	0.010178	-0.04843	-0.29337	0.006075
GENE614X	Cre16.g667450	Cre16.g667450 TLP2; Tubby-Like Protein 2; tubby-like protein 2. Transcript upregulated during flagellar regeneration [PMID: 15738400].; AT1G25280.1; AtTLP10,TLP10; tubby like protein 10; (1 of 2) KOG2502 - Tub family proteins	1	0.199808	0.131725	0.231245	0.091529	0.200084	-0.24626	0.011423	-0.08223	0.05067	0.448362	-0.07986	-0.08871	0.066503	0.14025	-0.07794	0.193216	-0.18975	0.084293	-0.17842	0.431182	0.205827	0.633232	0.389951	0.467491	-0.2696	-0.08699	-0.13021	0.242942	0.304913	0.342436	0.096789	-0.3079	0.067374	-0.1909	-0.19234	0.414477	0.11514	0.080379	0.077674	0.222604	0.346149	0.095225	0.095302	0.263002	-0.18819	0.18847
GENE547X	Cre13.g588736	Cre13.g588736	1	0.139815	0.185505	0.10914	-0.14172	0.140509	0.31627	-0.14627	-0.00268	0.070684	0.275848	-0.40515	-0.50973	0.107878	0.206625	-0.11574	-0.07224	-0.03565	0.098515	-0.36261	0.12806	0.407425	0.015473	-0.16412	-0.03626	0.012546	-0.20551	0.09454	-0.36816	-0.14858	-0.04906	-0.07095	-0.107	0.169074	0.4684	-0.66854	-0.18776	0.042068	-0.11753	-0.08983	0.178099	-0.25672	-0.12135	0.06509	-0.2175	-0.00626	0.016632
GENE634X	Cre16.g681802	Cre16.g681802 AT1G79570.1; Protein kinase superfamily protein with octicosapeptide/Phox/Bem1p domain; (1 of 1) PF01590//PF07714 - GAF domain (GAF) // Protein tyrosine kinase (Pkinase_Tyr)	1	0.23804	0.162464	0.423899	0.322163	0.020674	0.559945	0.469366	0.952593	0.417826	0.456108	-0.43297	0.06478	0.458757	0.504005	0.676585	0.526702	1.486754	0.942792	0.882294	-0.37836	0.378717	0.568677	-0.37597	-0.05694	-0.2035	0.115186	-0.29037	-0.15168	0.067686	-0.11589	-0.09557	1.169429	0.062235	-0.26062	-1.08238	0.118791	-0.8287	-0.56601	0.030447	0.244248	-0.56288	-0.28503	-0.48066	0.256992	0.15702	-0.2922
GENE303X	Cre08.g361984	Cre08.g361984	1	-0.95536	0.222595	0.189866	-0.00911	-0.66948	0.076993	0.448313	0.345634	0.325628	-0.45592	-0.24785	-0.17465	0.435673	-0.18574	-1.80918	-0.83334	-0.85863	-0.22284	-0.13339	0.254225	-0.20101	0.769124	-1.2592	-1.17013	-0.20951	-0.22428	0.243083	-0.17739	-0.03531	0.443874	0.704732	1.031484	-0.63045	2.319442	0.472458	0.095289	0.893543	-0.03273	-0.14574	-0.16818	-0.53657	0.726162	-0.142	0.366189	0.072331	-0.36635
GENE315X	Cre08.g377300	Cre08.g377300 AT3G51520.1; diacylglycerol acyltransferase family; (1 of 2) PTHR12317:SF0 - DIACYLGLYCEROL O-ACYLTRANSFERASE 1	1	-0.21284	-0.01997	-0.21198	-0.16138	0.143141	0.012821	-0.14376	0.151536	0.767277	-0.14937	0.248886	-0.1343	-0.21124	0.064157	-0.49518	-0.31869	-1.43551	-0.32618	-0.22719	-0.39988	-0.68215	-0.04043	-0.22091	-0.1209	0.074412	-0.11211	-1.16358	-1.08068	-0.64817	-0.72211	-0.5323	0.387211	-0.33429	0.602492	-0.31721	-0.76176	0.096795	0.189229	-0.03485	-0.22609	0.299172	0.017338	-0.40662	0.131907	0.205561	-0.32295
GENE372X	Cre09.g408464	Cre09.g408464 (1 of 1) PTHR12117 - HISTONE ACETYLTRANSFERASE COMPLEX	1	0.134933	0.414389	0.128448	-0.3472	-0.69909	-0.20699	-0.20894	0.34079	-0.26813	0.430663	-0.03775	0.109773	-0.10053	-0.12924	-0.48776	-0.35708	-0.65564	-1.08789	-0.44473	-1.26081	-0.06186	-0.23776	-0.31804	-0.7761	0.203418	-0.39839	-0.01704	-0.36808	0.087975	0.507271	0.516575	-0.07286	-0.12963	-0.5388	-0.06633	1.084499	0.57312	-0.07873	0.514808	-0.07311	-0.05926	-0.27958	0.467635	0.411488	0.191686	0.026925
GENE515X	Cre12.g559000	Cre12.g559000	1	0.589596	0.31297	0.074426	0.062578	0.178137	0.416327	0.201322	0.120413	0.285925	0.354768	-0.37431	-0.0476	-0.0122	-0.01615	-0.36944	-0.11526	-0.20124	0.197891	-0.40854	-0.04345	0.061949	-0.25686	0.253162	-0.14037	-0.07717	-0.15006	-0.36391	0.099876	0.449262	0.109199	0.33265	0.281067	0.562069	-0.17208	0.87811	-0.57234	0.571437	0.149185	0.105308	0.189262	0.773052	0.302689	0.521656	0.348864	0.084009	0.306647
GENE186X	Cre04.g221550	Cre04.g221550 FAD-dependent oxidoreductase; AT2G32640.1; Lycopene beta/epsilon cyclase protein; (1 of 3) 5.5.1.19 - Lycopene beta-cyclase	1	-0.17934	0.136388	0.287746	0.266744	0.216452	0.171111	-0.01448	0.518371	-0.37122	0.101798	-0.35652	-0.18868	-0.41148	0.615044	0.234706	0.196698	-0.84156	-0.3648	0.075916	-0.38585	0.095415	-0.17306	0.178528	-0.10511	-0.11241	-0.23518	0.009798	-0.22654	0.114422	0.199619	0.233352	-0.35461	0.019319	-0.22057	-0.55874	0.930714	0.550917	0.058178	0.15242	-0.24161	-0.15579	-0.12957	0.068624	0.306009	0.11355	-0.1588
GENE299X	Cre08.g358559	Cre08.g358559	1	0.282342	-0.26313	-0.86113	0.065961	-0.03178	0.263357	0.082798	0.068855	-0.19391	-0.00441	-1.40729	0.033464	-0.08581	-0.35884	-0.70291	-0.8469	-0.46263	0.37191	0.20264	-0.17305	-0.1451	0.109549	0.34209	-1.05109	0.062518	0.015911	-0.0402	0.078346	0.457585	0.48647	0.567857	0.250967	0.148761	-0.56231	1.653808	0.622862	0.573551	0.579491	-0.06884	-0.55226	0.260981	0.810143	0.465368	0.301792	0.272988	0.388701
GENE683X	Cre36.g759697	Cre36.g759697	1	-0.02246	-0.33615	-0.44031	-0.24755	-0.04869	-0.35084	-0.08741	0.163267	0.091	0.383328	0.10232	-0.175	-0.43004	-0.50611	0.277775	0.356263	-0.48002	-0.96669	-0.55559	0.161534	-0.49202	-0.00028	-0.25163	-0.25684	0.071648	-0.02985	0.051506	-1.2096	-1.65735	-0.28106	-0.37527	-0.45566	0.310585	-0.13493	0.75585	1.520502	0.939603	1.427944	-0.01998	-0.70792	0.107765	0.328562	0.10003	-0.27126	-0.25579	0.388432
GENE354X	Cre09.g399960	Cre09.g399960 (1 of 121) 2.7.7.49 - RNA-directed DNA polymerase / Revertase	1	0.033348	0.149863	-0.58507	-0.07342	-0.08772	-0.08303	0.129808	-0.06729	-0.19278	-0.18505	0.239809	-0.21242	-0.12278	-0.44454	-0.43304	-0.30668	-0.80687	-0.06604	-0.1577	0.234191	0.086538	-0.56091	-0.2682	-1.0584	0.074934	-0.1854	-0.28992	-0.33131	0.251415	0.377212	0.017093	-0.0286	-0.09804	-0.18219	-0.30149	-0.23994	0.242815	-0.03013	0.026507	-0.46546	-0.17235	-0.23773	-0.24333	-0.42801	-0.60594	-0.42623
GENE654X	Cre17.g708800	Cre17.g708800 GSH2; Glutathione synthetase; catalyzes the addition of glycine to gamma-glutamylcysteine, forming glutathione (GSH synthetase) [EC:6.3.2.3]; higher plant enzyme is predicted chloroplastic, but found in the cytosol (PMID: 16328783); ts-lethal mutant block at S/M (PMID 29743196); AT5G27380.1; GSH2,GSHB; glutathione synthetase 2; (1 of 1) 6.3.2.3 - Glutathione synthase / GSH synthetase	1	0.62528	0.069164	0.07185	-0.10497	0.168108	-0.35524	-0.38784	-0.1394	-0.0427	-0.45469	0.670352	0.500055	-0.02336	0.069711	-0.44894	-0.01714	-0.5366	-0.7192	-0.93762	0.607008	-0.29637	-0.23833	-0.1916	-0.55684	-0.19015	0.539016	0.024035	-0.30712	0.438395	0.385289	0.302058	-0.87748	0.266525	0.043183	0.871093	0.965584	0.454565	0.540552	-1.89241	-0.30298	0.815858	0.414507	-0.55115	0.043257	0.050645	0.362196
GENE430X	Cre11.g467597	Cre11.g467597 May contain additional coding sequence in intronic N-island PMID: 27175017; AT3G30842.1; ATPDR10,PDR10; pleiotropic drug resistance 10; (1 of 3) 3.6.3.29 - Molybdate-transporting ATPase	1	0.147854	0.320854	0.368961	0.100967	0.13546	0.262691	0.400089	-0.01103	-0.07306	0.210249	-0.18934	0.30601	-0.11116	0.53676	0.148071	0.266429	0.591086	-0.38575	-0.06053	0.141269	0.215488	0.663666	0.274748	0.249681	-0.43184	-0.13853	-0.01223	-0.06198	0.125372	0.11539	-0.21397	-0.51094	0.084278	0.757943	0.333712	0.620199	1.142432	0.021137	0.10505	0.270141	0.454177	0.670171	0.542435	0.559399	0.567862	0.70152
GENE380X	Cre10.g422850	Cre10.g422850 (1 of 5) PTHR11614:SF87 - MONOGLYCERIDE LIPASE	1	0.759107	0.314766	-0.18785	-0.27261	-0.39734	0.622585	0.298249	0.151345	-0.59304	0.779601	-0.18799	-0.59631	-0.84827	-1.01168	0.31269	0.021858	-0.35726	-1.97046	-0.68234	-1.28639	-1.04964	-0.41754	-1.5795	-0.77094	-0.66514	0.0154	-0.42496	-0.14303	0.534177	0.567763	0.01512	-2.80721	-4.52361	3.028197	0.03509	-0.79139	-0.21508	-0.04808	-0.25137	0.202315	0.027191	-0.2563	-0.273	-0.27673	-1.62877	-0.82822
GENE552X	Cre13.g592550	Cre13.g592550 (1 of 2) PF13661 - 2OG-Fe(II) oxygenase superfamily (2OG-FeII_Oxy_4)	1	1.063428	-0.55226	-0.67131	-0.91038	-0.19916	1.034058	0.148757	-0.12188	0	-0.15761	-0.72969	0.176092	0.129159	-0.7862	-0.27708	-0.12563	-0.76732	-1.04021	-0.52931	0.278186	0.094512	-0.03358	0.114175	-1.37353	-0.45758	-0.33998	-0.22882	-1.94212	-0.46582	-0.91849	-0.48585	-1.25263	-3.27151	0.715338	0.809748	-1.15962	0.386303	-0.23259	-0.0028	-0.11208	-0.17206	-0.14585	-0.18502	-0.8245	-0.17976	-0.46747
GENE133X	Cre03.g177400	Cre03.g177400 Solute-binding protein-like adenylate cyclase; Contains periplasmic binding protein-like II domain and bacterial extracellular solute-binding (family 1) domain. May be involved in solute transport and early steps of a signal transduction cascade; (1 of 8) PF13416 - Bacterial extracellular solute-binding protein (SBP_bac_8)	1	-0.21926	-0.05838	0.452604	0.00544	-0.04573	-0.42571	-0.39527	0.233645	-0.58246	-0.12015	0.550338	0.380994	0.411018	0.594254	0.093837	0.159364	0.189173	0.094932	0.174292	-0.44966	0.096575	-0.04202	-0.60796	-0.24785	0.190829	-0.29423	-0.12901	0.317877	0.153715	0.053939	0.130165	0.877736	0.17014	-0.3044	-0.45397	0.005163	-0.27905	0.528095	-0.1484	-0.64853	-1.62842	-1.07919	-0.8767	-0.6956	-0.72979	-0.64597
GENE192X	Cre05.g233551	Cre05.g233551 null-allele passenger mutation was isolated (PMID 29743196); AT2G42200.1; SPL9; squamosa promoter binding protein-like 9; (1 of 19) PTHR31251:SF1 - SQUAMOSA PROMOTER-BINDING-LIKE PROTEIN 10-RELATED	1	-0.32126	-0.12263	-0.10097	-0.00962	0.089374	0.31001	-0.02859	0.136851	0.288271	0.040214	0.264615	0.214243	0.237719	0.266872	-0.26447	-0.22215	-0.06634	-0.1672	-0.0936	-0.0022	-0.34603	-0.11249	0.156186	0.434662	0.115251	-0.03255	0.050444	0.050217	0.39345	0.367178	0.492426	0.313092	0.343497	-0.43652	0.284911	-0.12044	-1.00831	0.227198	0.221285	-0.93297	-1.27394	-0.54413	-0.90401	-0.90416	-0.94712	-0.67657
GENE241X	Cre06.g282350	Cre06.g282350	1	0.553503	0.312403	0.620066	-0.11361	0.125453	-0.68071	-0.76278	0.05024	-0.29117	-0.60217	0.045814	-0.11574	-0.07748	-0.20184	-0.75601	0.061329	0.166308	-0.14179	0.039499	0.100187	0.048487	0.667988	-0.33597	0.0222	-0.12918	0.171924	-0.03004	0.282444	-0.15241	0.135576	0.181121	0.239852	0.451344	-0.87141	-0.62615	-0.25064	-0.30333	0.228318	-0.02012	-0.04603	-0.55883	-0.9862	-0.17151	-0.42354	-0.49767	0.15011
GENE561X	Cre14.g608400	Cre14.g608400	1	-0.22064	-0.3964	-0.36018	-0.17986	0.422895	-0.61931	-0.15917	0.058551	0.194835	-0.04379	-0.35923	0.036723	-0.02959	-0.1963	0.20715	0.023852	-0.21211	0.022177	-0.53294	0.181469	0.311742	0.58208	0.409149	0.203525	0.110156	0.27113	0.356076	1.140201	0.94442	0.333005	0.498688	0.466551	0.415767	-1.21901	-0.74048	0.032918	-0.14084	-0.05008	-0.24648	-0.11057	-0.79803	-0.81347	-0.05513	-0.43507	-0.44243	-0.73669
GENE80X	Cre02.g100900	Cre02.g100900 (1 of 39) PTHR12298 - PCDC2 PROGRAMMED CELL DEATH PROTEIN 2 -RELATED	1	0.446631	0.188484	0.714533	0.273283	0.24824	-0.54786	-0.04009	0.216798	0.146248	-0.31681	1.004499	0.079905	0.219921	0.89546	-0.2908	-0.23237	0.894556	0.904782	0.707857	-0.51443	-0.01809	-0.18819	-0.59994	0.16067	-0.06247	0.008096	0.17633	0.223947	0.005288	-0.40982	-0.1013	0.801569	0.121254	-4.89442	0.140762	0.192517	-0.63384	0.403416	0.094271	-1.47998	-1.92104	-1.5071	-1.70878	-0.75944	-1.68876	-1.42373
GENE479X	Cre12.g526950	Cre12.g526950 Transcription initiation factor; Transcription initiation factor TFIID, subunit TAF5, ChromDB TAFV341; contains WD4 domain. Putative homolog of Saccharomyces cerevisiae TAF5 which is the 9 kDa subunit of TFIID and SAGA complexes. Yeast TAF5 is involved in RNA polymerase II transcripti; AT5G25150.1; TAF5; TBP-associated factor 5; (1 of 1) K03130 - transcription initiation factor TFII…	1	0.233859	0.331262	0.578935	-0.22205	0.34575	-0.07922	-0.13816	0.449804	0.082599	-0.04529	0.993948	0.200904	-0.03241	-0.13972	0.557344	0.851062	1.147376	1.413069	1.436715	0.254074	-0.32461	0.587124	-0.66698	-0.45209	0.212168	-0.09969	0.010127	0.924299	0.446871	0.203019	0.133135	0.292614	1.024422	-1.86048	0.00972	0.557472	-0.09938	-0.05091	-0.35921	0.197892	-0.5965	-0.19137	-0.94764	-0.22926	0.214926	0.234043
GENE546X	Cre13.g588201	Cre13.g588201 OPR58; OctotricoPeptide Repeat Protein; octotricoPeptide (octatricoPeptide) Repeat (OPR) Protein; contains a C-terminal RAP domain and a long N-terminal domain with no similarity; AT2G31890.1; ATRAP,RAP; RAP; (1 of 10) PTHR21228//PTHR21228:SF20 - FAST LEU-RICH DOMAIN-CONTAINING // SUBFAMILY NOT NAMED	1	-0.00326	0.489955	0.657322	0.110601	-0.21694	0.466567	0.552772	0.515114	0.072416	0.210627	0.513652	-0.1613	0.268882	0.902313	0.278753	0.004084	0.226934	0.380248	0.455744	-0.31536	-0.06501	0.438615	-0.56201	-0.13865	0.108135	-0.06458	-0.319	0.559537	-0.55116	-1.056	-0.00605	0.446126	0.251498	-1.07963	-1.64175	-0.23922	-1.18396	-0.6305	-0.20783	-0.18612	-1.13133	-0.61796	-0.62204	-0.73838	-0.78995	-0.96159
GENE665X	Cre17.g728250	Cre17.g728250 AT1G48090.1; calcium-dependent lipid-binding family protein; (1 of 1) PF12624//PF16908//PF16910 - N-terminal region of Chorein or VPS13 (Chorein_N) // Vacuolar sorting-associated protein 13, N-terminal (VPS13) // Repeating coiled region of VPS13 (VPS13_mid_rpt)	1	-0.14842	0.195527	0.323045	-0.02152	-0.01878	-0.38883	0.245789	0.331013	0.198649	0.196875	-0.05015	0.189306	-0.01907	0.237088	0.239014	0.56912	0.061372	-0.04137	0.264312	-0.14437	-0.36856	0.059803	-0.4298	-0.25177	-0.01287	0.162455	-0.05219	0.13951	0.335661	-0.0281	0.239623	0.885034	0.134316	-0.15622	-0.19083	-0.16804	-0.73586	0.452875	-0.03892	-0.40026	-0.68189	-0.37009	-0.4747	-0.62891	-0.52242	-0.90806
GENE158X	Cre03.g201851	Cre03.g201851	1	0.038905	-0.05527	-0.4139	-0.10585	-0.16108	-0.07521	0.034541	0.041537	-0.04286	0.32135	-0.41976	0.208276	-0.12248	-0.16664	-0.46271	-0.16007	-0.13556	-0.86194	-0.58569	-0.35289	-0.2091	0.071459	0.275386	0.109933	0.057134	-0.02142	-0.06698	0.626641	0.896703	0.373087	0.350833	-0.01207	-0.04653	-1.09293	-0.07526	-2.14157	-1.2659	-0.53945	-0.31409	-0.58717	-0.93385	-0.97076	-1.2277	-1.53934	-1.07208	-0.75413
GENE438X	Cre11.g467737	Cre11.g467737 AT5G66030.2; ATGRIP,GRIP; Golgi-localized GRIP domain-containing protein; (1 of 1) PTHR18937//PTHR18937:SF160 - STRUCTURAL MAINTENANCE OF CHROMOSOMES SMC FAMILY MEMBER // SUBFAMILY NOT NAMED	1	-0.0356	0.059797	0.20847	-0.12737	0.122511	0.079707	0.065547	-0.20054	-0.22743	0.012672	0.173219	0.069395	-0.29594	-0.01088	0.198122	0.004475	-0.61557	-0.77173	-0.73096	0.354428	-0.0068	0.150123	0.014399	-0.10473	-0.04956	0.033727	0.135363	0.355098	0.571967	0.218537	0.392548	-0.02791	-0.1342	0.024791	-0.20403	-0.77324	-0.6055	-0.34645	-0.15855	-0.58462	-0.19847	-0.59492	-0.47676	-0.74707	-0.64672	-0.61031
GENE304X	Cre08.g362250	Cre08.g362250 null-allele mutant was isolated (PMID 29743196)	1	0.418608	0.19476	0.294958	-0.30732	-0.03986	0.125875	-0.11207	0.192022	0.103213	0.160639	-0.14251	-0.13668	0.099879	-0.19259	-0.47773	0.260084	0.716751	0.037275	0.317956	0.286725	0.415964	0.6647	0.172766	0.190788	-0.10868	0.077678	0.209516	0.227469	0.149677	-0.06917	0.369298	0.938613	0.546185	0.704696	-1.78974	0.055814	-0.77283	-0.11453	0.010129	-0.04474	-1.40642	-1.17921	-1.00147	-0.77915	-1.31236	-1.07722
GENE42X	Cre01.g037550	Cre01.g037550 (1 of 1) 3.2.1.82 - Exo-poly-alpha-galacturonosidase / Exopolygalacturanosidase	1	-0.54528	0.078183	0.028723	0.195276	-0.20148	0.300577	0.217555	0.310223	0.279054	0.31976	0.354468	0.084367	0.088618	-0.13211	0.403927	0.654125	0.380461	0.035573	0.24766	0.668787	0.103771	-0.38364	0.425683	0.402828	0.160781	0.171815	0.070879	0.152516	-0.06432	-0.03205	-0.16342	0.702046	-0.07097	-0.68221	-0.27413	-0.78659	-0.93142	0.039581	-0.0064	-0.3972	-1.10814	-0.62846	-0.53397	-1.15229	-0.80093	-0.438
GENE316X	Cre08.g377400	Cre08.g377400 AT4G31670.1; UBP18; ubiquitin-specific protease 18; (1 of 39) PTHR12298 - PCDC2 PROGRAMMED CELL DEATH PROTEIN 2 -RELATED	1	-0.17717	-0.16363	0.232855	-0.08578	0.136844	-0.19704	0.173123	0.241771	-0.20981	0.070241	-0.03105	0.599151	-0.12969	-0.42687	0.052278	0.409039	0.474139	0.258753	0.083479	-0.33094	0.063705	-0.0487	0.284126	-0.41503	0.031994	-0.17439	0.102033	-0.37113	-0.12085	-0.48647	-0.18588	0.264222	-0.44606	-0.1106	-1.21898	-0.71069	-1.86521	-1.30715	-0.48619	-0.44007	-0.82727	-0.98111	-0.99584	-0.67805	-1.19994	-0.81989
GENE152X	Cre03.g192450	Cre03.g192450 CYA3; Adenylate cyclase; possible guanylate or adenylate cyclase; null-allele mutant was isolated (PMID 29743196); (1 of 33) PTHR12203:SF13 - F10K1.7 PROTEIN	1	-0.23274	0.119621	0.080657	-0.01261	0.002501	-0.34313	0.001914	0.02788	0.071015	0.069098	0.34149	0.150778	0.06547	-0.07476	-0.14399	0.223301	1.053048	0.103475	0.87788	-0.08134	-0.19502	0.439617	0.262587	-0.07219	-0.08082	0.30578	-0.08411	0.135723	0.05865	0.008369	0.014424	0.337808	-0.07487	-0.88777	-0.64796	-1.31043	-1.03203	-0.3611	0.028564	-0.0985	-0.80993	-0.9483	-0.97242	-0.78442	-0.46286	-0.61706
GENE539X	Cre13.g584450	Cre13.g584450 AT5G65700.1; BAM1; Leucine-rich receptor-like protein kinase family protein; (1 of 4) PTHR27000//PTHR27000:SF160 - FAMILY NOT NAMED // LEUCINE-RICH REPEAT-CONTAINING PROTEIN DDB_G0281931-RELATED	1	-0.17879	-0.10381	-0.09708	0.020264	0.023976	-0.08288	-0.1143	0.164718	0.018118	0.178286	0.294141	0.127349	0.016278	0.564708	0.150495	0.315697	0.568128	0.460307	0.63632	-0.11308	0.045778	0.356434	0.151476	0.314488	-0.01299	0.165364	-0.10412	0.330619	0.037252	-0.0204	0.128261	0.302345	0.01755	-0.10263	-0.73302	-0.29978	-0.53653	0.157648	-0.0474	-0.31741	-0.383	-0.90096	-0.48606	-0.37324	-0.47248	-0.69686
GENE124X	Cre03.g166700	Cre03.g166700 FOR1; Formin; Nucleates and catalyzes long chain actin filament formation from actin-profilin precursor complexes.; AT5G07740.1; actin binding; (1 of 3) PTHR23213//PTHR23213:SF214 - FORMIN-RELATED // SUBFAMILY NOT NAMED	1	-0.25782	-0.10671	0.48221	0.242282	-0.08932	-0.54542	0.283174	0.164971	0.144709	0.084017	0.46321	0.313213	0.217767	2.727924	0.280555	-0.16491	0.044822	0.079328	-0.34623	0.106093	0.078918	0.296441	-0.54848	0.220087	0.019302	-0.14768	0.217056	0.215691	-0.40228	0.034109	0.272291	0.248659	-0.13067	-1.3099	-1.03428	-0.02802	-0.15405	0.045683	0.090625	0.006324	-0.50339	0.105509	-0.74778	-0.49667	-0.34095	-0.31181
GENE308X	Cre08.g366800	Cre08.g366800	1	0.242406	-0.02807	0.487904	0.407128	-0.1763	-0.00689	-0.04506	0.324497	-0.02398	1.1902	-0.36154	0.109564	0.304665	1.514212	0.583052	0.64394	1.09559	0.90775	0.717536	-0.24727	0.025024	0.727314	-0.00839	-0.12618	-0.36225	0.219358	-0.30912	0.041168	-0.45506	-0.66253	-0.44928	0.985485	-0.01844	-1.21624	0.954457	0.73623	-0.75505	0.286289	0.417848	-0.13162	-0.64809	-0.17512	-0.50107	-0.75366	-0.57232	-0.06894
GENE91X	Cre02.g110100	Cre02.g110100 MLO1; MLO family protein; Integral membrane protein, plant GCPR-like Mlo family; contains a C-terminal EF-hand domain pair; AT2G17430.1; ATMLO7,MLO7; Seven transmembrane MLO family protein; (1 of 1) PF03094//PF13499 - Mlo family (Mlo) // EF-hand domain pair (EF-hand_7)	1	-0.11825	0.095458	0.016576	-0.30348	0.101999	-0.56671	-0.55495	-0.02357	-0.75353	-0.05681	-0.06375	-0.22091	0.218916	0.53852	0.695569	0.693562	1.624255	1.169105	1.250401	-0.17486	0.272243	0.43546	-0.15627	-0.00863	-0.29145	-0.03507	0.422341	0.5469	0.63875	0.519481	0.475565	0.708518	0.460949	-0.66167	-0.42352	0.44079	-0.35715	0.060914	0.471286	-0.16479	-0.5224	-0.3302	-0.22213	0.004925	-0.12107	-0.13728
GENE129X	Cre03.g173050	Cre03.g173050	1	-0.43113	0.179482	-0.21345	-0.10591	-0.06149	-0.7975	0.222631	0.133632	0.382351	-0.28993	0.984416	0.427922	-0.01458	0.079066	-0.31895	0.010496	1.463447	1.605494	0.213218	-0.37198	-0.89483	0.547379	-0.13269	-0.11054	0.342405	-0.29437	0.136815	0.635538	0.666802	0.310004	0.586688	0.541585	0.319397	-0.55698	-1.73904	-0.05502	0.048952	-0.24716	0.027991	-0.42869	-1.04204	-0.64716	-1.41947	-0.75196	-0.87905	-1.42539
GENE519X	Cre13.g564700	Cre13.g564700	1	-0.55332	-0.85576	0.308145	0.092564	0.161519	0.123114	-0.33844	-0.33204	-0.53768	-0.21531	-0.80529	0.16464	0.325684	-0.04705	0.018811	-0.40597	1.000598	0.909198	0.81959	-0.21845	-0.37438	-2.44257	-1.20526	-0.57142	-0.31955	0.071477	-0.09737	-0.63097	-0.24315	-0.92834	-0.15726	0.113694	-0.3281	0.988131	0.248455	0.557989	0.256767	1.15334	0.358351	-0.76643	-0.51451	-0.79815	-0.36171	-0.39867	-1.11938	-0.83195
GENE68X	Cre02.g090900	Cre02.g090900 MCP9; Mitochondrial substrate carrier protein; Related to MRS3/4; AT1G07030.1; Mitochondrial substrate carrier family protein; (1 of 1) KOG0760//KOG0765 - Mitochondrial carrier protein MRS3/4 // Predicted mitochondrial carrier protein	1	0.27069	-0.16701	-0.16504	-0.01515	-0.11823	-0.0672	-0.20837	-0.13063	-0.26543	-0.18243	0.199876	-0.36636	-0.0154	-0.60046	-0.11111	0.430287	-0.36913	-0.7721	-0.96864	-1.91953	-2.11286	-9.99842	-2.78265	-1.99761	0.214162	0.027741	-1.04422	-1.59477	-2.73537	-1.21916	-1.20905	-2.38262	-0.44339	-0.25897	1.234978	0.024996	-0.3806	0.71621	-1.31805	-0.7316	0.20085	-0.42257	-0.03837	-0.3589	-1.19798	-0.26362
GENE580X	Cre14.g629150	Cre14.g629150 CYG4; Adenylate/guanylate cyclase; Probable domain of larger protein similar to guanylate cyclase 1 (GCYB2) from Homo sapiens; (1 of 72) 4.6.1.2 - Guanylate cyclase / Guanylyl cyclase	1	0.046579	-0.17799	-0.39976	0.049437	-0.36032	-0.02927	-0.1256	-0.23639	-0.26063	-0.07915	-0.186	-0.20237	0.202894	0.516296	-0.25254	-0.51306	-0.99216	-0.9164	-0.73722	-0.13787	-0.49088	-2.00748	0.553557	0.230829	0.070675	0.032589	-0.00898	-0.13087	-0.11556	0.162953	-0.04809	-0.10341	-0.24846	-0.99642	-0.88269	0.212815	-0.12546	0.285486	0.137446	-0.30013	-0.38445	-0.54994	-0.5788	-0.5575	-0.98721	-0.49242
GENE682X	Cre19.g750547	Cre19.g750547 NDA2; thylakoid NADH dehydrogenase; Type-II NADH:plastoquinone reductase (non-electrogenic); involved in chlororespiration; AT4G21490.1; NDB3; NAD(P)H dehydrogenase B3; (1 of 3) K17871 - NADH:ubiquinone reductase (non-electrogenic) (ndh1)	1	-0.73696	0.27742	-0.00852	0.198732	-0.33899	-0.14651	-0.24933	0.189087	-0.10578	-0.47168	-0.8525	-0.121	0.043888	-0.04577	0.166272	0.229986	1.077985	0.62185	0.653115	-0.11703	0.454206	0.024041	0.477128	0.364656	-0.37807	-0.05559	0.099527	0.225226	0.425468	0.23351	0.551433	1.061248	0.327512	0.995678	-0.29245	0.926546	0.191144	0.086436	0.572665	0.975801	0.28375	0.347657	0.511761	0.407781	0.355498	0.525036
GENE163X	Cre03.g206257	Cre03.g206257 AT2G48010.1; RKF3; receptor-like kinase in in flowers 3; (1 of 8) KOG0192//KOG1187 - Tyrosine kinase specific for activated (GTP-bound) p21cdc42Hs // Serine/threonine protein kinase	1	0.628245	-0.19761	-0.02602	0.161254	-0.04081	0.154	-0.55262	-0.01279	-0.1277	0.128666	0.15349	-0.09991	-0.04707	-0.13993	0.302662	0.069924	-0.4967	0.28767	-0.1923	0.396522	0.490895	0.788594	-0.32125	0.073161	-0.13041	0.296206	-0.01266	-0.50661	-0.15098	-0.14358	-0.0712	0.332597	0.093031	-0.37989	0.164861	-0.23616	0.106818	0.366185	-0.06001	-0.03595	-0.00254	0.051053	0.010199	-0.18136	-0.17039	-0.37805
GENE677X	Cre17.g743547	Cre17.g743547 AT5G06530.1; ABC-2 type transporter family protein; (1 of 18) KOG0061 - Transporter, ABC superfamily (Breast cancer resistance protein)	1	0.588524	-0.27843	-0.34518	-0.06052	0.043731	-0.19833	-0.36426	-0.3095	-0.3011	-0.30013	-0.50739	-0.55179	-0.21396	-0.03421	-0.53645	-0.36016	-0.10037	0.110212	0.280627	-0.00193	0.160365	0.251431	0.33512	0.355739	0.056368	0.103255	0.357695	-0.1209	-0.75605	0.054302	-0.01899	-0.29251	-0.18218	0.462722	-0.07846	-0.11334	0.229614	-0.01699	-0.33569	0.033017	0.009946	-0.08895	-0.3179	0.163684	0.004743	0.055036
GENE0X	Cre01.g000450	Cre01.g000450 AXL2; Arabinose chain extension enzyme like protein 2; belongs to a tandem cluster of three related genes for GT77 family proteins; AT2G35610.1; XEG113; xyloglucanase 113; (1 of 6) PTHR10994:SF61 - RETICULON-LIKE PROTEIN	1	0.724168	0.165015	-0.11938	-0.19069	0.128903	-0.26942	-0.00178	-0.0375	-0.17598	-0.22188	-0.28468	-0.73964	-0.19113	0.127875	0.159097	-0.43666	-0.19784	0.880172	0.721437	0.753146	0.730853	-0.10852	0.459825	0.33717	-0.16202	-0.4075	-0.31312	0.203671	-0.34329	0.369403	0.305489	-1.86124	-0.74062	2.268204	-0.37706	0.879946	-0.25023	0.029233	-0.78192	-0.24374	-0.72608	-0.71699	0.076568	-0.77005	-0.07454	-0.26355
GENE71X	Cre02.g094750	Cre02.g094750	1	0.189151	-0.29813	-0.10567	0.121485	0.007433	0.015673	0.022527	-0.20729	-0.15154	0.218768	0.160552	-0.11717	-0.06828	-0.01017	-0.1635	-0.2248	-0.17563	-0.23131	-0.3757	0.343605	0.126151	-0.05945	0.277397	0.21305	-0.12616	-0.15818	-0.05198	0.043509	-0.08593	-0.18933	-0.12808	-0.20114	-0.29596	0.341936	-0.60351	-0.45909	-0.28658	-0.18462	0.092816	-0.05304	-0.166	-0.22525	-0.14096	-0.04154	-0.13403	-0.11304
GENE568X	Cre14.g616400	Cre14.g616400 AT1G54050.1; HSP20-like chaperones superfamily protein; (1 of 9) PTHR11527 - SMALL HEAT-SHOCK PROTEIN HSP20 FAMILY	1	-0.50923	0.3594	0.632602	0.588095	-0.13277	0.214271	0.47417	0.312352	0.037212	0.360564	0.564435	0.112076	0.347137	0.661409	0.114899	0.319826	0.607744	-0.18648	0.01283	0.768971	1.137621	1.234947	1.110524	0.540958	0.612679	-0.64082	0.271186	0.947136	0.777356	0.633217	0.997327	0.686528	-0.02231	0.411853	-0.48281	0.084385	-0.22957	-0.25616	0.065054	0.224095	-0.22567	-0.31886	0.239799	-0.03094	-0.00577	-0.0003
GENE141X	Cre03.g183200	Cre03.g183200 CPC1; Protein associated with central pair microtubule complex; Mutations at CPC1 disrupt assembly of a central pair microtubule-associated complex and alter flagellar beat frequency in Chlamydomonas [PMID: 15292403]. Identified in the flagellar and basal body proteome as FBB7 [PMID: 15137946]; upregulated by deflagellation; null-allele mutant was isolated (PMID 29743196); AT5G47840…	1	0.16584	-0.12129	-0.48581	0.049408	-0.15404	0.088004	-0.02303	-0.32231	-0.34767	0.038809	-0.14253	0.296911	0.020533	0.278402	-0.1885	-0.34843	0.784425	0.357784	0.749017	-0.016	0.27261	0.382807	0.341001	0.675787	0.202797	0.135401	0.35811	0.815364	0.860644	0.547733	0.324635	-0.14444	-0.30562	-1.05479	-0.29437	-1.09006	-0.11022	-0.37277	0.435021	-0.03256	0.169638	-0.51037	-0.04526	0.089708	-0.18529	-0.17374
GENE668X	Cre17.g734805	Cre17.g734805 (1 of 546) 2.7.11.1 - Non-specific serine/threonine protein kinase / Threonine-specific protein kinase	1	-0.77236	-0.40389	-0.20397	-0.28898	0.149124	0.421634	0.185616	0.12436	0.065231	0.193603	-0.31439	0.130452	-0.01199	0.060095	-0.22469	0.328644	0.084257	0.090242	-0.11088	-0.05195	0.060598	-0.05444	-0.30184	0.154605	0.093056	-0.25785	-0.28207	-0.23865	0.140846	0.073046	0.310442	0.572736	0.203114	-1.45061	-0.19741	-0.39899	-0.08069	-0.29688	-0.01719	0.039209	-0.03927	-0.51382	-0.32286	0.206489	0.277322	0.004395
GENE398X	Cre10.g437150	Cre10.g437150 PPR6; PPR-Cyclin protein; PentratricoPeptide Repeat protein with a SmR-like and a cyclin domain; AT5G02860.1; Pentatricopeptide repeat (PPR) superfamily protein; (1 of 2) K17710 - pentatricopeptide repeat domain-containing protein 1 (PTCD1)	1	-0.33893	-0.32817	-0.21784	-0.06906	-0.0746	-0.00396	0.081215	-0.06414	0.258068	0.112962	0.124412	-0.1709	0.343283	-0.33995	0.367527	0.424338	-0.18205	0.251685	0.185917	0.955875	1.108179	2.224354	1.13434	0.721729	0.105684	-0.04847	0.113249	0.40109	0.378653	0.306018	0.519297	0.424025	-0.06014	0.111192	0.720726	0.951017	0.294824	0.642928	0.085267	0.416566	0.042415	0.274311	0.177625	0.130061	0.351143	0.16418
GENE451X	Cre11.g482952	Cre11.g482952	1	-0.72024	-0.51877	-0.05428	0.437202	-0.06395	0.073102	-0.35053	0.211755	-0.17724	-0.07001	-0.35524	-0.21795	-0.11332	0.19378	0.359118	0.458095	0.0251	0.212042	0.833501	0.870453	0.424552	0.449275	1.039257	0.606674	-0.00926	0.719414	-0.08349	-0.05407	-0.19955	-0.39631	-0.03096	0.354007	-0.68815	-0.0764	0.783531	-0.52855	-0.09255	0.38741	0.011863	-0.31433	-0.30239	0.399703	-0.55486	-0.71792	-0.15482	-0.75467
GENE146X	Cre03.g186750	Cre03.g186750	1	-0.66698	-0.28291	-0.07853	0.281093	-0.04993	-0.57746	0.322019	0.089256	0.11541	0.063565	-0.00933	0.211614	-0.71083	0.019797	-0.08195	-0.56696	0.495754	-0.65318	0.093517	0.218798	-0.21642	0.133144	0.367827	0.38058	-0.06545	0.220857	-0.35149	-0.566	-0.97731	0.148187	0.175975	0.59688	0.371971	-0.67883	-1.04196	0.332062	-0.32864	0.224877	-0.12659	-0.64571	-0.33235	-0.78778	-0.74251	-0.73462	-0.71409	-0.15459
GENE336X	Cre09.g393991	Cre09.g393991 null-allele mutant was isolated (PMID 29743196)	1	0.776046	-0.59677	0.549765	-0.03755	-0.41587	0.79066	0.174608	-0.18207	0.272692	-0.16843	0.141569	0.022817	0.061502	-0.33494	0.660307	0.868729	0.329641	1.32746	1.057453	0.002369	-0.44995	-3.95725	0.605277	0.656941	0.067784	0.054843	0.745975	0.578397	1.196158	0.612023	0.990279	1.254827	0.19323	-4.05985	-1.03314	0.531126	-0.01493	0.011945	-0.17373	-0.79604	-1.10285	-1.42616	-0.72063	-0.54871	-0.2015	-0.10855
GENE323X	Cre08.g385350	Cre08.g385350 AT2G39250.1; SNZ; Integrase-type DNA-binding superfamily protein; (1 of 4) PTHR32467//PTHR32467:SF15 - FAMILY NOT NAMED // AP2-LIKE ETHYLENE-RESPONSIVE TRANSCRIPTION FACTOR SMZ-RELATED	1	0.212933	-0.07902	-0.14664	0.570533	-0.09401	-0.00395	0.173253	0.344109	0.406188	0.745176	-0.30756	0.080189	0.333171	0.226911	-0.47398	-0.62176	0.044593	0.761201	0.070947	-0.93799	0.070714	-0.53937	0.099281	0.079034	0.054767	0.192308	-0.17633	-0.62079	-0.3795	-0.14787	-0.21261	0.204047	0.269415	-0.38089	0.210115	0.468077	0.38411	0.397444	-0.0953	0.180932	0.368102	-0.07494	-0.2091	0.10228	-0.27699	-0.32167
GENE404X	Cre10.g441650	Cre10.g441650 (1 of 1) PF06650//PF16908 - SHR-binding domain of vacuolar-sorting associated protein 13 (SHR-BD) // Vacuolar sorting-associated protein 13, N-terminal (VPS13)	1	-0.34298	-0.25965	0.103768	-0.38445	-0.10939	0.018535	-0.84209	-0.5899	-0.33109	-0.33696	-0.04308	0.093207	0.017298	-0.27059	0.485847	0.228531	0.029634	-0.17657	-0.03073	0.249929	-0.16954	-0.26954	-0.07951	-0.17533	0.006972	0.102797	0.175025	0.032087	-0.01037	0.261927	0.433572	0.002043	-0.07436	-0.61387	0.841936	-0.20761	-0.44784	-0.01238	-0.02301	-0.05668	-0.00116	-0.02639	-0.33032	-0.72584	-0.17781	-0.26821
GENE180X	Cre04.g219050	Cre04.g219050 SRR10; Pherophorin-chlamydomonas homolog with scavenger receptor related-repeats; Scavenger receptor cysteine-rich (SCRC) protein; contains ligand-binding SRCR domain found in speract/scavenger receptor (PMID: 14995912); (1 of 1) PF00530//PF01822 - Scavenger receptor cysteine-rich domain (SRCR) // WSC domain (WSC)	1	0.268373	0.152275	0.389922	-0.13566	0.030381	-0.24234	0.105138	0.030374	0.187865	0.24533	-0.01334	0.025204	-0.19472	0.040668	0.322861	0.187686	-0.04185	-0.24706	-0.09264	0.148991	0.23238	0.221707	-0.33053	-0.15161	0.039669	0.123813	0.013731	-0.11105	0.497043	0.315246	-0.03362	-0.36527	-0.20006	-0.46293	-0.34827	-0.1166	-0.2652	0.314401	0.219425	-0.38846	-0.063	0.207241	0.021234	-0.59648	-0.09555	-0.14093
GENE366X	Cre09.g403800	Cre09.g403800 DHC14; Flagellar outer arm dynein heavy chain beta; Possibly involved in circadian rhythms; (1 of 2) PTHR10676//PTHR10676:SF36 - DYNEIN HEAVY CHAIN FAMILY PROTEIN // SUBFAMILY NOT NAMED	1	-0.50293	-0.22444	-0.64389	-0.00619	-0.14627	-0.02669	-1.5377	-1.35934	-1.4881	-0.13585	0.295196	0.317869	-0.11424	0.019625	-0.29322	-0.67463	-0.68308	0.098989	0.197668	0.212543	0.153284	0.2549	0.815634	0.447833	0.016927	-0.06172	0.255092	0.266373	0.515779	0.489971	0.143192	-0.06129	-0.14435	1.024384	0.060101	0.590379	0.54384	-0.37726	0.107966	0.512476	0.734015	0.380914	0.518875	0.522751	0.519332	0.465231
GENE443X	Cre11.g476050	Cre11.g476050 DHC15; Flagellar outer arm dynein heavy chain gamma; Flagellar outer arm dynein heavy chain gamma, also known as PF28. An ATPase/microtubule motor containing IQ motifs in N-terminal region and is phosphorylated on AAA domain; null-allele mutant was isolated (PMID 29743196); (1 of 1) PTHR10676//PTHR10676:SF35 - DYNEIN HEAVY CHAIN FAMILY PROTEIN // SUBFAMILY NOT NAMED	1	0.061118	-0.23946	0.017331	-0.4343	-0.04884	-0.43607	-0.67572	-0.60649	-1.29019	-0.03815	0.182618	0.433827	-0.29676	0.336078	-0.35256	-0.32229	-0.72464	-0.10802	-0.41863	-0.70817	-0.00912	-0.58456	0.003702	-0.01801	-0.39537	0.120046	-0.20533	-0.45844	-0.23102	-0.04587	-0.09139	-0.18077	0.428409	-0.07006	0.109387	-0.12535	0.745877	-0.08412	0.020092	0.163186	0.635	0.189456	0.398864	0.334977	0.105659	0.249005
GENE134X	Cre03.g178100	Cre03.g178100 AT2G41500.1; EMB2776,LIS; WD-40 repeat family protein / small nuclear ribonucleoprotein Prp4p-related; (1 of 1) PTHR10877//PTHR10877:SF116 - POLYCYSTIN-RELATED // SUBFAMILY NOT NAMED	1	-0.26138	-0.45332	-0.30388	-0.08799	-0.20767	0.386768	-0.33739	-0.29396	-0.35455	0.049692	0.048989	-0.08307	0.008825	0.10356	-0.02029	0.023497	-0.94913	-1.03724	-0.92284	-0.12511	-0.03534	-1.01732	0.01889	-0.29966	0.025274	-0.06254	-0.13597	-0.03691	-0.03109	-0.10444	0.021949	0.013427	-0.02029	0.822728	-0.23834	-0.25811	0.329909	0.319001	-0.26289	0.148264	0.32585	0.311512	0.010638	0.279912	0.362252	0.33065
GENE347X	Cre09.g397050	Cre09.g397050 (1 of 28) PTHR31600//PTHR31600:SF2 - FAMILY NOT NAMED // TINY MACROCYSTS PROTEIN B-RELATED	1	-0.23869	-0.04345	-0.09517	-0.04917	-0.16937	0.106469	0.326962	0.138522	-0.25757	0.193059	0.137527	0.402745	0.093232	0.31999	-0.21681	0.227748	-0.74767	-0.66674	-0.62005	-0.6111	-0.41242	-0.60341	-0.55564	-0.90562	0.19183	-0.13241	0.139986	0.386148	0.571363	0.400172	-0.03918	1.386748	-0.10447	1.265949	-0.52168	-0.06818	0.018784	-0.3157	-0.21195	0.2899	-0.26474	-0.3489	0.063527	-0.31271	-0.23569	-0.04596
GENE199X	Cre05.g236950	Cre05.g236950 SNF2-related DNA/RNA helicase; SNF2-related helicase. ChromoDB CHR341; null-allele passenger mutation was isolated (PMID 29743196); AT5G07810.1; SNF2 domain-containing protein / helicase domain-containing protein / HNH endonuclease domain-containing protein; (1 of 1) PTHR10799//PTHR10799:SF584 - SWI/SNF-RELATED MATRIX-ASSOCIATED ACTIN-DEPENDENT REGULATOR OF CHROMATIN SUBFAMILY-RELAT…	1	-0.46078	-0.47371	-0.2121	-0.01606	-0.28517	-0.3388	-0.17785	0.207857	0.286425	0.386553	-0.22664	0.145333	0.14545	-0.3637	0.805244	0.663521	0.147896	0.814098	0.402549	-0.18886	0.045514	-0.17586	-0.12339	0.088275	0.222709	-0.04832	0.019379	-0.38977	-0.4969	-0.40924	-0.14752	-0.18714	0.320776	-0.56077	-0.14305	0.3754	1.08024	0.58168	0.056748	0.306028	0.224838	0.597693	-0.37575	0.389648	0.116826	0.048616
GENE467X	Cre12.g515350	Cre12.g515350 AT5G63860.1; UVR8; Regulator of chromosome condensation (RCC1) family protein; (1 of 1) PF00415//PF08016//PF09458//PF13540 - Regulator of chromosome condensation (RCC1) repeat (RCC1) // Polycystin cation channel (PKD_channel) // H-type lectin domain (H_lectin) // Regulator of chromosome condensation (RCC1) repeat (RCC1_2)	1	-0.37429	-0.09604	-0.1277	0.062344	0.146977	0.015909	0.209192	0.220369	0.297331	-0.40532	0.497085	0.293443	-0.04352	-0.22418	0.624311	0.74612	0.133434	0.17229	0.146611	-0.03294	-0.20595	0.57275	0.025343	0.12768	0.069194	0.000281	-0.49773	-0.302	0.008415	-0.45746	-0.40199	-0.10732	0.057272	-1.10972	0.021848	0.949492	0.89902	0.301338	-0.08176	0.286372	0.612122	0.248739	0.257556	0.254043	0.290961	0.096574
GENE162X	Cre03.g206201	Cre03.g206201 (1 of 1) PTHR10799//PTHR10799:SF277 - SWI/SNF-RELATED MATRIX-ASSOCIATED ACTIN-DEPENDENT REGULATOR OF CHROMATIN SUBFAMILY-RELATED // SUBFAMILY NOT NAMED	1	-0.11164	-0.08206	-0.34768	0.098611	0.217315	-0.53132	-0.25833	-0.45986	-0.26985	-0.21142	0.539779	0.11361	0.136572	0.345373	0.09763	-0.1705	-0.07048	0.014995	0.648029	0.113185	0.517611	-0.53034	0.579261	-0.49971	0.049376	-0.22667	-0.08045	0.059303	0.045741	-0.00222	0.184106	0.064527	-0.29624	-0.16723	-0.1863	0.456452	0.062569	0.095325	0.096718	-0.56228	-0.46252	-0.54034	-0.99204	-0.50359	-0.64358	-0.46936
GENE418X	Cre10.g458350	Cre10.g458350 SRR16; Scavenger receptor cysteine rich (SRCR) protein; Scavenger receptor cysteine-rich protein with multiple C-type lectin domains and a glycoside hydrolase family 18 domain. Very large protein. Part of a group of 4 homologous proteins; null-allele mutant was isolated (PMID 29743196); AT4G19800.1; Glycosyl hydrolase family protein with chitinase insertion domain; (1 of 1) PF00059/…	1	-0.20413	0.133703	0.269997	-0.15334	0.067471	0.020202	0.018635	0.276472	-0.06706	-0.14269	-0.00369	0.145629	0.06301	0.272611	0.293356	0.334637	-0.28284	0.079946	-0.30932	0.110377	0.273738	-0.0509	0.003874	-0.01692	-0.07706	-0.00665	-0.05074	-0.16002	-0.38124	-0.19453	0.062055	0.011637	-0.00823	0.543143	-0.20675	0.261915	-0.48143	0.182092	0.052698	-0.08382	-0.04313	0.110931	0.002754	-0.2183	-0.08529	-0.08515
GENE566X	Cre14.g613100	Cre14.g613100	1	-0.26821	0.298544	-0.05539	0.25198	-0.03254	0.214984	-0.06832	-0.06212	-0.22177	0.226622	-0.28435	-0.12374	0.040041	0.124472	-0.23841	-0.15121	-1.25688	-0.00268	-0.43324	0.034283	0.538995	0.050685	-0.86008	0.15808	-0.0588	-0.20204	-0.06796	-0.37534	0.078528	0.203011	-0.70842	0.099433	0.590574	0.890217	0.266395	0.457235	0.524963	0.473056	0.195497	0.843338	0.312601	0.385372	0.201518	0.319472	0.223802	0.421627
GENE103X	Cre02.g144700	Cre02.g144700 PTB5; Sodium/phosphate symporter; Putative phosphate transporter, similar to yeast Pho89 and Neurospora PHO4 probable Na+/Pi symporters; present in a cluster of four highly related PTB family members on scaffold 24, including PTB9, PTB12 and PTB4.; AT3G26570.1; ORF02,PHT2;1; phosphate transporter 2;1; (1 of 9) K14640 - solute carrier family 20 (sodium-dependent phosphate transporter…	1	-0.33381	-0.35032	0.051155	-0.72769	0.308288	-0.01634	0.050559	0.246641	0.459601	0.400786	0.914003	0.172525	-0.27868	0.218527	-0.2124	0.434848	0.38338	0.67459	0.637019	1.115269	0.310304	0.391777	0.710787	-0.25129	-0.1434	0.233922	-0.13792	0.199619	0.067899	-0.43724	-0.23487	-0.14531	-0.38936	0.171455	-0.92498	0.534805	0.0702	0.070365	0.06569	0.42118	0.234981	0.322305	-0.47461	0.303807	0.317233	0.424745
GENE549X	Cre13.g591073	Cre13.g591073 (1 of 2) PF00564 - PB1 domain (PB1)	1	0.351263	-0.13538	0.052509	0.22174	0.268802	-0.1966	0.088687	0.144231	0.353227	0.409007	0.032412	0.104229	0.077617	0.02826	-0.21309	0.204927	-0.36284	-0.14349	-0.36588	0.496884	0.33658	0.320332	-0.21635	0.451487	-0.4886	-0.02953	-0.68959	-2.44379	-2.49138	-0.64227	-0.81077	-0.01032	-0.55996	-0.23009	0.323327	0.266283	0.923238	0.48387	-0.37261	0.017245	0.05953	0.087288	0.178289	0.080566	0.052232	0.264584
GENE246X	Cre06.g290550	Cre06.g290550 (1 of 1) PTHR23213//PTHR23213:SF243 - FORMIN-RELATED // SUBFAMILY NOT NAMED	1	-0.12414	-0.00659	-0.15614	-0.17462	0.241641	0.177537	0.071991	-0.25205	0.014457	-0.07765	0.22855	-0.25282	0.02233	-0.12335	-0.27577	-0.93953	-0.08324	0.101054	-0.41279	0.255072	0.31754	-0.39633	-0.72143	0.31387	-0.29285	-0.40183	-0.1909	-0.82564	-1.73934	-0.75716	-0.49655	-1.05208	-0.29213	1.357599	-0.80817	-0.14302	-0.37776	-0.16148	-0.30967	-0.21468	-0.06402	-0.27539	-0.09322	-0.1117	-0.06118	-0.10968
GENE412X	Cre10.g451600	Cre10.g451600 SRR28B; Lectin-domain glycosyl hydrolase; Should probably be fused with upstream gene model, Scavenger receptor cysteine-rich protein, to form a very large protein with multiple C-type lectin domains and a glycoside hydrolase family 18 domain; part of a group of 5 closely-related SRR proteins.; AT4G19800.1; Glycosyl hydrolase family protein with chitinase insertion domain; (1 of 1) …	1	-0.22325	-0.03509	-0.01029	-0.13693	0.027848	-0.30374	-0.07277	-0.37793	-0.1636	0.043005	-0.08728	-0.10051	-0.28956	0.107636	0.507021	0.519801	0.450615	0.398845	-0.07287	0.190226	0.481688	-0.00466	-0.23855	0.319846	-0.19731	0.160171	-0.23075	-0.69292	-0.58722	-0.77832	-0.58093	-0.59577	0.085413	-0.14484	-0.43483	0.087386	0.077955	0.351267	-0.11808	0.472014	0.04232	0.217144	0.156529	0.172784	0.206048	0.466918
GENE594X	Cre15.g641100	Cre15.g641100 AT5G49470.3; PAS domain-containing protein tyrosine kinase family protein; (1 of 55) 2.7.12.1 - Dual-specificity kinase	1	-0.3376	0.252136	0.241678	-0.20296	0.083624	0.252004	0.070796	-0.03801	0.343103	0.054539	-0.32666	-0.00702	0.169628	0.11817	0.345866	0.756531	0.888759	0.264554	-0.16658	-0.43076	0.156736	-0.2527	-0.85837	-0.87702	0.00292	0.117882	-0.0649	-1.74211	-3.16949	-0.61015	-0.98505	-0.35076	0.321005	-1.09716	-0.09934	0.41113	-0.07449	-0.13148	0.062953	-0.59548	0.370943	0.787526	0.355229	-0.35839	0.245155	0.103582
GENE441X	Cre11.g474700	Cre11.g474700 putative chloride channel; Similar to Bestrophin, RFP-TM, chloride channel; similar to Arabidopsis AT3G61320 and AT2G45870; part of a small multigene family that includes Low-CO2-inducible membrane protein LCI11; AT2G45870.1; Bestrophin-like protein; (1 of 10) PF01062 - Bestrophin, RFP-TM, chloride channel (Bestrophin)	1	0.143469	-0.11503	-0.23091	0.433622	-0.26337	0.768458	0.100896	0.317767	-0.25921	0.10791	-0.06975	-0.28123	0.122274	0.40152	0.317986	0.602262	0.600178	-0.09535	0.675645	-0.31339	0.027405	0.416466	-0.08555	0.123971	0.221661	0.129755	-0.24118	0.146079	0.902624	0.081508	0.407239	0.671295	0.063746	1.038932	0.119576	0.756549	1.126253	0.624166	0.09479	0.617404	0.333828	0.044123	0.401763	0.875188	0.50106	0.353121
GENE96X	Cre02.g115400	Cre02.g115400 AT2G10940.2; Bifunctional inhibitor/lipid-transfer protein/seed storage 2S albumin superfamily protein; (1 of 11) PTHR23213 - FORMIN-RELATED	1	-0.46973	-0.18221	0.021628	0.150393	0.132584	-0.06276	0.327931	-0.1514	0.050293	0.024879	-0.24714	-0.40542	0.134504	0.389543	0.387281	0.206459	-0.14838	-0.99248	0.105556	-0.03786	-0.03226	0.202149	-0.12571	-0.20375	-0.16396	-0.21297	0.057527	0.03131	0.431459	0.319797	0.241839	0.300909	-0.06316	0.340288	0.100025	0.679903	0.499151	-0.21236	-0.15072	0.265568	0.352274	0.583576	0.261201	0.243187	0.334688	0.306166
GENE102X	Cre02.g142166	Cre02.g142166 (1 of 28) PTHR31600//PTHR31600:SF2 - FAMILY NOT NAMED // TINY MACROCYSTS PROTEIN B-RELATED	1	-0.36132	0.062243	0.122253	-0.10404	0.194931	0.897429	0.412373	0.26845	-0.03693	-0.25432	0.019336	-0.58728	0.110178	-0.57252	0.328409	0.435151	0.29085	-0.06138	-0.43294	-0.4862	0.250056	-0.1203	0.101036	0.216928	-0.2175	-0.13242	0.631015	-0.24981	0.16123	-0.48037	-0.33948	-0.11455	0.021357	0.729458	0.438468	0.454377	0.504741	0.154606	0.185845	0.071994	-0.10628	0.472329	-0.12972	0.298006	0.694066	0.177473
GENE494X	Cre12.g542250	Cre12.g542250 TUB1; beta-1 tubulin; GI:167458; major constituent of microtubules [PMID: 3460413, PMID: 6098820]; it binds one mole of GTP that is hydrolyzed and alters dynamic instability of the microtubule cytoskeleton; AT5G62690.1; TUB2; tubulin beta chain 2; (1 of 2) K07375 - tubulin beta (TUBB)	1	0.346602	-0.19602	-0.01056	-0.16583	-0.02833	-0.05519	0.036585	0.04158	0.492856	-0.31267	-0.37223	-0.27285	-0.19071	-0.11392	-0.22306	-0.20941	0.142602	0.06987	-0.44238	0.260515	0.103078	-0.15227	-0.02546	0.017237	-0.007	-0.33763	0.019009	0.212732	0.469367	0.517481	0.242198	-0.5472	-0.18985	0.387672	-0.37607	-0.1499	-0.0101	-0.34754	0.044033	0.253755	0.43657	0.531338	0.341012	0.32099	0.129024	0.332223
GENE386X	Cre10.g427800	Cre10.g427800 (1 of 9) PTHR19297 - GLYCOSYLTRANSFERASE 14 FAMILY MEMBER	1	0.03088	0.504955	0.721274	0.308502	-0.0554	-0.10363	0.306164	0.323674	-0.07859	0.270029	-0.1664	-0.26353	-0.11849	0.124569	0.263674	0.5476	0.131132	-0.05755	0.246348	0.008375	0.073654	0.178868	0.544181	-0.0524	-0.06485	-0.16287	-0.05793	0.731373	0.680516	0.230342	0.64255	-0.50798	0.112915	-0.89828	-0.3114	0.595573	-0.02999	0.293139	0.17118	0.194819	-0.43445	-0.05748	-0.08285	-0.07138	-0.30346	0.029891
GENE399X	Cre10.g437650	Cre10.g437650	1	0.720581	0.004955	0.303923	0.396982	-0.0096	0.274373	0.340047	0.368436	0.017558	0.04346	0.448154	-0.17426	0.186144	-0.30308	-0.37627	-0.06425	0.324675	0.162778	0.184176	0.488666	-0.12862	0.705496	-0.04853	-0.21228	0.097006	0.037303	-0.42964	0.005749	0.283137	0.200203	0.191745	0.283397	0.394062	-1.75693	-0.44515	0.444577	-0.59988	0.104127	0.203954	-0.4057	-0.55918	-0.42358	-0.47812	-0.83585	-0.5683	-0.53217
GENE426X	Cre11.g467525	Cre11.g467525 (1 of 16) PF12937 - F-box-like (F-box-like)	1	0.338621	0.136747	-0.32276	0.433679	0.289202	-0.0147	0.23172	0.021491	0.41313	-0.22974	0.077098	-0.33152	-0.56398	0.361469	0.077131	0.473208	-0.30053	0.024758	-0.33891	-0.05942	0.066344	0.529297	0.429193	0.132893	0.24118	-0.3091	0.413247	0.326168	0.894284	0.777726	-0.22745	-0.32142	-0.40992	-0.12093	0.437226	-0.48279	-0.13365	-0.51216	0.137725	-0.162	0.154834	0.113309	-0.09732	-0.75166	-0.40153	-0.07232
GENE433X	Cre11.g467665	Cre11.g467665 AT1G49490.1; Leucine-rich repeat (LRR) family protein; (1 of 2) PF01833//PF10162 - IPT/TIG domain (TIG) // G8 domain (G8)	1	-0.08301	0.193322	0.164897	0.142989	-0.14878	-0.04288	0.182816	0.232264	-0.22308	0.067619	-0.44206	-0.03307	0.210816	0.12554	0.084679	-0.00827	-0.47515	-0.06568	0.162355	0.232682	0.176975	0.534851	0.226759	0.290687	0.135247	0.19922	-0.0294	-0.1794	0.086674	-0.0763	-0.0996	0.094469	0.196442	-2.70908	-0.28338	0.334425	-0.66776	0.26768	0.00198	-0.26178	-0.2787	-0.29591	-0.28717	-0.24164	-0.17631	-0.36006
GENE353X	Cre09.g399701	Cre09.g399701	1	-0.66243	-0.18254	0.188738	0.400242	-0.18107	-0.34823	0.20833	-0.19403	0.24259	0.44134	0.663004	0.389678	0.124671	0.87076	-0.61575	-0.34071	0.264055	0.761938	-0.06063	-0.45029	0.638696	0.765559	-0.11171	-0.20138	0.117759	0.252214	-0.37632	-0.27323	-0.33393	-0.95118	-0.39498	0.123093	0.346132	-0.52492	-0.35116	-0.30829	-0.33156	-0.36919	0.03463	0.426499	-0.3128	-0.25891	-0.92987	-0.5716	-0.59685	-0.59024
GENE615X	Cre16.g668300	Cre16.g668300	1	-0.4495	-0.53079	0.284974	0.313803	-0.1502	-0.0717	0.19527	0.370762	-0.15924	0.496837	0.393506	-0.03187	0.034049	-0.08617	0.519621	0.31498	0.125049	-0.01134	0.139877	-0.4892	-0.44552	0.453639	-0.91695	-0.54006	0.135247	0.551568	-0.12587	-0.09345	-0.86539	-0.60533	-0.31884	0.127732	0.355887	-0.65911	-0.50337	0.208188	-0.06683	-0.07818	-0.10347	-0.72806	-0.55591	-0.46848	-0.42768	-0.05669	-0.67314	-0.6501
GENE585X	Cre14.g631150	Cre14.g631150 CEP14; Cysteine endopeptidase; Cysteine-type endopeptidase, papain type. Contains WSC and LysM domains; (1 of 1) PF00112//PF01476//PF01822 - Papain family cysteine protease (Peptidase_C1) // LysM domain (LysM) // WSC domain (WSC)	1	0.20104	-0.26035	-0.19892	-0.47202	-0.24247	2.46E-08	-0.13529	0.196319	0.040963	0.066692	0.186556	0.109218	-0.0179	0.022226	0.863956	0.680266	0.603198	-0.09306	0.591688	0.371103	-0.28104	-0.54019	-0.12157	-0.27629	0.049948	0.271498	0.182494	0.370868	-0.10815	-0.17592	0.233522	-0.22993	-0.00053	-4.00252	0.577988	1.377712	0.399614	1.272437	-0.09954	-0.31498	-0.56218	-0.02538	-0.60253	-0.18209	-0.01598	-0.46235
GENE664X	Cre17.g726850	Cre17.g726850 Similar to Sjogren Syndrome Antigen A2; (1 of 3) K11089 - 60 kDa SS-A/Ro ribonucleoprotein (TROVE2, SSA2)	1	-0.14801	-0.26827	-0.14887	0.232133	0.050948	0.089787	0.337591	0.214321	0.189751	-0.09201	0.292794	-0.0521	0.145029	-0.26551	0.469548	0.537308	-0.29091	0.038467	-0.57562	0.54004	-0.16138	-0.161	0.013628	-0.26401	0.240959	-0.1313	-0.15523	0.1027	0.006215	0.25339	0.142271	-0.39475	0.285103	-0.56757	1.160488	0.025696	0.176311	0.055086	0.178739	-0.205	0.023921	-0.02115	-0.55134	-0.09462	-0.2483	-0.27695
GENE202X	Cre05.g241634	Cre05.g241634 HAV1; Histone H2A variant; The first 4750 residues are enriched in G, A and P and show no homology to other proteins; AT1G08880.1; G-H2AX,GAMMA-H2AX,H2AXA,HTA5; Histone superfamily protein; (1 of 30) K11251 - histone H2A (H2A)	1	-0.36014	-0.10148	-0.84422	-0.22201	-0.14735	0.17968	-0.63479	-0.75767	-0.87439	0.031785	-0.47875	-0.07234	-0.31965	-0.53964	-0.59391	-0.41977	-0.66811	-0.47895	-0.47765	0.485306	-0.4822	-0.2166	0.459572	-0.13163	-0.31321	0.28607	-0.24878	-0.76233	-0.28563	-0.59371	-0.22146	0.922249	0.313309	-1.28693	0.765749	1.043244	0.253047	0.763652	-0.28621	-0.51231	0.187124	0.45097	-0.52214	-0.47796	0.064856	-0.12046
GENE287X	Cre07.g343900	Cre07.g343900 (1 of 546) 2.7.11.1 - Non-specific serine/threonine protein kinase / Threonine-specific protein kinase	1	-0.21042	0.446006	-0.01573	-0.65598	0.027325	-0.32165	-0.03643	0.157873	-0.35813	-0.13085	0.607918	0.054145	0.087709	0.531743	-0.42657	-0.30745	0.10417	0.557667	0.314558	-0.15533	-0.33825	0.398792	0.21493	0.049924	0.020076	0.175101	-0.19098	0.14517	-0.22004	-0.16096	-0.19612	0.846341	0.473346	-0.48658	0.118563	0.319559	0.256756	0.408384	0.049751	-0.62422	-0.46902	-0.26701	-0.27959	-0.01864	-0.25252	-0.09818
GENE138X	Cre03.g179700	Cre03.g179700	1	-0.03967	0.159632	-0.20918	-0.06375	-0.26942	0.049286	-0.08726	0.24799	-0.05121	0.505496	0.311442	0.098469	0.105053	0.023023	0.112497	0.051659	0.638655	0.123401	0.340613	-0.105	0.256315	-1.37576	0.203887	0.263662	-0.1112	0.077554	-0.05501	-0.01537	-0.54915	0.162644	0.061264	1.009969	-0.00612	-0.58928	-0.33449	0.338549	-0.17437	0.533057	0.17292	-0.23046	-0.43528	-0.25176	-0.77795	-0.42128	-0.24368	-0.5455
GENE72X	Cre02.g095053	Cre02.g095053 AT3G27560.1; ATN1; Protein kinase superfamily protein; (1 of 53) 2.7.11.22 - Cyclin-dependent kinase / Cdk-activating protein kinase	1	-0.29098	-0.21497	0.064019	0.357316	0.299027	0.325583	0.343667	0.135821	0.2009	-0.10102	-0.46243	0.166794	0.21066	-0.21436	0.079676	-0.20233	0.842331	-0.16066	-0.07348	0.227358	0.056311	0.452919	0.034938	0.558402	-0.14176	0.121817	0.027044	0.03712	-0.18147	-0.03688	-0.33225	0.354304	0.513486	-0.23835	-0.08177	0.142998	-0.13706	0.03097	-0.05015	-0.25084	-0.7066	-0.39973	-0.39249	-0.32916	-0.0993	0.029739
GENE203X	Cre05.g241635	Cre05.g241635 AT1G01040.2; ASU1,ATDCL1,CAF,DCL1,EMB60,EMB76,SIN1,SUS1; dicer-like 1; (1 of 4) PTHR14074 - HELICASE WITH DEATH DOMAIN-RELATED	1	-0.07672	0.218745	0.279412	0.181399	0.001215	-0.30774	-0.48186	-0.01821	0.44341	-0.12826	0.426844	0.171109	0.092185	-0.09994	0.059404	-0.54534	1.09637	0.444271	0.517188	-0.08853	-0.28907	-0.3359	0.06543	0.136232	0.231738	0.259091	0.256425	0.660972	0.474501	0.144911	0.443222	0.613131	-0.22672	-0.1204	-2.16842	0.083056	-0.76984	-0.5878	-0.03633	-0.24351	-1.13473	-0.40424	-0.42061	-0.48054	-0.67453	-0.23573
GENE198X	Cre05.g236501	Cre05.g236501	1	0.177824	0.096947	-0.07915	0.019179	-0.07164	-0.23528	-0.40486	-0.52002	-0.13863	-0.01226	-0.1209	0.229432	-0.14158	0.258774	-0.12702	-0.10993	-1.24741	-0.91541	-0.6501	-0.28321	-0.71028	-0.57176	-1.25686	-0.55759	0.082518	0.279566	-0.04279	0.325726	0.222281	0.456187	-0.03638	0.347077	0.227151	0.171403	-1.04501	-0.71844	-0.82076	-0.1631	-0.35122	-0.4418	-0.70961	-0.8126	-0.70384	-0.71038	-0.6996	-0.55789
GENE583X	Cre14.g631050	Cre14.g631050	1	0.987293	0.225189	0.945822	-0.16834	-0.00882	0	-0.50117	-0.15295	-0.01032	-0.80636	-0.40373	-0.45968	-0.18359	0.37326	-2.33781	-2.18367	-1.86915	-0.94172	-1.33063	0.11036	0.999771	0.079451	-0.37865	1.091879	0.084621	-0.14314	-0.43191	-1.52109	-2.54753	-0.41207	-0.96513	-1.15873	-0.44394	-2.20221	-0.00279	-0.30492	-0.60584	0.92856	-0.23986	-1.37301	-0.38014	-0.85967	-0.73692	-0.63468	-1.11249	-0.55414
GENE76X	Cre02.g095250	Cre02.g095250 AT1G67120.1; ATPases;nucleotide binding;ATP binding;nucleoside-triphosphatases;transcription factor binding; (1 of 1) 6.6.1.2 - Cobaltochelatase / Hydrogenobyrinic acid a,c-diamide cobaltochelatase	1	-0.38324	0.28033	0.095417	-0.24382	-0.04478	-0.17606	0.06044	-0.12797	-0.08728	-0.03414	-0.37274	0.09729	0.054457	0.233171	-0.01176	-0.05363	-0.1266	-0.09067	-0.22203	-0.24201	-0.01593	0.061634	0.0473	-0.31729	0.119817	-0.04532	0.076807	-0.19083	-0.0849	-0.20848	-0.2564	0.083256	-0.288	-0.37966	-1.12376	-0.11726	-0.42433	0.152378	0.161757	-0.07578	-0.61199	-0.67249	-0.71814	-0.85817	-0.64384	-0.63019
GENE411X	Cre10.g449750	Cre10.g449750 PKS1; Type I polyketide synthase; Contains beta-ketoacyl-ACP synthase domains and polyketide sythase KR domains; the largest gene in Chlamydomonas; null-allele mutant was isolated (PMID 29743196); AT3G16910.1; AAE7,ACN1; acyl-activating enzyme 7; (1 of 1) PTHR11712:SF234 - V(2)K05816, ISOFORM B	1	-0.2828	-0.22578	-0.50674	-0.18843	0.017871	-0.38423	-0.13287	-0.24717	0.095234	-0.05191	0.194749	-0.234	-0.06038	0.442757	-0.2471	0.131164	-0.61721	-0.87728	-0.31283	-0.04475	0.159857	-0.24646	-0.04584	0.227744	0.206213	-0.21357	-0.28118	-0.24046	-0.42541	-0.51553	-0.5852	0.342534	-0.15183	-0.60896	-0.34778	-0.4432	-0.93359	-0.07919	0.014469	-0.93617	-0.59728	-0.70888	-0.5228	-0.83498	-0.85216	-0.78328
GENE6X	Cre01.g005300	Cre01.g005300 putative transposase; Has a putative transposase DNA-binding domain containing four conserved cysteines suggestive of a zinc binding domain; part of cluster of three putative transposases; (1 of 2) PTHR30483//PTHR30483:SF6 - LEUCINE-SPECIFIC-BINDING PROTEIN // SUBFAMILY NOT NAMED	1	-0.64818	0.432968	0.297846	0.58697	0.00976	0.025369	0.275328	0.556335	0.172706	-0.22516	-0.05637	-0.42999	0.568723	0.032654	0.138014	0.163203	0.609411	0.362216	0.432121	-0.37618	0.349042	-0.42799	-0.14853	-0.1678	-0.08259	0.39601	-0.32312	-0.10207	-0.22025	-0.53834	-0.16591	1.061261	-0.42333	-0.11904	-0.16968	-0.06137	-0.5512	-0.5798	0.242658	0.718154	-0.30001	-0.18599	0.163916	-0.24949	0.179456	0.039476
GENE70X	Cre02.g093350	Cre02.g093350	1	-0.34986	0.12485	-0.04401	0.153121	-0.05608	0.609219	0.085299	0.198573	-0.28941	-0.30637	0.08647	0.210287	0.038596	-0.41129	0.49772	0.359634	1.046584	1.187329	1.233033	0.135118	0.13669	-0.86195	-0.09219	0.18451	0.198972	0.066894	-0.3362	-0.15433	0.180476	-0.31356	-0.23744	0.377239	0.480578	0.91258	-0.18796	0.440248	0.365664	0.456668	-0.21485	0.075719	0.297598	-0.29696	-0.2443	0.008142	0.061027	-0.08186
GENE535X	Cre13.g580000	Cre13.g580000	1	-0.23246	-0.02669	-0.00732	-0.00195	0.026672	0.124629	0.018543	0.047156	0.435382	0.051747	-0.00911	-0.03392	0.170227	-0.17229	0.020703	0.090266	0.296413	0.302338	0.091665	-0.16087	0.101991	0.075481	-0.04617	0.088672	-0.08211	-0.0425	-0.37384	-0.52668	-0.50315	-0.49484	-0.26361	0.23708	0.301201	0.172688	-0.3689	0.406392	0.029557	0.080145	-0.03645	0.162546	-0.1952	-0.1095	-0.4392	-0.37221	-0.19677	-0.20594
GENE630X	Cre16.g677200	Cre16.g677200 (1 of 100) PTHR12393:SF6 - SPHINGOMYELIN PHOSPHODIESTERASE 2	1	-0.04297	0.055218	0.006807	0.223024	0.015677	0.242632	-0.25469	0.276933	0.296238	0.008512	-0.67989	-0.00175	-0.12271	0.343689	0.026706	0.040317	1.678382	1.316688	1.122981	-0.64853	0.40379	0.434631	-0.21227	-0.30205	-0.44073	0.225235	-0.11662	-0.00886	-0.37459	-0.11343	-0.1514	0.362074	0.013315	-0.29075	-0.74439	-0.39307	0.555161	0.048633	0.148337	-0.59459	-0.74838	-0.82998	-0.77809	-0.53581	-0.58729	-0.43268
GENE3X	Cre01.g001400	Cre01.g001400 ZMP1; Zinc-metallopeptidase-like protein; Similar to leishmanolysin-like peptidase (peptidase M8 family); neutral zinc metallopeptidases; zinc-binding site; AT5G42620.2; metalloendopeptidases;zinc ion binding; (1 of 1) 3.4.24.36 - Leishmanolysin / Promastigote surface endopeptidase	1	0.422307	-0.25635	-0.19074	0.156518	-0.02617	-0.07211	0.418101	0.13518	0.065512	0.092747	-0.16201	0.29059	0.064571	-0.11706	0.106401	0.242885	0.99005	0.650668	0.268742	0.466561	0.42455	0.549457	0.338729	-0.00136	-0.01547	0.29679	-0.22267	0.667397	-0.22598	0.100348	0.481553	-0.13412	0.498539	0.392115	-0.11213	0.772024	0.365965	0.942694	0.033125	-0.76213	-0.07952	0.19775	-0.35035	-0.21911	-0.21573	-0.20679
GENE587X	Cre15.g635000	Cre15.g635000 May contain additional coding sequence in intronic N-island PMID: 27175017; (1 of 25) PTHR11017//PTHR11017:SF145 - LEUCINE-RICH REPEAT-CONTAINING PROTEIN // SUBFAMILY NOT NAMED	1	-0.28475	0.254134	0.343424	0.243854	-0.14307	-0.27314	0.23065	-0.10987	0.320067	-0.11092	-0.05504	0.14372	-0.14405	0.53417	-0.55654	-0.32173	0.564403	0.570571	0.083459	-0.12132	-0.31208	0.188137	0.466933	-0.46077	-0.20018	0.07537	0.063602	-0.05295	-0.57529	-0.33869	-0.56794	0.318622	0.095934	-0.51524	0.739959	0.46772	0.092816	0.653075	0.155133	-0.1368	-0.0974	0.190166	-0.39942	-0.56392	-0.24336	-0.17946
GENE25X	Cre01.g020800	Cre01.g020800	1	-0.5594	0.163751	-0.16026	-0.16286	-0.10598	0.056359	-0.31508	-0.49829	0.031708	0.030847	0.480016	-0.02554	-0.12563	0.068005	-0.58969	0.54269	0.617251	0.634093	0.566075	-0.00065	0.107297	1.089242	0.435062	0.613297	0.084922	0.103216	0.614727	0.368611	0.769476	0.628095	0.80709	0.098785	0.491125	-0.57937	-1.95314	0.374887	0.035388	-0.20164	-0.41743	0.456109	-0.3043	-0.72962	-0.14538	0.323833	-0.05582	-0.38896
GENE30X	Cre01.g025400	Cre01.g025400 HYDIN; Hydrocephalus 3-Like Protein Hydin; hydrocephalus-inducing protein homolog, forms extension C2b of axonemal central pair; (1 of 1) K17570 - hydrocephalus-inducing protein (HYDIN)	1	0.012676	0.012866	-0.06381	0.247868	0.052948	0.329339	-0.04394	-0.33938	-0.35574	-0.21018	0.170371	0.29402	0.129686	0.334176	0.287306	0.222248	0.500261	0.460615	0.618496	0.252278	0.655684	-0.22519	0.83356	0.637534	-0.05535	-0.04784	0.029496	0.254948	0.1519	0.379839	0.445863	0.498037	0.177708	0.209257	-0.67698	0.266059	-0.53262	0.142571	-0.0834	-0.34038	-0.3524	-0.50876	-0.41806	-0.38625	-0.56883	-0.27778
GENE663X	Cre17.g726200	Cre17.g726200	1	-0.56487	-0.43277	-0.97473	0.251692	-0.19102	-0.13418	0.11657	-0.19363	0.146386	-0.31905	0.049863	-0.105	0.309965	0.933659	0.412735	-0.15979	-0.2552	-0.17492	-0.02984	-0.06898	1.084599	0.720612	0.601239	1.109788	-0.15671	-0.1886	0.461666	0.787741	0.549123	1.02119	0.604278	1.115128	0.885911	1.720165	-2.51091	-0.27177	-1.63549	-0.17514	-0.18282	0.24878	-0.99522	-0.30262	-0.78821	-0.82536	-0.41929	-0.24978
GENE197X	Cre05.g236100	Cre05.g236100 (1 of 20) PTHR13140 - MYOSIN	1	-0.9584	-0.34305	-0.50636	-0.18204	0.015409	-0.29343	-1.17827	-1.28388	-1.22145	-0.30352	-0.17455	-0.01644	-0.18637	0.296925	-0.16838	0.248794	0.21994	1.404096	1.144561	-0.80842	-2.24821	-0.6229	0.416539	0.11407	-0.33334	-0.08876	1.014643	0.257515	0.446802	1.348769	1.45353	-0.12659	-0.38549	-0.75871	-0.56923	0.841732	0.125767	1.881242	-0.03292	-0.25541	-0.14025	-0.86804	0.223755	-0.60465	-0.23264	-0.56806
GENE161X	Cre03.g203351	Cre03.g203351	1	-0.10286	0.054221	0.396452	0.552468	-0.00856	0.139989	0.24002	0.831065	0.112036	0.262898	0.342232	0.046562	0.558844	0.101959	0.273453	0.139821	0.411803	0.204662	0.248872	0.548493	0.456803	0.846291	-0.03755	0.545612	-0.1978	-0.0732	0.209794	0.803909	0.483976	0.097537	0.559423	0.782922	0.965051	-0.36848	0.632079	0.623644	-0.12971	0.485472	0.255002	-0.09596	-0.49927	-0.19455	-0.42374	-0.49379	-0.35744	-0.37169
GENE54X	Cre02.g073150	Cre02.g073150	1	-0.40867	0.056029	0.180208	0.182792	-0.01108	0.010212	-0.00721	-0.0629	0.067038	0.269542	0.743098	0.429392	0.165774	0.159246	0.322438	0.44894	0.938973	0.820179	0.968979	0.336228	0.197555	0.420095	0.315696	0.202479	0.07035	0.423781	-0.09056	0.492361	0.444939	-0.04908	-0.14581	0.962541	0.295528	-0.01524	0.117319	0.710222	-0.14968	0.380482	0.025864	-0.14448	0.025632	-0.18167	-0.46926	-0.15055	0.003988	-0.01227
GENE349X	Cre09.g397700	Cre09.g397700	1	-0.54665	0.004187	0.285921	0.170087	-0.03228	0.243201	0.270739	-0.04628	0.00646	-0.14012	-0.26699	0.231318	0.242065	-0.32544	0.241771	0.276696	0.810495	0.457094	0.099412	-0.08214	-0.32686	0.074237	0.091447	0.102201	0.073319	0.144687	0.09535	0.078347	0.236902	0.142908	0.157044	0.587149	-0.16525	0.304368	-0.03899	0.463362	-0.20823	0.322402	0.221033	0.014024	-0.30804	-0.1385	-0.43214	-0.49464	-0.49011	-0.33344
GENE377X	Cre09.g413150	Cre09.g413150	1	0.36983	0.103388	0.273472	0.510943	-0.14821	-0.40147	-0.39545	-0.08431	-0.59682	-0.0927	-0.93575	0.520077	0.178322	0.946531	0.232254	-0.14981	0.975238	0.594941	0.472432	-0.17502	0.548567	-0.15255	0.643092	0.25289	0.17864	0.095076	0.317838	1.066167	0.949489	0.581109	0.925894	0.286854	0.746732	0.830954	0.638758	0.476822	-0.52731	0.081923	0.071813	-0.15228	0.381765	-0.36696	0.241247	-0.06253	-0.25268	-0.13323
GENE363X	Cre09.g402219	Cre09.g402219 LCI3; Low-CO2-inducible protein; Regulated by CCM1 [PMID: 15235119]. Acclimation to changing CO2 concentrations and light intensities was studied by Yamano et al. 2008 [PMID: 18322145].	1	-0.33128	-0.19226	0.341561	-0.51504	0.090456	-0.16011	0.581415	0.321769	-0.04449	0.25303	0.145586	0.148839	-0.04482	-0.26028	0.703142	0.522201	1.267759	1.576779	0.896193	-0.59538	-0.3197	-0.2568	-0.99537	-0.72827	-0.07552	-0.18849	-0.23618	-0.69998	-1.03672	-0.61875	-0.40201	-0.71209	-0.63306	0.088539	0.315473	0.30501	-0.33389	0.440058	-0.18475	-0.39482	-0.18423	-0.09174	-0.50479	-0.25006	-0.38629	-0.12937
GENE432X	Cre11.g467601	Cre11.g467601 AT4G34150.1; Calcium-dependent lipid-binding (CaLB domain) family protein; (1 of 5) KOG1030 - Predicted Ca2+-dependent phospholipid-binding protein	1	0.325524	-0.27336	-0.00378	-0.27396	-0.05082	-0.04577	-0.33081	-0.44846	-0.0574	0.270622	-0.29875	0.349414	0.208813	0.721262	0.065422	0.588754	-0.23968	0.430879	0.307246	0.202247	-0.02569	0.19952	-0.08012	0.001131	-0.31168	-0.03639	-0.1805	-0.75939	-0.55493	-0.69952	-0.21549	0.122135	-0.10414	-0.54171	0.10073	0.616099	-0.00643	0.722576	0.080346	0.04525	0.188258	0.13048	-0.23746	0.021727	0.408721	0.012408
GENE667X	Cre17.g732500	Cre17.g732500 (1 of 546) 2.7.11.1 - Non-specific serine/threonine protein kinase / Threonine-specific protein kinase	1	0.000967	0.12042	0.054196	0.106916	-0.21311	-0.27848	0.186926	0.375942	0.378945	0.163978	-0.19711	-0.21169	-0.23491	0.170175	-0.2515	0.303028	0.344032	-0.02235	0.391699	-0.47215	0.126431	0.196167	-0.0724	0.193958	-0.17667	-0.03628	-0.32699	0.136623	-0.20091	-0.58173	0.006744	-0.78376	-0.33471	0.10809	-0.2015	-0.28372	-0.12007	-0.12704	-0.04499	-0.04954	-0.07617	-0.08727	-0.1297	0.133393	-0.05392	-0.27875
GENE590X	Cre15.g639552	Cre15.g639552	1	-0.02391	-0.27529	-1.02814	0.072741	0.28656	0.260866	0.421921	-0.36528	0.191762	-0.8335	0.257713	-0.03476	-0.0694	-0.22843	0.438212	0.54599	0.890936	0.379555	-0.01337	0.35659	-0.2033	0.527673	0.47603	0.078147	0.175887	-0.14825	0.594187	0.729277	1.3694	1.453138	1.6312	-0.3171	0.393891	0.946465	-0.16267	0.073967	0.74599	0.410007	-0.00103	0.822998	0.049973	0.027781	0.781434	0.6663	-0.10981	0.53199
GENE635X	Cre16.g682550	Cre16.g682550 AT4G20140.1; GSO1; Leucine-rich repeat transmembrane protein kinase; (1 of 1) PF08016//PF08263//PF13855 - Polycystin cation channel (PKD_channel) // Leucine rich repeat N-terminal domain (LRRNT_2) // Leucine rich repeat (LRR_8)	1	0.104987	-0.17443	-0.06077	0.159671	-0.13785	-0.12911	-0.0641	0.01242	-0.2778	-0.10527	-0.18687	-0.06448	0.043751	0.072043	-0.06933	-0.16541	0.162516	-0.15506	-0.45506	0.136623	-0.09856	0.162478	0.196154	0.146008	0.093881	-0.02811	0.040126	0.292967	0.452669	0.106891	0.203033	0.170289	0.128395	0.178395	-0.27271	-0.03259	0.129372	-0.1613	0.038651	0.112041	-0.07473	-0.2683	0.026085	-0.12996	-0.22505	-0.3079
GENE557X	Cre13.g605300	Cre13.g605300	1	0.189405	-0.16817	-0.22962	0.048226	-0.09845	-0.35285	-0.81952	-0.05209	-0.06614	-0.16371	-0.44554	0.272143	0.023191	-0.19412	-0.09229	0.50636	-0.01745	0.555828	0.308273	0.244138	0.314681	0.473645	0.180743	0.098928	0.047997	-0.26712	0.034007	-0.37873	0.052799	-0.21128	0.121784	0.417466	-0.04224	-0.57416	-0.08497	0.194818	0.223171	0.250314	0.048615	-0.0787	-0.04183	0.265569	-0.03105	-0.01187	0.158106	-0.11808
GENE4X	Cre01.g001800	Cre01.g001800 FAP403; Flagellar Associated Protein 403; NimA-related Serine/Threonine protein kinase; AT3G04810.2; ATNEK2,NEK2; NIMA-related kinase 2; (1 of 4) PTHR24361//PTHR24361:SF411 - MITOGEN-ACTIVATED KINASE KINASE KINASE // SUBFAMILY NOT NAMED	1	-0.0216	0.083566	0.054737	-0.05526	-0.05997	-0.13706	-0.21654	-0.07498	-0.11809	-0.10294	0.09055	-0.2503	-0.24279	-0.06156	0.09972	0.302816	0.815285	1.544664	1.713818	0.22893	0.165422	0.563099	0.048887	-0.17919	0.329341	0.208441	-0.36646	0.163622	0.336409	0.386627	0.224586	-0.04796	0.076389	0.209366	0.274432	0.042358	0.4684	-0.25254	-0.02625	0.15278	0.20716	-0.29661	-0.04837	0.15079	0.237697	0.597633
GENE437X	Cre11.g467729	Cre11.g467729	1	0.070927	0.232242	0.407632	0.381683	-0.23941	0.004387	0.442908	0.421552	-1.20224	0.650164	0.175849	-0.06709	0.195533	0.088169	0.220717	0.078229	0.460368	0.34887	0.038384	-0.26094	-0.53102	0.919893	-0.31897	-0.27933	0.045049	-0.21186	0.459092	0.456851	0.116916	0.994322	1.01634	0.577743	0.647303	-0.04056	0.267471	1.298282	0.332146	-0.3177	0.356833	0.753029	0.035168	-0.03254	0.2994	0.643451	0.547	0.62908
GENE88X	Cre02.g105100	Cre02.g105100	1	-0.46463	-0.31641	-0.39883	0.279204	-0.04785	0.341037	0.18311	0.314245	0.193712	-0.33597	0.430406	0.164044	0.152126	0.028781	0.11203	0.265227	-0.16049	0.03384	-0.26117	-0.00946	0.318522	0.222455	0.056085	0.154617	0.216321	0.096195	0.068038	0.567981	0.462571	0.449461	0.203765	0.829591	-0.01288	0.030271	-0.06732	0.769643	0.803354	0.675118	0.041137	0.499603	0.092936	0.168388	0.260525	0.371437	0.312699	0.487924
GENE109X	Cre03.g145127	Cre03.g145127 DHC13; Outer Arm Dynein Heavy Chain alpha; contains unusual N-terminal domain with IG and kelch repeats; AT1G18610.1; Galactose oxidase/kelch repeat superfamily protein; (1 of 2) PTHR10676//PTHR10676:SF36 - DYNEIN HEAVY CHAIN FAMILY PROTEIN // SUBFAMILY NOT NAMED	1	-0.01627	0.27792	-0.45772	-0.00165	-0.04259	-0.19442	-0.62927	-0.5406	-0.58796	0.242828	0.004039	0.024498	0.029952	-0.09185	-0.0111	-0.10725	-0.05772	-0.09413	-0.09944	-0.11357	-0.06347	-0.14701	0.262917	-0.04531	-0.2243	-0.0071	-0.04246	0.057394	0.293629	0.409705	0.321208	0.649647	-0.01201	-0.19173	0.545319	0.515745	0.071104	0.219842	0.1334	0.381075	0.431991	0.007445	0.108483	0.539744	0.126585	0.145129
GENE259X	Cre06.g303200	Cre06.g303200 MAW7; Membrane-associated hydroxyproline-rich glycoprotein 7; Contains a predicted C-terminal transmembrane domain.; (1 of 2) PF07202 - T-complex protein 10 C-terminus (Tcp10_C)	1	-0.18503	0.029154	0.248894	0.21294	0.056209	0.100541	0.14706	0.321768	0.221364	-0.06182	-0.14626	0.216902	0.036267	0.092852	0.212933	0.101654	0.432431	0.639807	0.654625	0.384972	0.761669	0.741627	0.199882	0.351976	-0.21089	0.023125	0.209645	0.127594	0.7424	0.103874	0.390735	-0.19371	0.25858	-0.19191	-0.05106	0.544108	0.497473	0.11147	0.154176	0.208555	-0.01133	0.301355	0.139281	0.279945	0.166782	0.316558
GENE75X	Cre02.g095200	Cre02.g095200 AT1G64550.1; ATGCN3,GCN3; general control non-repressible 3; (1 of 3) PTHR19211:SF15 - ATP-BINDING CASSETTE SUB-FAMILY F MEMBER 2	1	-0.46956	0.024668	0.261861	-0.01056	-0.11946	-0.19624	0.04978	0.200347	-0.3831	0.111576	0.381278	0.078095	-0.02041	0.027934	-0.10438	0.206569	0.210252	0.594096	0.115861	0.077833	-0.08067	0.605283	0.042693	-0.17601	-0.0975	0.000803	-0.1157	-0.34105	-0.07548	-0.07522	-0.04084	0.230799	-0.22874	-0.92217	0.116055	-0.34876	-0.11339	-0.41358	-0.0262	0.199497	-0.09683	0.090827	-0.07043	-0.23026	-0.41649	-0.16785
GENE113X	Cre03.g149750	Cre03.g149750 DMA2; Putative DNA methylase; Putative DNA methylase, N-6 adenine-specific with homology to the HemK bacterial methylase family; (1 of 2) 2.1.1.297 - Peptide chain release factor N(5)-glutamine methyltransferase / N(5)-glutamine S-adenosyl-L-methionine dependent methyltransferase	1	-0.05865	-0.21566	-0.21983	0.110233	-0.24202	-0.53121	-0.85396	0.289017	-0.76759	0.494199	0.820778	0.007948	-0.06213	0.363063	0.05741	0.319383	0.810763	0.557463	0.818302	-0.02481	-0.12435	0.530523	0.058398	-0.16051	0.518918	0.365834	-0.00877	-0.44983	-0.28862	0.07264	0.169895	-1.70358	0.125826	-0.85822	-1.62948	0.38658	-0.32068	-0.26551	-0.15642	0.307024	0.009933	-0.28222	-0.09671	-0.51228	-0.06556	-0.07845
GENE584X	Cre14.g631100	Cre14.g631100 SRR29; Scavenger receptor cysteine-rich protein; Scavenger receptor cysteine-rich protein; contains ligand-binding SRCR domain found in speract/scavenger receptor (PMID: 14995912), followed by WCS, papain, LysM and lectin-C domains; AT4G11320.1; Papain family cysteine protease; (1 of 1) 3.4.22.31 - Ananain	1	0.199951	0.473064	0.137219	0.255266	0.04779	0.189034	0.086486	0.312251	-0.31251	0.135113	0.211331	0.07755	0.249946	-0.3882	-0.05132	0.263172	1.042069	0.30603	-0.05598	0.654181	0.661624	0.43524	0.61595	0.243173	-0.5835	-0.13139	0.147302	0.197141	0.468647	0.628435	0.673848	0.591859	0.036025	-0.14298	0.433456	0.458129	0.039134	0.029386	0.069206	0.466051	-0.30702	-0.09136	-0.19443	-0.00382	-0.01103	-0.04573
GENE171X	Cre04.g214000	Cre04.g214000 AT5G10020.2; Leucine-rich receptor-like protein kinase family protein; (1 of 1) PTHR19331//PTHR19331:SF296 - LYSYL OXIDASE-RELATED // SUBFAMILY NOT NAMED	1	-0.08779	-0.05826	0.039537	0.553249	0.042207	0.027101	0.120078	0.216869	-0.04474	-0.04086	0.551445	0.140643	0.069526	-0.36484	0.230515	0.210779	1.405401	0.615864	0.899651	-0.51514	0.703313	1.184948	0.544644	0.446328	0.052972	0.10873	-0.12454	0.457379	0.227827	0.654786	0.959337	-0.37248	0.322909	-0.68528	-1.0229	-0.16387	-0.32272	-0.12125	0.241477	0.235007	-0.09572	-0.11622	-0.07539	-0.19239	0.014985	-0.29911
GENE330X	Cre09.g391050	Cre09.g391050 CYA9; Adenylate cyclase; possible guanylate or adenylate cyclase; (1 of 25) PTHR11017//PTHR11017:SF145 - LEUCINE-RICH REPEAT-CONTAINING PROTEIN // SUBFAMILY NOT NAMED	1	-0.33342	0.375078	0.144281	0.158208	-0.04103	0.346059	0.321892	-0.06759	-0.0242	-0.53713	0.440337	0.406394	-0.02188	0.026618	0.07824	0.288997	0.238726	0.048806	0.654625	0.430788	0.793183	1.319822	0.359596	-0.01783	-0.0974	0.023324	0.236876	0.549601	0.674134	0.689996	0.452094	0.914027	0.427144	-0.83701	-0.22945	0.482218	-0.15294	0.26532	0.063095	-0.25613	-0.36344	-0.51723	-0.46977	-0.18296	-0.39804	-0.29698
GENE313X	Cre08.g374150	Cre08.g374150	1	0.038924	0.652999	-0.07976	0.139641	0.140376	0.086256	-0.04641	0.192342	-0.36581	0.010252	0.132467	0.055961	0.059174	-0.0063	0.333868	0.319847	0.036139	0.34112	0.226171	0.441949	0.883625	0.187821	0.989415	0.78864	0.221652	0.051894	0.406148	-0.10156	0.799963	0.16829	0.190781	0.53263	-0.41674	-0.39924	-0.508	-0.57962	-0.08236	-0.54433	0.066886	0.060102	0.063293	0.25863	-0.20943	0.165524	0.012068	0.287
GENE201X	Cre05.g239800	Cre05.g239800 ARS14; Arylsulfatase; (1 of 19) 3.1.6.1 - Arylsulfatase / Sulfatase	1	0.29877	-0.1932	-0.68399	0.199523	-0.03226	0.052122	0.167357	-0.19902	-0.70052	0.032711	0.134861	0.459815	0.165059	0.117297	-0.23359	0.075298	0.320799	0.044778	0.363156	-0.02586	0.592124	0.368186	0.567251	0.367567	0.585283	0.121808	0.305166	0.993432	0.986215	0.559441	1.002894	1.101097	-0.24823	-0.4584	-0.88772	0.60338	-0.0211	-0.08899	0.231783	-0.12251	-0.16531	0.205688	0.336626	0.118334	0.210084	0.250941
GENE609X	Cre16.g661626	Cre16.g661626	1	-0.1969	-0.04925	-0.20375	0.273024	0.038187	0.029604	0.071877	-0.12698	0.068591	0.257975	-0.21668	0.047837	0.190074	-0.07848	-0.21262	-0.20809	-0.09264	0.091678	0.068276	-0.28915	0.340626	0.057091	0.246781	-0.00171	0.060192	0.044463	0.219903	0.494512	0.365331	0.742705	0.6224	0.59225	0.289265	-0.22223	0.07799	0.586531	0.29675	0.132375	0.094363	0.196357	0.336389	0.058223	0.090685	0.162873	0.149215	0.285086
GENE672X	Cre17.g736250	Cre17.g736250 AT5G49470.3; PAS domain-containing protein tyrosine kinase family protein; (1 of 7) KOG0659 - Cdk activating kinase (CAK)/RNA polymerase II transcription initiation/nucleotide excision repair factor TFIIH/TFIIK, kinase subunit CDK7	1	-0.20455	0.163358	-0.10902	0.457119	0.038815	-0.61714	-0.09077	0.08758	-0.72036	0.517183	-0.3312	0.026897	0.426376	0.258049	0.320414	0.386837	0.386942	0.166709	0.367937	0.18306	0.276362	0.238873	0.281104	-0.04284	-0.19969	0.096068	-0.06751	0.883859	0.541675	0.40664	0.319403	1.464671	-0.04804	0.195159	-0.26484	1.001162	0.655751	0.014094	-0.0796	0.273037	-0.20995	-0.37321	-0.15726	-0.15603	-0.15768	-0.15468
GENE210X	Cre05.g245500	Cre05.g245500 FAP175; Ankyrin Repeat Flagellar Associated Protein 175; Protein of unknown function with ankyrin repeats, flagella associated; found in the flagellar proteome as FAP175; AT5G14230.1; (1 of 4) PTHR24133:SF21 - ANKYRIN REPEAT-CONTAINING PROTEIN	1	-0.16013	-0.35295	-0.16703	0.133504	0.017577	0.217143	-0.02798	0.229782	0.049224	0.355977	-0.07419	-0.01884	-0.08006	-0.01793	-0.26292	0.052268	0.779227	0.517239	0.278136	-0.6599	0.124283	-0.50768	0.327995	-0.02748	0.112268	0.428464	0.009422	0.531285	0.406864	0.021856	-0.19998	0.368047	0.168365	-0.11616	0.38042	-0.35003	0.164039	-0.22802	0.266417	-0.07996	-0.19685	-0.04874	0.05222	0.475669	0.285656	0.234622
GENE248X	Cre06.g292249	Cre06.g292249 PHC50; Pherophorin-chlamydomonas homolog 50; (1 of 70) PF12499 - Pherophorin (DUF3707)	1	-0.49514	-0.28028	0.050425	0.082718	-0.04969	0.1273	0.143445	0.314706	0.179106	0.212477	0.075791	-0.05997	0.231936	-0.1215	-0.17064	-0.25904	-1.45907	-0.62496	-0.29805	-0.10116	-0.11155	-0.59808	-0.43031	-0.62101	0.258708	0.166726	0.179408	0.105459	0.42039	-0.03686	0.157563	0.346639	0.423164	-0.13899	0.901449	0.605161	0.131526	0.732747	-0.21974	-0.54622	-0.20134	-0.36237	-0.42522	-0.45776	-0.06192	-0.28053
GENE383X	Cre10.g425050	Cre10.g425050 ROC59; Rythm Of Chloroplast 59; WD4-repeat protein involved in circadian rhythms with possible histone acetyltransferase activity. Matsuo et al.'s (28) roc28 and roc59 (rhythm of chloroplast) circadian rhythm mutant loci map here; mutant shows delayed phase angle (DPA) phenotype; AT5G10940.2; transducin family protein / WD-40 repeat family protein; (1 of 1) K11807 - WD and tetratric…	1	-0.29275	0.139465	0.27948	-0.00742	0.012798	-0.02472	0.001723	0.257675	-0.15758	0.081448	-0.37936	-0.2936	0.098844	0.57297	-0.33683	0.193735	-0.94845	-0.46443	-0.08165	-0.8359	-0.2262	-1.184	-0.2289	-0.22471	-0.09661	-0.02186	-0.3675	-0.26007	-0.60841	-0.69612	-0.22227	0.49118	-0.80089	0.627842	1.987517	-0.63409	0.908992	0.586414	-0.31857	-0.1547	0.100141	0.562534	0.193001	0.41152	0.299591	0.377472
GENE307X	Cre08.g366450	Cre08.g366450 (1 of 3) PTHR23213//PTHR23213:SF30 - FORMIN-RELATED // DISHEVELLED ASSOCIATED ACTIVATOR OF MORPHOGENESIS, ISOFORM D	1	-0.36441	0.232222	0.324384	0.056978	0.00944	0.028466	-0.39652	0.281241	0.144636	0.442646	-0.37075	-0.11708	0.048864	-0.47597	-0.60952	0.786208	0.016062	-0.54514	-0.0209	0.013503	-0.66611	-1.68876	0.342435	-0.94753	-0.17156	-0.16947	-0.07134	0.132936	-0.13151	0.287124	0.403482	-0.07112	-0.15219	-0.93876	1.166776	-0.2267	-1.40807	-0.76786	0.056678	-0.29188	-0.29042	0.489337	-0.26731	-0.27234	-0.37272	-0.02759
GENE558X	Cre13.g605350	Cre13.g605350 (1 of 10) PTHR11258 - 2-5 OLIGOADENYLATE SYNTHETASE	1	-0.25791	-0.10875	0.086569	-0.0928	-0.27635	-0.01561	-0.99676	-0.13125	-0.79117	0.788825	0.059656	0.376828	-0.0518	-1.07066	0.155107	0.337669	-0.84994	-0.40289	-0.46125	0.042083	-0.33737	-0.94882	0.217294	0.170517	0.08825	0.485539	0.225386	0.516689	0.507351	0.177722	0.356613	0.753537	-0.05692	0.19636	1.027913	0.835926	0.378064	0.761014	0.08917	-0.38281	0.075627	0.737133	0.10375	-0.25032	-0.16356	-0.09537
GENE285X	Cre07.g340450	Cre07.g340450 PKHD1; Similar to Fibrocystin; (1 of 1) PTHR11915//PTHR11915:SF310 - SPECTRIN/FILAMIN RELATED CYTOSKELETAL PROTEIN // PICKLED EGGS, ISOFORM A	1	-0.06766	-0.00393	0.102784	-0.05208	-0.01997	-0.37168	0.33066	-0.02278	0.203808	0.031288	-0.17269	-0.08647	0.023771	-0.02633	-0.05977	-0.03287	-0.83476	-0.11221	-0.29208	0.017123	-0.28194	0.16946	-0.43541	-0.02693	0.222257	-0.10184	0.034259	-0.12737	0.184664	-0.05386	0.358875	-0.01416	0.512427	0.207405	0.079962	0.397734	-0.19011	0.861315	0.197428	-0.22943	-0.58254	-0.48375	-0.45129	-0.27908	-0.14439	-0.2702
GENE559X	Cre13.g605850	Cre13.g605850	1	-0.13766	-0.39688	-0.3504	0.068065	-0.043	0.301802	0.041886	0.37447	0.194637	0.189404	0.575074	0.074143	-0.1722	0.058522	0.265646	0.033332	-0.09939	-0.02725	-0.20126	0.013415	0.58122	0.34887	0.044328	0.330162	0.042137	-0.22643	-0.19513	-0.07621	-0.69915	-0.19476	-0.06906	0.725196	0.014669	0.107253	-0.16919	0.259689	-0.31102	-0.19109	0.341758	0.075527	-0.07958	-0.28754	0.014862	-0.05786	0.170156	-0.07157
GENE5X	Cre01.g002787	Cre01.g002787 SRR24A; Scavenger receptor cysteine-rich protein; Scavenger receptor cysteine-rich protein with multiple C-type lectin domains and a glycoside hydrolase family 18 domain. Very large protein. Part of a group of 4 homologous proteins; model should be fused with downstream Cre01.g002824; null-allele passenger mutation was isolated (PMID 29743196); AT4G19800.1; Glycosyl hydrolase family…	1	-0.17959	-0.00655	0.063824	-0.38179	0.060427	-0.23491	-0.07105	0.102719	0.236851	0.114693	-0.12435	0.043532	-0.23624	-0.23434	0.133759	0.168763	0.510052	-0.29247	-0.02049	0.100399	-0.39355	-0.16563	0.031896	0.122636	-0.11235	-0.21578	-0.03007	0.077771	-0.04861	-0.15507	-0.10733	0.743181	0.170989	-0.35872	-0.00045	-0.39151	-0.34092	-0.10863	-0.44543	-0.07479	0.20702	-0.06966	-0.06083	-0.37721	-0.24016	-0.1699
GENE121X	Cre03.g157050	Cre03.g157050 (1 of 4) PF13515 - Fusaric acid resistance protein-like (FUSC_2)	1	-0.33333	-0.48657	-0.48812	-0.42777	-0.14358	-0.04694	0.600163	0.484774	6.70E-05	-0.63534	0.418621	0.296273	-0.05731	-0.15348	0.534742	0.381606	-0.15091	-0.32884	-0.4548	-0.2208	-0.04367	0.348607	0.501053	0.01459	-0.44228	-0.19114	-0.08215	0.099827	-0.09642	-0.78356	-0.63184	0.688854	-0.0876	0.281727	-0.34745	0.105921	0.452318	-0.88007	-0.364	0.171107	-0.19201	-0.09376	0.076801	-0.28748	0.465779	-0.08656
GENE577X	Cre14.g623439	Cre14.g623439 AT1G56700.1; Peptidase C15, pyroglutamyl peptidase I-like; (1 of 1) 3.4.19.3 - Pyroglutamyl-peptidase I / Pyrrolidone-carboxylate peptidase	1	-0.15694	-0.43556	-0.34446	-0.61037	-0.3242	-0.07201	-0.20122	-0.41932	-0.08854	-0.11481	0.196492	0.496275	0.239567	0.036349	0.343906	0.306762	-0.32507	-0.18031	-0.45716	-1.06159	-0.91628	-1.31164	-0.64551	-0.59645	0.357694	-0.1218	0.013246	-0.47441	-1.15266	-0.49229	-0.54557	0.915772	-0.09184	-0.81719	-0.97531	0.375705	0.597453	1.188521	-0.0919	-1.35975	-0.03455	0.082071	-0.03125	0.12493	0.055592	-0.1268
GENE578X	Cre14.g624950	Cre14.g624950 DHC10; Flagellar Inner Arm Dynein I1/f Heavy Chain beta; (1 of 1) PTHR10676//PTHR10676:SF183 - DYNEIN HEAVY CHAIN FAMILY PROTEIN // DYNEIN HEAVY CHAIN 2, AXONEMAL	1	0.243963	0.138599	0.236058	-0.04665	0.105382	-0.11068	-0.62972	-0.29321	-0.47935	0.117215	0.378938	-0.11218	-0.05492	0.112762	-0.09321	-0.01928	-0.04463	-0.17327	-0.03632	-0.49275	-0.29978	-0.65157	-0.02894	-0.09141	-0.06519	-0.09278	0.086267	-0.16805	-0.20423	-0.05972	-0.11779	0.663241	0.250908	-0.42708	-1.00723	0.834178	0.191338	0.282811	0.133278	0.103043	-0.14507	0.268888	0.109983	-0.01639	0.070649	0.367717
GENE174X	Cre04.g216850	Cre04.g216850 TUA2; Alpha tubulin 2; GI:27358004; PMID: 3855249, PMID: 3460413, PMID: 14676280; AT1G50010.1; TUA2; tubulin alpha-2 chain; (1 of 2) K07374 - tubulin alpha (TUBA)	1	0.11073	-0.0036	-0.00734	-0.15808	-0.05215	-0.04766	-0.0859	0.109844	0.232357	-0.05314	-0.04945	-0.07034	0.065388	0.298247	-0.03606	0.093319	-0.01246	0.439013	0.186124	0.172839	0.14034	0.382202	-0.04194	-0.037	0.173243	-0.0945	0.024275	0.358546	0.338671	0.019981	0.157333	-0.15447	-0.30642	0.016059	0.229412	0.360328	0.383447	0.179907	-0.32433	0.426862	0.189425	0.393822	0.271116	0.246887	0.302362	0.323128
GENE115X	Cre03.g152200	Cre03.g152200	1	-0.73406	0.292369	0.24274	-0.09212	-0.17078	0.237606	0.209781	0.270238	0.230894	0.200884	-0.04065	-0.18281	0.467639	0.155263	0.326125	0.26751	1.22206	0.186376	0.09593	0.122217	0.067481	-1.05937	-0.8324	0.120115	-0.01381	0.294154	-0.01696	0.087574	0.285967	-0.0154	0.529859	-0.4168	0.483926	0.58597	1.032681	1.388834	0.926544	0.68712	0.183239	0.381978	-0.43076	0.353324	-0.01586	0.55723	0.084987	0.221552
GENE593X	Cre15.g641050	Cre15.g641050 (1 of 10) PTHR11258 - 2-5 OLIGOADENYLATE SYNTHETASE	1	-0.72647	0.260959	0.476057	-0.02468	-0.20299	-0.59596	-0.24637	0.588301	0.276767	0.116819	0.098166	-0.19088	0.44606	-0.16166	0.189464	0.461188	1.218606	0.656885	0.549129	0.134958	0.30287	-0.47493	-0.84468	0.336004	0.305172	0.240414	-0.30757	0.600495	0.232819	-0.3565	0.263074	-0.20799	0.826178	-0.41071	1.129094	0.844842	0.882718	0.716709	0.366969	-0.14187	-0.6141	0.561652	0.156706	0.240362	0.319995	0.188513
GENE51X	Cre01.g052750	Cre01.g052750 Transient receptor potential ion channel; Transient receptor potential (TRP) ion channel; (1 of 1) PF06011//PF13418 - Transient receptor potential (TRP) ion channel (TRP) // Galactose oxidase, central domain (Kelch_4)	1	-0.02685	0.086632	0.32398	0.063157	0.078502	-0.04953	-0.44742	-0.11011	-0.28332	0.067083	0.186712	-0.26897	-0.03267	-0.26217	0.087124	0.160849	-0.25916	-0.15254	-0.12838	-0.23748	0.10846	0.29799	-0.38793	-0.01094	-0.04867	0.195773	0.082343	0.266855	0.164709	0.212057	-0.03531	0.225112	0.223672	0.264577	0.323984	0.268628	0.390435	0.163673	0.10366	0.340784	0.185615	0.104758	0.270122	0.337201	0.132183	0.359142
GENE17X	Cre01.g012700	Cre01.g012700 KCN6; Voltage-gated potassium channel; part of a cluster of 4 related potassium channels; AT5G37500.1; GORK; gated outwardly-rectifying K+ channel; (1 of 6) PF00520//PF12796 - Ion transport protein (Ion_trans) // Ankyrin repeats (3 copies) (Ank_2)	1	-0.30324	-0.02064	0.126544	-0.23394	-0.00405	-0.57682	-0.64099	-0.2382	0.25235	-0.0141	0.020483	0.209374	-0.10959	0.331152	0.064854	0.197616	0.06797	-0.07521	-0.0669	0.280272	-0.31257	-0.16677	-0.25879	-0.07997	-0.08392	-0.0111	-0.06245	0.166736	-0.06101	-0.1334	-0.1691	0.428311	-0.12189	-0.24131	-0.28771	0.15257	0.345939	0.06468	0.042836	0.076517	0.106379	0.251452	-0.28054	0.337813	-0.12305	0.323762
GENE100X	Cre02.g141606	Cre02.g141606 DHC9; Axonemal inner arm dynein heavy chain, dynein c (monomeric); Flagellar inner arm dynein heavy chain, dynein c (monomeric). Identified in Chlamydomonas flagella in mass spec proteomic study by Yagi et al. [PMID: 19351714]; (1 of 4) PTHR10676:SF242 - DYNEIN HEAVY CHAIN 3, AXONEMAL	1	0.031218	0.331804	0.506679	-0.08725	-0.18426	0.228827	-0.04747	-0.20717	0.09561	0.014797	-0.30568	-0.08467	-0.04492	0.101101	-0.12205	0.017333	0.004686	-0.83438	-0.192	0.608137	0.270428	-0.28384	0.133306	0.227058	0.123966	0.137287	-0.17586	-0.0883	-0.09535	-0.15869	-0.3807	-0.11722	-0.08531	0.199576	0.138301	0.218071	0.256654	0.281617	-0.03702	0.288523	0.505048	0.167958	0.397904	0.428539	0.472517	0.4636
GENE455X	Cre12.g495955	Cre12.g495955 (1 of 121) 2.7.7.49 - RNA-directed DNA polymerase / Revertase	1	0.812278	0.540938	0.546202	0.066053	0.129345	0.633644	0.182222	0.245549	0.030406	0.318549	0.578683	0.638804	0.652175	-0.32128	-0.24031	0.111359	0.392274	0.199832	-0.26487	-0.7744	-0.19201	0.323353	-0.79265	-1.09401	0.025622	0.204714	0.225111	0.990104	0.743526	0.319263	0.516668	0.830836	0.340698	0.997955	0.233417	0.848489	1.138549	0.380535	0.192499	0.249569	0.262998	-0.18469	0.084536	0.296412	0.193807	0.695616
GENE637X	Cre16.g683900	Cre16.g683900 GDP2; Glycerophosphoryl diester phosphodiesterase family protein; AT5G08030.1; PLC-like phosphodiesterases superfamily protein; (1 of 4) K01126 - glycerophosphoryl diester phosphodiesterase (E3.1.4.46, glpQ, ugpQ)	1	-0.64456	-0.20583	0.1951	-0.06723	0.056268	0.0909	-0.20704	0.433568	0.627369	0.234113	0.187316	0.236533	0.116815	0.009208	0.342342	0.593973	0.410979	-0.44595	0.108787	-1.32079	-0.75692	-1.76673	-1.64986	-1.61306	-0.12262	-0.19697	0.007535	0.482833	0.015481	-0.25369	0.270127	0.500671	0.216515	1.413892	1.45163	0.5667	1.134875	0.69352	0.328521	0.101671	0.45937	0.800587	0.50797	0.953809	0.429511	0.614117
GENE653X	Cre17.g706050	Cre17.g706050 SRR17; Possible cell surface glycoprotein; Scavenger receptor cysteine-rich protein; contains ligand-binding SRCR domain found in speract/scavenger receptor (PMID: 14995912); AT3G19020.1; Leucine-rich repeat (LRR) family protein; (1 of 4) PTHR19331//PTHR19331:SF328 - LYSYL OXIDASE-RELATED // SUBFAMILY NOT NAMED	1	0.093929	-0.06279	0.177928	0.001127	0.019732	0.184102	0.062579	0.231293	0.105576	-0.06962	0.234549	0.014425	-0.08108	0.123	-0.16201	0.219131	0.165412	-0.00518	0.045494	0.03169	0.027137	-0.41279	-0.2971	0.086867	0.361144	-0.01118	0.075319	0.252586	-0.11616	0.162583	-0.03482	-0.38987	0.16101	1.120068	0.410835	0.07703	0.643473	0.113551	0.010277	0.141404	0.229987	0.275879	0.166972	0.461146	0.09725	0.310117
GENE208X	Cre05.g244701	Cre05.g244701 (1 of 1) KOG0702//KOG2992//KOG4462 - Predicted GTPase-activating protein // Nucleolar GTPase/ATPase p130 // WASP-interacting protein VRP1/WIP, contains WH2 domain	1	-0.49521	-0.44737	0.16967	0.054163	0.432318	-0.31389	-0.14725	-0.89374	-0.17336	-0.18806	0.060848	0.037426	0.280501	0.51533	0.922058	0.580729	0.465707	0.399116	0.513922	0.150016	0.177889	-0.60123	-1.07845	0.491914	0.046452	0.289107	-0.0985	-0.01528	0.548349	-0.36915	0.099898	0.631794	0.352734	0.807697	0.367626	1.091366	0.7282	0.615027	0.19812	0.03968	-0.29273	0.242239	-0.2239	0.221794	0.012157	0.463597
GENE305X	Cre08.g364000	Cre08.g364000 AT5G16750.1; TOZ; Transducin family protein / WD-40 repeat family protein; (1 of 1) PTHR22847//PTHR22847:SF460 - WD40 REPEAT PROTEIN // SUBFAMILY NOT NAMED	1	-0.08979	-0.15949	-0.19332	0.198682	-0.12092	-0.53558	-0.18207	0.179633	-0.15956	-0.41553	0.095034	0.257746	0.271985	-0.19531	0.014384	0.141971	0.445797	-0.01746	0.103494	-0.40069	0.30728	0.479806	-0.27383	-0.34325	-0.13147	-0.151	0.108976	-0.12484	0.042272	-0.23786	-0.28595	-0.24523	0.475642	0.088101	0.99175	1.259715	1.368003	0.31504	0.038597	0.064163	0.066612	0.306457	-0.40802	0.320767	0.069447	-0.01677
GENE431X	Cre11.g467599	Cre11.g467599 AT4G34150.1; Calcium-dependent lipid-binding (CaLB domain) family protein; (1 of 5) KOG1030 - Predicted Ca2+-dependent phospholipid-binding protein	1	-0.142	-0.20921	0.232927	-0.17855	0.155131	0.100953	0.046523	0.200351	-0.05185	-0.0423	0.448083	0.27287	0.116828	0.067101	-0.0231	0.105884	0.582151	-0.03591	0.006245	-0.44968	0.14451	0.410987	-0.03294	-0.24764	-0.37405	-0.07175	-0.11032	0.309779	-0.28076	-0.31469	0.142644	-0.04301	0.404859	-0.93404	0.211938	1.229591	1.214925	0.846705	0.061917	-0.07504	0.201265	0.058366	0.105721	0.585554	0.451741	0.370073
GENE673X	Cre17.g736300	Cre17.g736300 (1 of 11) PF13360 - PQQ-like domain (PQQ_2)	1	-0.31751	-0.04664	0.279442	-0.31187	0.009894	0.259079	0.346896	0.096644	0.128441	0.012519	0.609167	0.323197	-0.02802	0.116156	0.369531	0.668738	-0.25584	0.026909	-0.02655	0.345109	0.022093	0.32578	-0.22886	-0.29421	0.075188	-0.02152	-0.17345	0.154132	-0.07993	-0.33398	0.027123	0.570532	0.258409	-0.95796	-0.07871	0.935392	0.450704	0.307286	-0.143	-0.31384	-0.04081	-0.24284	0.196932	-0.0491	-0.00092	0.167564
GENE12X	Cre01.g010100	Cre01.g010100 N-acetyltransferase; Related to GCN5; (1 of 2) 2.3.1.128 - Ribosomal-protein-alanine N-acetyltransferase	1	-0.24652	-0.13176	0.019269	0.092598	-0.13347	0.126298	-0.09097	0.282574	-0.05773	0.016349	0.47908	0.037343	0.100844	-0.01061	0.369518	0.232313	1.398946	0.57675	1.29848	0.292262	0.068258	0.473036	-0.61801	0.33732	-0.21544	-0.0106	-0.0259	-0.12502	0.00659	0.05092	-0.11977	-0.08038	0.322976	0.593476	0.686608	0.950749	0.488855	0.466377	-0.05854	0.370986	0.121901	-0.04172	-0.10678	0.361378	-0.1345	0.213318
GENE570X	Cre14.g616700	Cre14.g616700 (1 of 1) 2.6.1.57 - Aromatic-amino-acid transaminase	1	-0.54218	0.182348	-0.02368	0.006303	-0.20205	-0.09435	0.154506	0.437937	0.161478	0.382763	0.509185	0.416854	0.024942	0.914831	0.714755	0.31296	0.171473	0.940501	0.285325	-0.06904	0.200056	0.233345	0.336517	0.365728	0.211313	0.198677	-0.35264	0.434215	0.27315	-0.47836	-0.10733	0.197732	0.033685	0.138476	0.432733	0.687751	0.422498	0.059431	0.10628	0.411528	0.304958	0.212352	0.105829	0.299394	0.424537	0.159832
GENE173X	Cre04.g216700	Cre04.g216700 PHO5; Phosphate-repressible alkaline phosphatase; Major phosphate-repressible, calcium-dependent, secreted extracellular alkaline phosphatase [PMID: 8754684; PMID: 16400166] homolog of Volvox carteri PHOX [gi:4160586, PMID: 9880549].; (1 of 2) 3.1.3.1 - Alkaline phosphatase / Phosphomonoesterase	1	-0.03048	0.123016	0.208814	-0.0009	-0.10589	0.195187	0.022722	0.09328	0.165873	-0.02219	0.050718	0.275029	0.054694	0.443327	0.073904	0.119149	0.285046	-0.03467	0.090821	0.232965	0.10304	0.170874	0.028897	-0.26928	0.098787	0.368401	0.063784	-0.07189	-0.1221	-0.1375	0.10201	0.849444	-0.07183	0.324175	-0.20832	0.670525	0.308075	0.30838	-0.07122	0.090881	0.036385	0.014296	0.415402	0.101195	0.444195	0.034692
GENE209X	Cre05.g245351	Cre05.g245351 (1 of 16) PF00059 - Lectin C-type domain (Lectin_C)	1	0.082816	-0.16365	-0.06435	0.07766	0.022944	-0.23375	0.136834	0.298969	0.1581	0.311556	0.667179	0.190258	0.184763	0.445328	0.339094	0.382997	0.683393	0.487031	0.459607	-0.49102	-0.35049	0.012589	-0.35953	0.024785	0.130615	0.374099	-0.13507	0.235354	0.20463	-0.06255	0.184683	0.638222	-0.09021	0.951102	0.456071	0.918345	0.974389	0.667175	-0.0568	0.523461	0.210667	0.461165	0.482661	0.400119	0.182448	0.650038
GENE176X	Cre04.g217949	Cre04.g217949 AXL6; Arabinose chain extension enzyme like protein 6; GT77 family; May contain additional coding sequence in intronic N-island PMID: 27175017; AT2G35610.1; XEG113; xyloglucanase 113; (1 of 1) 2.4.1.37 - Fucosylgalactoside 3-alpha-galactosyltransferase / galactosyltransferase	1	0.220609	0.079544	0.372272	-0.35705	-0.1312	0.025483	0.140795	0.438172	0.123003	0.474898	0.015247	0.010315	-0.12861	0.011095	0.362935	0.390316	-0.2283	-0.7867	-0.54212	-0.25281	-0.26583	-0.25362	-0.30181	-0.23636	0.430024	-0.03999	0.01174	0.057635	-0.64676	-0.96708	0.356773	-0.07332	0.01729	-1.25138	-0.01451	0.398074	0.695632	-0.06754	-0.19172	0.038095	0.580949	0.515195	0.057557	0.441745	0.536649	0.416252
GENE60X	Cre02.g078500	Cre02.g078500	1	-1.11655	0.071458	0.839074	0.068681	-0.18321	-0.26912	-0.90403	-0.21896	-0.07774	0.239717	0.566367	0.729932	0.178043	1.456101	-0.08627	-0.09879	0.701666	0.599326	0.534458	1.401832	0.378704	1.410261	0.32461	0.944433	-0.33922	0.358255	-0.11229	1.203905	0.871624	-0.17574	0.219999	0.55979	1.078121	2.343549	1.054831	1.994853	1.188925	1.872102	-0.22082	0.089575	-0.06307	0.353666	-0.78274	-0.56705	0.351151	0.250283
GENE652X	Cre17.g706000	Cre17.g706000	1	-0.54895	-0.19024	0.043257	0.073578	-0.02351	-0.07895	0.237335	-0.1939	-0.41226	-0.40872	-0.33411	-0.3011	0.054302	-1.07187	-2.38979	-1.3213	-1.7501	-2.30453	-1.45658	-0.03879	-0.22159	-2.57386	-0.08124	-0.26795	0.699124	0.645361	0.286584	-1.57768	-0.46054	-0.28587	-0.31908	-1.43646	0.828994	0.891832	0.658569	0.424847	-0.13655	0.563022	0.731729	-0.19345	0.075681	0.581931	-0.17345	0.264585	0.266752	0.326711
GENE675X	Cre17.g741500	Cre17.g741500 KIL7; Putative kinesin-like motor protein; Putative kinesin motor-like protein, closest match to kinesin-7 family. No sequence gaps to account for poor assignment by HMM search; AT3G50240.1; KICP-02; ATP binding microtubule motor family protein; (1 of 32) 3.6.4.4 - Plus-end-directed kinesin ATPase / Kinesin	1	0.219629	-0.54241	0.465041	-0.42604	-0.25023	0.481668	-0.34155	0.352407	0.202007	-0.33115	0.385785	0.009255	-0.0138	0	0.073893	0.817832	-0.23333	-0.79205	-0.0838	-0.4297	-0.32328	0.293328	-0.9073	-0.54222	-0.56616	0.0704	-0.53928	-0.69041	-1.19731	-0.88812	-0.54446	0.06395	0.246807	-0.20922	1.259348	0.822688	0.621998	0.984244	-0.01822	-1.36574	-0.2497	0.514224	-0.69505	-0.15443	-0.29452	-0.4097
GENE344X	Cre09.g396512	Cre09.g396512 OPR12; OctotricoPeptide Repeat Protein; octotricoPeptide (octatricoPeptide) Repeat (OPR) Protein	1	0.591973	-0.19715	0.412935	0.382952	0.235468	0.604271	0.101137	0.614474	0.134587	0.322805	0.562655	0.161877	-0.34972	0	-1.53936	-0.13985	0.42735	0.382929	0.318667	-0.64867	-0.32667	-0.27656	-1.17044	0.031035	0.421606	-0.43307	-0.24483	-0.26289	-0.33708	-0.80228	-0.1066	0.683853	0.293001	-0.17219	1.340114	2.198056	0.721608	1.485106	0.143976	-0.42782	0.473082	0.307134	-0.19448	0.357937	-0.2589	0.113868
GENE357X	Cre09.g401293	Cre09.g401293 SULTR3; Sulfate transporter; AT5G13550.1; SULTR4;1; sulfate transporter 4.1; (1 of 1) PTHR11814//PTHR11814:SF111 - SULFATE TRANSPORTER // SUBFAMILY NOT NAMED	1	-0.09904	0.022866	0.171161	-0.32215	-0.04788	0.133713	-0.02318	0.146362	0.218995	0.452003	0.256785	0.306685	0.132184	0.051334	0.098935	0.553459	-0.53477	-0.51744	-0.61095	-0.20455	0.590197	-0.981	-0.38648	-0.08799	0.01074	-0.06983	-0.08516	-0.7268	-1.22155	-0.86698	-0.57866	-0.3186	0.610316	0.555122	0.684686	0.809222	1.384939	0.974382	0.370377	-0.35152	0.487212	0.096215	0.04442	0.5205	0.603793	0.045682
GENE277X	Cre07.g331450	Cre07.g331450 N-acetyltransferase; Related to GCN5	1	0.022846	0.155151	-0.14412	0.013472	0.134516	0.153142	0.08312	0.560606	0.102492	0.143546	0.329828	-0.06723	0.223968	0.517589	-0.19474	-0.35971	0.331391	-0.25086	-1.01283	-0.47221	-0.41073	-0.51859	-0.65272	-1.03977	-0.45511	-0.2648	-0.32173	-0.54993	-1.15345	-1.15499	-0.59397	-0.79032	1.377968	1.415236	-0.56854	-0.67389	-0.13836	-0.00583	-0.08924	0.392415	-0.48145	-0.01857	0.191538	-0.17906	-0.28867	0.08993
GENE106X	Cre02.g146450	Cre02.g146450 CYG60; Adenylate/guanylate cyclase; (1 of 72) 4.6.1.2 - Guanylate cyclase / Guanylyl cyclase	1	-0.26132	0.274191	0.711573	0.090416	-0.40558	0.145485	0.081828	-0.32618	-0.06628	0.49412	0.398216	0.121799	0.474681	-0.38607	0.953085	0.825578	0.537926	0.677694	-0.62303	-0.10322	0.030155	0.207695	-0.46062	-0.52261	0.421551	0.29001	0.519374	-0.60791	-0.65111	0.258287	0.40134	0.111196	0.032845	2.22429	0.01899	0.37126	0.333472	1.402932	0.245682	0.381947	0.366195	0.183943	-0.04274	0.078102	0.007578	0.420945
GENE264X	Cre07.g314833	Cre07.g314833	1	-0.10922	0.113988	0.010426	-0.32552	0.053516	0.552992	0.519751	0.348544	0.0711	-0.56073	0.959865	0.241068	0.340864	0.039411	0.507019	0.58689	0.826244	1.827047	0.89304	-0.91293	-0.19794	-1.17489	-1.10673	-1.46301	-0.17134	-0.03718	0.472233	0.886519	0.617921	-0.21067	0.378095	0.8956	0.198503	3.054571	-1.29987	0.153396	0.550202	0.614089	-0.29821	-0.19721	-0.47434	-0.16346	0.107607	0.022956	0.386881	0.104837
GENE175X	Cre04.g217911	Cre04.g217911	1	0.405911	0.258201	0.618741	-0.51378	-0.21134	0.129624	0.087198	0.139077	0.298429	0.124811	0.010988	0.129225	0.056036	-0.0771	0.506149	0.111665	-0.2761	0.351655	0.042955	-0.36259	-0.15941	0.448428	-0.63722	-0.81525	-0.17351	0.225235	-0.14547	-0.56043	-0.47644	-0.36994	-0.50313	0.226918	0.414844	1.20896	-0.22618	0.536736	0.004913	0.253752	0.16328	0.221592	0.225536	0.3753	0.241497	0.13047	0.296605	0.188179
GENE177X	Cre04.g217951	Cre04.g217951 LCI33; Low-CO2-inducible protein; Low-CO2 inducible gene (homologous to unknown protein in Trypanosoma brucei) revealed by cDNA array analyses	1	0.069906	0.017339	0.044573	-0.09948	-0.03922	0.038801	0.029339	-0.00729	0.027078	0.06496	0.03616	0.026763	-0.1808	-0.02369	0.076221	0.175591	-0.01762	0.147457	-0.06586	-0.02558	0.019805	-0.0408	-0.0723	0.086202	0.024501	0.078326	-0.10945	-0.10205	-0.10888	-0.14437	-0.08658	0.107605	0.058237	0.568588	0.138518	0.05296	0.263658	0.00292	-0.00799	0.289821	0.438012	0.262273	0.218811	0.373517	0.256755	0.379237
GENE395X	Cre10.g433050	Cre10.g433050 DRP8; Putative dynamin GTPase involved in plastid division; Similar to Arabidopsis DRP5B (formerly ARC5); AT3G19720.1; ARC5,DRP5B; P-loop containing nucleoside triphosphate hydrolases superfamily protein; (1 of 1) PTHR11566//PTHR11566:SF78 - DYNAMIN // DYNAMIN-LIKE PROTEIN ARC5	1	-0.13861	-0.12364	-0.31216	0.151555	0.065014	0.051539	-0.03417	-0.38579	-0.30312	-0.1045	0.387256	0.124287	0.309377	-0.13544	-0.154	-0.4256	0.778107	0.299393	0.480926	0.102648	0.410234	-0.65616	0.210438	0.095012	-0.16243	0.157425	-0.0594	-0.57136	-0.78998	-0.21419	0.107488	0.759848	0.627424	-0.91876	0.458995	-0.04051	-0.01726	0.449543	0.202495	-0.03981	-0.03343	-0.38601	-0.46736	-0.20761	-0.12304	-0.11759
GENE23X	Cre01.g017550	Cre01.g017550 AT4G36180.1; Leucine-rich receptor-like protein kinase family protein; (1 of 15) PTHR23155 - LEUCINE-RICH REPEAT-CONTAINING PROTEIN	1	-0.29163	0.239938	0.061037	0.536697	0.465327	-0.17439	-0.34018	0.302482	0.50379	0.191261	-0.04486	0.020164	0.676713	0.072966	-0.15005	0.334571	1.130819	0.781704	0.644971	-0.43107	0.742366	0.808501	0.159147	0.602609	-0.0327	0.010115	-0.50483	0.065747	0.269599	-0.2896	0.215293	1.735469	0.617396	-1.18903	0.742536	1.033068	0.448388	0.182589	-0.37757	-1.06342	-0.49844	-0.10389	-0.48818	-0.97071	-0.64499	-0.03951
GENE95X	Cre02.g115350	Cre02.g115350 AT1G69040.2; ACR4; ACT domain repeat 4; (1 of 2) 2.7.7.59 - [Protein-PII] uridylyltransferase / Uridylyl removing enzyme	1	-0.37365	0.279734	0.019068	0.831669	0.961338	0.153395	-0.03591	0.124974	-0.32406	0.089819	0.572507	0.01631	0.288706	0.261879	-0.2749	-0.18614	0.681913	0.521293	0.444644	-1.11875	-0.62701	-0.44725	-0.25848	-0.2984	0.535783	0.180243	-0.93915	0.828022	0.897714	0.331242	0.284633	1.592747	0.909051	-1.21845	0.352228	0.204011	0.748682	-0.18435	-0.2184	-0.29099	-0.04016	-0.12914	-0.37495	-0.04126	-0.20193	0.022015
GENE555X	Cre13.g603750	Cre13.g603750 KCA1; Six-transmembrane domain potassium channel alpha subunit; Calcium-activated BK potassium channel alpha subunit; contains one K+ selective pore domain; sequence shows the K+ filter selection and voltage sensor regions; related to human KCNMA1; AT1G02510.1; ATKCO4,ATTPK4,KCO4,TPK4; Outward rectifying potassium channel protein; (1 of 2) PTHR10027 - CALCIUM-ACTIVATED POTASSIUM CHA…	1	-0.80384	-0.64239	-0.29202	0.158875	0.227869	-0.15572	0.295658	0.572652	0.316178	0.535332	0.377725	0.578122	0.297978	-0.12212	0.183719	-0.05888	0.991378	0.919962	0.533623	-0.02564	-0.37259	0.200937	0.020626	0.415081	-0.08715	0.13411	-0.66257	-1.08867	-1.07589	-0.9767	-0.36532	-1.5184	0.696787	-0.40641	-0.91867	0.375901	0.316121	0.595586	-0.07002	-0.79894	-0.96708	-0.45632	-0.67324	-0.18842	0.100781	-0.12369
GENE556X	Cre13.g604501	Cre13.g604501 (1 of 30) PF04564 - U-box domain (U-box)	1	0.306256	0.141849	-0.15784	-0.58373	0.2948	0.987728	-0.17712	0.303132	0.204497	-0.88509	0.060086	0.104104	0.228142	0.535957	-0.62864	-0.14663	0	0	0	-0.0355	-0.25729	-0.43661	-0.43835	-0.70067	-2.00197	-0.40037	-0.33824	-2.13206	-2.25933	-0.97549	-1.06269	-3.21095	-1.17065	0.170877	-0.91195	1.502794	-0.68969	1.518517	0.055654	-1.27198	-1.60736	-1.10263	-0.99181	-1.37068	-1.27997	-0.85932
GENE64X	Cre02.g086300	Cre02.g086300	1	-0.18913	-0.18129	0.125989	0.122444	-0.18646	-0.05503	-1.04883	-0.19176	0.214323	0.743637	-0.00245	-0.3811	0.072851	1.997027	-0.34201	0.064665	-2.36391	-0.90022	-1.76256	-0.92654	-1.21496	-0.63353	-0.65723	-1.44297	0.140073	0.810941	0.300564	-1.56235	-2.74143	-0.74466	-1.2504	-0.70524	-1.38953	-1.04951	0.988866	-4.87625	-0.6321	-0.42015	-0.22902	-0.43322	-0.59893	0.26451	0.286659	-0.04449	-0.4215	-0.21632
GENE196X	Cre05.g235500	Cre05.g235500 KIN7-1; Kinesin motor protein; kinesin-7 family; AT2G21380.1; Kinesin motor family protein; (1 of 1) PTHR24115//PTHR24115:SF70 - FAMILY NOT NAMED // KINESIN-RELATED PROTEIN 11	1	0.275869	-0.43977	0.005134	-0.63995	-0.01078	0.039874	-1.13663	-0.38561	0.116972	-0.71708	-0.04007	-0.36087	-0.09487	0.381298	0.474441	-0.3043	0.675019	-0.34116	0.206511	-0.47064	0.530418	-1.21365	-1.30275	0.116505	0.149409	-0.21115	0.086852	-2.00624	-2.43482	-0.49117	-0.55061	0.406791	-0.96722	0.645105	0.065865	-1.20206	0.193967	-0.0031	0.179315	-1.08028	-0.00928	-0.29509	-0.09225	0.341992	-0.18509	-0.56311
GENE314X	Cre08.g374450	Cre08.g374450	1	-0.25014	0.135367	0.105951	-0.16832	-0.06141	-0.192	-0.00129	0.23357	0.065449	0.145535	0.520956	0.219247	0.126293	0.090997	0.091984	0.170008	0.563192	0.914546	0.358703	-0.22609	-0.31672	0.044606	-1.08565	-1.14801	0.240242	0.235233	-0.20533	-0.90223	-1.25574	-0.55912	-0.95416	0.069708	0.405574	0.933326	-0.06051	0.471305	0.528089	0.165743	-0.12463	0.166719	-0.04458	0.266185	-0.02961	0.336256	0.074411	-0.06123
GENE532X	Cre13.g578501	Cre13.g578501 AT1G79350.1; EMB1135; RING/FYVE/PHD zinc finger superfamily protein; (1 of 5) PTHR12706:SF13 - RING/FYVE/PHD ZINC FINGER DOMAIN-CONTAINING PROTEIN	1	-0.29194	0.149177	0.148103	0.103814	0.029052	0.036984	0.110409	0.211917	0.072875	0.143489	-0.25185	-0.08239	0.029734	0.017776	0.133665	0.347799	0.560506	0.36622	0.313993	-0.03636	0.076215	0.237245	-0.1375	0.146937	0.067706	0.124472	0.033458	-0.17818	-0.3457	-0.55328	-0.3048	0.123964	-0.48564	1.382552	-0.25544	0.185629	-0.25782	-0.17128	0.006895	0.144724	0.101615	0.091246	0.380349	0.226821	0.156231	0.094492
GENE257X	Cre06.g301800	Cre06.g301800 MFT19; Major facilitator superfamily transporter; Permease; (1 of 2) PF05977 - Transmembrane secretion effector (MFS_3)	1	0.144331	-0.18617	0.011691	0.22206	0.09889	0.18982	0.317415	0.129086	0.16134	0.190613	-0.30431	-0.3846	0.005501	-0.27813	-0.26274	0.149382	0.653646	0.7742	0.404745	-0.67282	-0.44877	0.038782	-0.52931	-0.32123	-0.46532	0.101914	0.046228	-0.06603	-0.38004	-0.39822	-0.14045	0.729025	0.386572	0.239477	0.840709	1.153444	0.608181	0.930565	-0.28729	-0.07534	0.446315	0.085262	0.07815	0.115295	-0.11546	0.175326
GENE457X	Cre12.g496550	Cre12.g496550	1	-0.14334	0.387841	0.427239	0.069813	-0.13568	0.023527	0.244199	0.212957	0.227828	0.764346	0.405063	-0.02283	0.289508	0.052658	0.186563	0.45007	0.756698	0.602102	0.770843	-5.35714	-0.3652	-0.98075	0.107798	-1.18076	0.03049	-0.00284	-0.0336	-1.40287	-1.30386	-1.00849	-0.93877	-1.32613	0.052565	-0.58925	0.629284	1.741118	1.318082	0.941981	0.134409	0.171254	-0.21063	0.116166	0.379827	0.467958	0.57229	0.387401
GENE135X	Cre03.g178150	Cre03.g178150 CAM1; Calmodulin, radial spoke protein; identical to CALM_CHLRE; contains 4 EF-hand, calcium binding motifs; Calmodulin mediates the control of a large number of enzymes by Ca(2+). Among the enzymes to be stimulated by the calmodulin-Ca(2+) complex are a number of protein kinases and phosphatases; AT5G21274.1; ACAM-6,CAM6; calmodulin 6; (1 of 10) K02183 - calmodulin (CALM)	1	0.404991	-0.08665	-0.04541	0.577366	-0.1254	0.232041	0.45365	0.194012	0.319131	0.658567	0.37104	0.145061	-0.29024	-0.01737	0.506085	0.671782	-0.06185	1.127145	0.488286	-0.79429	0.228927	1.04777	-0.96243	0.34484	0.183181	0.347827	0.33688	-0.41377	-0.28718	0.849332	0.812494	-0.0154	-0.24641	0.833078	0.516628	0.888749	0.730488	1.187746	0.530995	-0.28613	0.935648	0.816755	0.545912	0.433941	0.289054	0.457988
GENE374X	Cre09.g409000	Cre09.g409000 (1 of 100) PTHR12393:SF6 - SPHINGOMYELIN PHOSPHODIESTERASE 2	1	0.261463	0.210483	0.36515	0.12603	-0.07567	0.065308	-0.04843	0.313	-0.07698	0.115572	-0.46618	0.160441	0.148878	0.878613	0.32503	0.202828	0.733564	-0.02547	0.17812	-0.92037	-0.02164	1.2422	-0.37008	0.069506	0.163271	0.289799	-0.45896	-0.16929	-0.05458	-0.72154	-0.30737	1.234516	0.453722	-0.1172	0.680214	0.431961	0.560316	0.993519	1.086473	-0.26231	0.088729	0.166173	0.515185	0.293617	-0.39957	-0.11029
GENE136X	Cre03.g178200	Cre03.g178200 CCT10; Putative T-complex protein 1 component; (1 of 15) PF00118 - TCP-1/cpn60 chaperonin family (Cpn60_TCP1)	1	0.046243	0.33412	0.437304	-0.1613	0.005877	-0.48013	-1.99875	-1.45116	-1.86102	0.13631	0.786305	-0.09524	-0.03623	0.016143	0.773733	0.2468	-0.49275	-0.25363	-0.68642	-1.49383	-1.76705	-0.71289	-1.72875	-0.67935	-0.04487	0.014085	-0.0086	-0.27926	-0.82547	-0.71428	-0.50126	0.166034	0.098391	-0.29265	-0.24406	0.307489	0.101586	0.384595	0.055986	-0.23348	-0.10633	0.349018	-0.49892	0.428717	0.215093	0.08055
GENE550X	Cre13.g591100	Cre13.g591100 MSC5; Predicted protein with mechanosensitive ion channel domain; protein of unknown function with mechanosensitive ion channel (MSC) like domain; AT1G53470.1; MSL4; mechanosensitive channel of small conductance-like 4; (1 of 8) PF00924 - Mechanosensitive ion channel (MS_channel)	1	0.144615	0.130792	0.131942	-0.17301	0.189276	-0.05287	0.256522	0.085975	0.088743	0.181531	-0.02604	-0.11542	0.061136	0.026996	-0.06029	-0.11359	-0.39563	0.414161	0.202294	-0.38569	-0.41219	-0.64612	-0.64243	-0.28631	-0.27823	-0.11627	-0.42236	-0.11479	-0.39441	-0.60792	-0.44174	0.142192	0.127783	0.056052	-0.47261	-0.08681	0.599487	0.205533	-0.20738	0.085213	0.094641	0.075955	-0.05013	0.367181	0.19305	0.157368
GENE369X	Cre09.g406600	Cre09.g406600	1	0.195937	-0.26551	0.36978	0.086519	-0.60478	1.021418	-0.43467	-0.16245	0.022809	-1.01473	0.815288	0.408387	0.396594	-0.47918	0.307349	0.140818	0.472351	0.67819	-0.23766	0.803773	-1.51526	-4.28449	-4.86265	-0.0502	0.881649	0.306721	0.659434	-2.77493	-2.09128	-0.78639	-1.01176	1.126453	0.506173	1.670599	0.824922	1.558602	1.932297	2.114565	0.145783	-0.54191	0.564404	0.434794	-0.37473	0.612771	-0.21718	0.695898
GENE565X	Cre14.g613050	Cre14.g613050	1	-0.1266	-0.3632	-0.08685	-0.35457	-0.11642	-0.19135	-0.16717	0.043687	0.291299	0.62406	0.772659	0.644353	0.215627	0.267758	0.106814	0.411104	0.438077	-0.18956	0.19168	0.068168	-0.6203	-0.8214	-0.49427	-0.46053	0.125263	0.022541	-0.22145	-0.2716	-0.95836	-1.09317	-0.70692	-0.00065	0.138434	0.402301	0.981084	0.765593	0.383938	0.634331	-0.00192	0.190567	0.088231	0.316186	0.084434	0.480234	0.240688	0.198025
GENE57X	Cre02.g075800	Cre02.g075800	1	0.764481	0.889454	0.711595	0.065807	0.296621	-0.14647	0.286172	0.113791	0.296943	-0.55213	-0.82992	-0.43294	-0.71846	-1.03486	-0.45621	-0.48548	-1.36293	-0.72391	-0.88455	0.26538	-0.17251	0.263295	-0.23059	-0.3498	-0.47593	-0.18464	-0.30845	0.179325	0.098545	0.228976	-0.09621	-0.12028	0.180954	-2.53733	1.114262	-1.74796	-0.60382	-0.65691	-0.98259	0.723766	0.404019	0.150509	0.111386	-0.27049	-1.07024	0.995918
GENE44X	Cre01.g038000	Cre01.g038000 AT3G59410.1; GCN2; protein kinase family protein; (1 of 1) K16196 - eukaryotic translation initiation factor 2-alpha kinase 4 (EIF2AK4)	1	0.160573	0.235351	0.449429	0.333125	-0.1027	0.301726	0.090722	0.079536	0.021912	-0.04498	0.299061	-0.04466	0.007402	-0.0531	-0.01559	0.181134	-0.05919	0.02455	0.448292	-0.08327	0.358434	0.194196	0.103188	-0.27819	-0.21309	-0.00706	0.265116	-0.03369	0.584592	0.486974	0.772082	0.027853	-0.68601	-0.48913	0.910729	0.673362	0.447671	0.172529	-0.01423	0.407262	0.416535	0.21517	0.246217	0.346083	0.374294	0.474355
GENE502X	Cre12.g549550	Cre12.g549550 TUB2; beta-2 tubulin; GI:167458; major constituent of microtubules [PMID: 3460413, PMID: 6098820]; it binds one mole of GTP that is hydrolyzed and alters dynamic instability of the microtubule cytoskeleton; ts-lethal mutant block at S/M (PMID 29743196); AT5G62690.1; TUB2; tubulin beta chain 2; (1 of 2) K07375 - tubulin beta (TUBB)	1	0.051254	0.194037	0.260393	0.097419	0.00487	0.085159	-0.02733	0.106264	0.044752	0.125748	0.022388	0.044916	-0.17086	-0.4226	-0.13934	-0.17016	-0.23137	-0.1207	-0.14381	-0.04055	-0.02187	0.165838	-0.00018	0.017884	0.065588	-0.0985	0.064734	-0.09016	0.037405	0.247244	-0.00706	-0.13038	0.096078	-0.34028	-0.57229	-0.03561	0.050526	-0.16722	0.401263	-0.26618	0.222552	0.131993	0.322492	0.008994	0.00266	0.33136
GENE520X	Cre13.g565150	Cre13.g565150 AT5G05970.2; NEDD1; Transducin/WD40 repeat-like superfamily protein	1	-0.03419	-0.01841	0.21151	-0.39497	0.381758	-0.42388	-0.10853	-0.24462	-0.1814	0.408275	-0.33086	0.312468	-0.03775	-0.0474	-0.13282	0.173049	0.270792	0.264609	0.356251	0.338044	0.106826	0.904118	0.562371	0.366844	0.131071	-0.22334	0.169703	0.868873	1.158528	0.421357	0.045157	0.134207	-1.81735	-1.66862	0.242948	0.513343	-0.53772	0.35034	0.071327	0.00575	0.201723	0.357764	-0.17666	-0.14501	-0.05804	0.731729
GENE265X	Cre07.g321250	Cre07.g321250	1	-0.36557	-0.42723	-1.0316	0.309962	-0.18269	-0.40901	-0.76057	-0.38361	-0.41978	0.957475	0.262564	0.429132	-0.05513	0.649019	0.514439	0.678021	-0.82859	-0.40027	-0.37503	-0.27571	0.244954	-0.28067	-0.36366	0.079261	-0.20208	-0.35407	0.243268	-0.65879	-0.11431	0.403416	0.355429	0.560755	-1.37355	0.81542	-0.77865	-0.99624	-1.01718	-1.50852	0.082134	0.457842	-0.47835	0.235623	0.196606	0.312862	-0.6069	0.047452
GENE108X	Cre03.g143827	Cre03.g143827 FBB7; Flagellar/basal body protein 7; Conserved protein found in ciliated organisms, unknown function; identified in the flagellar and basal body proteome [PMID: 15137946]; upregulated by deflagellation; AT1G61210.1; Transducin/WD40 repeat-like superfamily protein; (1 of 2) PTHR32215//PTHR32215:SF0 - FAMILY NOT NAMED // WD REPEAT-CONTAINING PROTEIN 65	1	-0.0405	0.050552	-0.39573	0.510467	-0.17272	0.070487	0.034311	0.285542	-0.31556	0.053142	0.723542	0.233839	0.083062	0.144126	0.342546	0.439428	1.137216	0.485847	0.44017	-0.50836	0.129959	0.662007	0.348509	0.078234	0.270116	0.391793	-0.2734	0.796849	0.811448	-0.38878	-0.01883	1.359882	-0.10911	1.167908	-0.06426	0.438545	-0.1372	-0.43593	-0.16518	0.331199	0.135645	-0.14354	0.435742	0.193479	0.368684	0.405237
GENE436X	Cre11.g467720	Cre11.g467720 null-allele passenger mutation was isolated (PMID 29743196); AT3G63260.1; ATMRK1; Protein kinase superfamily protein; (1 of 46) PTHR23257//PTHR23257:SF394 - SERINE-THREONINE PROTEIN KINASE // SUBFAMILY NOT NAMED	1	-0.20222	-0.05815	-0.2148	0.411561	0.070551	0.199595	0.088927	0.376555	0.486283	-0.22706	0.408527	0.37523	-0.03317	-0.1245	0.044356	-0.15957	0.267749	0.831732	0.986012	0.27076	0.247956	1.052661	0.447908	0.610711	0.145371	0.225863	0.301848	0.816961	1.13146	0.814465	0.739685	0.503125	-0.37826	0.21913	-0.64822	-0.94614	-0.4389	-1.45167	0.317324	0.065526	-0.20119	-0.53852	0.110963	0.240653	-0.26554	-0.04116
GENE94X	Cre02.g113600	Cre02.g113600 AT2G45490.1; AtAUR3,AUR3; ataurora3; (1 of 4) KOG0032//KOG0580 - Ca2+/calmodulin-dependent protein kinase, EF-Hand protein superfamily // Serine/threonine protein kinase	1	0.273206	-0.26956	-1.17541	0.050219	-0.03763	-0.03769	-0.33592	-0.07468	-0.35059	-0.07209	0.187718	0.599727	0.016831	-0.12924	0.372928	0.196103	-0.28623	0.383074	0.249614	0.431261	0.616446	0.655463	0.032132	0.452651	0.158277	-0.54954	1.554089	2.167338	2.156454	1.963566	1.92793	0.720111	-0.47331	1.894579	-0.62456	-0.23209	-1.14356	-0.6911	0.427858	0.42385	0.150538	-0.2548	0.129237	0.220715	0.107935	-0.01759
GENE459X	Cre12.g499600	Cre12.g499600 CSD5; Cysteine desulfurase; Sequence similarity to group-II cysteine desulfurase, but conserved active site is lacking.; AT1G08490.1; ATCPNIFS,ATNFS2,ATSUFS,CPNIFS,SUFS; chloroplastic NIFS-like cysteine desulfurase; (1 of 1) PTHR11601//PTHR11601:SF22 - CYSTEINE DESULFURYLASE // SUBFAMILY NOT NAMED	1	-0.16632	-0.51749	-1.00938	0.070164	-0.10725	-0.42619	-0.22816	-0.6034	-0.60721	-0.65053	0.210867	0.05346	-0.22031	0.215451	-0.41715	-0.67539	-0.83731	-0.00747	-0.09558	0.239357	0.147755	0.446208	0.405203	0.199612	0.170402	-0.19924	0.961567	1.219205	1.39562	1.429015	1.253061	0.193899	0.46559	1.60267	-2.33246	-1.3289	-1.37424	-1.10657	0.043978	0.569238	-0.41208	-0.11687	0.16638	-0.05134	0.245971	-0.10104
GENE282X	Cre07.g337300	Cre07.g337300 STD1; Dual-Specificity Tyrosine-Regulated Protein Kinase involved in starch degradation; Acts as a negative regulator of the sink capacity of photosynthetic cells; AT1G73460.1; Protein kinase superfamily protein; (1 of 2) PTHR24058:SF23 - SERINE/THREONINE KINASE-RELATED	1	0.500195	0.116055	-0.74203	-0.71208	-0.55241	-0.02148	-1.88575	-0.70402	-1.6629	-0.74759	-0.60268	0.429512	-0.72987	0.585157	-1.05716	-1.06534	1.186768	1.389944	1.454442	0.283395	0.206924	0.599841	1.180486	0.308438	-1.22732	-1.34073	-0.54364	-1.88406	-2.21471	-0.77555	-0.7231	-0.17267	-3.32841	0.390131	0.80979	-2.89964	-1.56761	-1.59906	0.158764	-0.523	0.359048	-0.18399	-0.38465	0.319699	-0.45637	-0.43087
GENE482X	Cre12.g530400	Cre12.g530400 IRT1; Iron-nutrition responsive ZIP family transporter; related to bacterial zupT homologs; physically linked to IRT2; PMID: 15710683; PMID: 16766055; AT3G20870.1; ZTP29; ZIP metal ion transporter family; (1 of 5) K07238 - zinc transporter, ZIP family (TC.ZIP, zupT, ZRT3, ZIP2)	1	0.510182	0.186862	-0.14456	0.139269	-1.13217	-0.26355	-0.8975	-1.0817	-1.8982	-0.64231	-0.06033	-1.19907	0.172844	-0.37449	-0.68799	-1.23688	0.593018	-0.09221	-0.11007	0.990281	1.493067	-0.57568	1.190082	1.666667	0.132665	-0.3867	0.072764	-0.4118	-1.04398	0.308961	-0.0601	0.771123	-0.55128	0.913729	0.599135	-1.54173	-1.57359	-0.68614	-0.19774	-0.45652	-0.83377	-0.18381	0.224199	-0.41332	0.064981	0.145271
GENE321X	Cre08.g383500	Cre08.g383500	1	0.002604	-0.9089	-1.24591	-0.1276	0.203653	0.3943	-0.22178	-0.49628	0.521152	-0.84588	-0.23604	-0.62234	-0.48262	-0.4372	-0.61302	-0.39759	-0.10346	0.054958	-0.59673	-0.73699	0.456003	-1.06681	-0.02979	0.323813	-0.24582	-0.28107	0.267825	-2.11378	-2.12074	0.289998	-0.00318	-1.24207	-0.86346	1.90836	-1.45161	-1.03048	-0.96098	-2.23422	-0.65393	-0.2185	-0.27735	-0.54487	-0.36678	-1.45043	-0.77174	-0.65168
GENE661X	Cre17.g723000	Cre17.g723000 (1 of 16) PTHR23023 - DIMETHYLANILINE MONOOXYGENASE	1	0.230755	0.027941	-0.45892	-1.09113	-0.06282	-0.67114	-0.65672	-0.49171	-0.15462	0.007446	-0.63259	-0.22177	-0.15976	-0.55016	-0.11052	0.085651	-0.13185	1.107516	0.19842	0.38022	0.001506	-0.51976	0.707767	0.719256	0.090159	-0.39449	-0.09817	0.145986	0.35255	0.386361	0.025252	0.124634	-0.07694	1.525637	-1.05008	-0.83429	-0.99132	-1.39309	-0.64349	-0.26276	-0.17803	-0.46377	-0.12118	-0.01874	-0.03871	-0.12215
GENE26X	Cre01.g023550	Cre01.g023550 FAP234; Flagellar Associated Protein 234; Conserved Flagellar Associated Protein with leucine-rich repeat; found in the flagellar proteome; makes complex with TTLL9 (see FAP267) (PubMed ID:24196831 Kubo et al. Kamiya 2014) and (PubMed ID:26085508 Kubo et al. Witman 2015);; AT5G22320.1; Leucine-rich repeat (LRR) family protein; (1 of 1) PTHR24365//PTHR24365:SF301 - TOLL-LIKE RECEPTOR…	1	-0.36517	0.286287	-0.76571	-0.13521	-0.08472	-0.10736	-0.886	-1.36892	-0.78446	-0.29897	0.104211	0.227898	-0.05416	-0.4081	-0.90049	-0.52976	-0.30641	0.049726	0.33057	0.865012	-0.24558	-0.6212	0.579275	-1.13152	0.020183	0.195109	0.198529	0.170947	0.678132	0.501838	0.405115	0.431927	-0.53588	0.64351	-0.86236	-1.06225	-0.78371	-0.18848	-0.05746	-0.27211	-0.66983	-0.65712	-0.13802	0.056974	0.034583	-0.07431
GENE351X	Cre09.g397900	Cre09.g397900 AT5G08500.1; Transmembrane CLPTM1 family protein; (1 of 1) PTHR21347//PTHR21347:SF0 - CLEFT LIP AND PALATE ASSOCIATED TRANSMEMBRANE PROTEIN-RELATED // CLEFT LIP AND PALATE TRANSMEMBRANE PROTEIN 1	1	0.957536	-0.13651	-0.03201	-0.00953	-0.35082	-0.103	0.279746	-0.07007	-0.20722	-0.50212	-0.54172	-0.61815	-0.37373	-0.15029	-2.06104	-1.37467	0.505268	1.067379	1.374985	1.442089	-0.56309	0.742799	1.280087	0.280034	0.105927	-0.49134	0.095864	0.015347	0.190963	0.191841	0.111624	0.409035	0.087258	0.798539	-1.29392	-2.82394	-3.94851	-2.7971	-0.1524	0.300903	-0.01649	-0.29729	-0.12743	-0.158	-0.07417	-0.21481
GENE488X	Cre12.g533750	Cre12.g533750 AT4G12570.1; UPL5; ubiquitin protein ligase 5; (1 of 5) KOG0940 - Ubiquitin protein ligase RSP5/NEDD4	1	-0.4473	0.063684	0.260118	-0.59681	-0.14007	0.00736	0.161398	0.167569	-0.00093	0.17314	-0.16167	-0.14367	-0.19945	0.201601	-0.72943	-0.51895	-0.37259	-1.18979	-0.88175	0.117784	0.538725	-0.32201	0.142071	0.617588	0.239319	-0.32905	0.593803	0.45044	0.242312	0.808963	0.17404	0.022004	-0.24374	2.261421	-0.37321	-1.02311	-1.19388	0.143733	-0.17313	0.300661	-0.0738	-0.05039	-0.64442	-0.4259	-0.08042	0.141761
GENE674X	Cre17.g741300	Cre17.g741300	1	-1.80796	-1.85048	-3.16682	0.024744	0.132683	-0.12201	-0.01749	0.025244	-0.08371	-0.07212	0.340406	-0.23363	0.302338	0.071301	0.203452	0.378108	-0.17776	-0.74485	-0.29972	-0.35427	0.167092	-0.1204	-0.19978	-0.05338	0.032886	-0.12178	0.324538	0.311589	0.416515	-0.44105	-0.33523	0.751578	-0.0503	-1.49421	-0.11771	0.779883	-0.0734	0.519697	0.379911	0.040903	-0.21321	-0.17479	-0.15708	-0.30925	-0.18655	-0.52544
GENE453X	Cre12.g488750	Cre12.g488750	1	-0.4733	0.136105	0.172849	0.086387	0.248337	0.010714	0.215568	0.059301	-0.24494	0.208167	0.343105	0.107112	0.153192	0.075181	0.322597	0.027363	0.254896	-0.48972	0.276941	-0.28873	0.507006	-0.19205	0.412592	0.131973	0.179668	-0.01797	0.206228	0.520389	-0.00455	-0.45128	-0.10733	0.348705	0.236955	-1.32217	-0.41024	0.261944	0.294421	0.265389	0.282891	-0.10549	-0.2805	-0.10164	-0.40074	-0.11197	-0.01912	-0.2146
GENE617X	Cre16.g671500	Cre16.g671500 AT3G19990.1	1	-0.4954	-0.55384	-0.64565	0.316215	0.251509	0.325278	0.153916	-0.04367	-0.31432	-0.01495	-0.04473	0.292311	0.265501	0.276239	-0.33291	-0.08095	0.921599	-0.11765	0.194213	-0.72645	0.248792	-0.62785	0.773079	0.310432	-0.24771	0.436626	0.430544	-0.06248	0.356478	0.554167	0.282629	0.815122	0.540176	-1.36793	1.742266	-0.10971	-1.1604	0.202635	0.240823	0.678609	0.072135	0.327221	-0.22713	0.375677	0.023063	-0.41971
GENE179X	Cre04.g218750	Cre04.g218750 THB4; Truncated hemoglobin; Truncated hemoglobin, plastid-located. Orthologous to C. eugametos LI637 and LI410 [PMID: 8177215, PMID: 10563822]; Truncated hemoglobins (trHbs) are a family of oxygen-binding heme proteins found in cyanobacteria, other eubacteria and unicellular eukaryotes (Paramecium, Tetrahymena); the C. eugametos orthologue has been localized to the plastid, particul…	1	-0.58016	-0.93618	-1.25493	-0.03002	-0.35846	0.267346	-1.0519	-1.45499	-2.29672	-0.33156	-0.02947	0.097619	0.020558	-0.04706	-0.09908	0.191687	-0.45035	-0.01252	-0.34712	0.209687	0.121018	0.076194	0.714633	0.635705	0.026275	0.069024	0.212639	0.549348	0.672698	0.604114	0.803321	0.691127	-0.12164	0.280052	-0.5122	0.336255	-0.11844	-0.34614	-0.23594	0.799664	-0.03131	0.070022	0.153278	0.352338	0.005648	0.110309
GENE491X	Cre12.g536550	Cre12.g536550 DIC1; Flagellar outer dynein arm intermediate chain 1; IC1 component of outer arm dynein; WD repeat protein; AT4G35370.1; Transducin/WD40 repeat-like superfamily protein; (1 of 1) K10409 - dynein intermediate chain 1, axonemal (DNAI1)	1	0.583089	-0.48973	-0.62173	-0.43083	-0.22738	-0.28433	-1.39454	-1.30093	-1.56686	-0.60097	-0.33823	0.139743	-0.45694	-0.09179	-0.26369	0.21264	-0.90524	0.507962	-0.42401	-0.74332	-0.33933	0.0057	0.602111	0.873684	-0.47592	-0.76918	0.38443	0.506455	0.595337	0.830375	0.555871	-0.33082	-0.26648	1.456548	-1.02151	-0.91397	0.50828	-0.80149	-0.37638	0.119166	0.193293	0.100079	0.56438	0.001433	-0.44855	-0.1535
GENE35X	Cre01.g029150	Cre01.g029150 DAU1; Outer row dynein assembly protein; Outer row dynein assembly protein, ODA7 [PMID: 1719473]; identified by comparative genomics as being present only in organisms having motile (MOT) cilia. Ortholog of human LRRC5, mutations in which can result in primary ciliary dyskinesia [PMID: 19944]; AT5G22320.1; Leucine-rich repeat (LRR) family protein; (1 of 2) PTHR24365:SF315 - DYNEIN A…	1	-0.54373	-0.5554	-0.56008	-0.19452	-0.07492	-0.16261	-0.82425	-0.55771	-0.59767	-0.06644	0.343558	-0.02549	-0.04743	0.152026	-0.02621	-0.21446	-0.60555	0.605255	-0.10958	0.226779	-0.14415	-0.023	0.292849	0.506453	0.125786	0.447628	-0.29546	0.328027	0.4742	0.203013	-0.1094	-0.08871	-0.09739	-0.27779	0.214324	-0.11277	0.012179	-0.45651	-0.02173	0.120902	-0.05809	-0.02909	-0.00141	0.103354	0.113802	-0.10216
GENE284X	Cre07.g338850	Cre07.g338850	1	-0.33166	-0.60086	-0.66904	0.304022	-0.15656	-0.52352	-1.18999	-0.30793	-0.9323	-0.00908	0.162094	0.658865	-0.12325	0.597316	-0.8577	-1.13187	-0.26446	-1.69227	-0.85308	0.381833	-0.08536	0.332226	0.627647	0.323279	0.02761	0.129887	0.079817	0.588721	0.460753	0.207262	0.228928	1.467612	-0.43275	-0.55071	-1.60899	-1.44149	-1.45646	-1.62503	0.058351	0.186632	-1.00116	-1.28249	-0.93296	-0.45506	-0.25874	-0.27529
GENE452X	Cre12.g484250	Cre12.g484250 DHC1; Inner Arm Dynein Heavy Chain 1/f-alpha heavy chain; Flagellar inner arm dynein 1 heavy chain alpha (dynein heavy chain 1, dynein fa; one heavy chain of a two-headed type dynein; other chain is DHC1, dynein fb) (subspecies f)(DHC1-alpha)(Pf9); DHC1 in PMID: 9247642; identified in Chlamydomonas flagella in; null-allele mutant was isolated (PMID 29743196); (1 of 1) PTHR10676:SF13…	1	0.120197	-0.05047	-0.42528	0.604396	0.075044	-0.03712	-0.14634	-0.35111	-0.60718	-0.14274	0.12748	0.360862	-0.04053	-0.33564	-0.20485	-0.11194	-0.93383	0.340588	0.560812	0.331571	0.09475	0.137755	0.706202	0.41502	0.296806	0.38008	0.219958	0.358408	0.694275	0.842038	0.622681	0.714355	0.323759	-2.03489	0.57378	0.119122	1.009719	0.0906	-0.0661	0.173897	0.603924	0.560648	0.421012	0.420543	0.426114	0.288924
GENE650X	Cre17.g699500	Cre17.g699500 TTLL9; Tubulin-Tyrosine Ligase 9; glutamic acid ligase; AT1G77550.1; tubulin-tyrosine ligases;tubulin-tyrosine ligases; (1 of 1) K16603 - tubulin polyglutamylase TTLL9 [EC:6.-.-.-] (TTLL9)	1	-0.00104	-0.55851	-0.83183	0.071933	-0.11988	0.259078	-0.65478	-1.17976	-0.59969	-0.20936	-0.07637	0.236433	-0.11246	-0.58571	-0.36231	-0.66165	0.195098	0.039461	-0.42398	0.031133	-0.86684	-0.31741	0.34909	-0.01512	0.256707	0.334712	0.469763	0.161015	0.067518	1.096773	0.250911	0.282151	0.003723	-0.52181	-0.39219	0.290436	0.814386	-0.25237	0.077744	0.660279	1.116237	-0.07875	0.39944	0.575137	0.447681	0.673124
GENE18X	Cre01.g012900	Cre01.g012900 AT1G69040.2; ACR4; ACT domain repeat 4; (1 of 2) 2.7.7.59 - [Protein-PII] uridylyltransferase / Uridylyl removing enzyme	1	-0.17436	-1.13235	-1.53013	-0.35816	-0.52134	0.066944	-1.84997	-2.11414	-1.65542	0.011819	-1.02959	0.449156	-0.52184	-1.38477	-1.69175	-1.78284	-0.92844	-2.06468	-1.92086	-1.10802	-0.53348	-1.13458	1.045658	0.118852	0.373714	-0.02794	0.631676	-0.59992	-0.18465	0.922644	0.334261	-1.25765	-1.01902	-0.15001	-2.83761	-0.08254	0.006347	-0.62715	0.289748	-0.02277	0.599347	-0.39959	0.201852	0.211049	0.273805	0.165214
GENE625X	Cre16.g675600	Cre16.g675600	1	0.047872	-0.46927	0.420126	-0.09415	-0.30033	0.072542	-0.34661	-0.39889	-0.52177	-0.51921	-0.3421	-0.07493	-0.24924	-1.10263	-0.34382	-0.36573	-0.33136	0.348544	-0.15749	0.24129	0.304041	-0.45438	0.283366	0.42164	-0.02626	-0.49223	0.336852	0.017347	0.411135	0.148372	0.17279	0.024824	0.538946	-0.5248	-0.51353	0.099903	-0.0201	-0.0151	0.314623	-0.15497	-0.10574	0.219467	-0.14529	-0.14208	-0.19901	-0.16451
GENE189X	Cre04.g229550	Cre04.g229550 SRR15; Scavenger receptor cysteine rich (SRCR) protein; Contains C-terminal Transient receptor potential (TRP) ion channel domain; null-allele mutant was isolated (PMID 29743196); (1 of 4) 1.4.3.13 - Protein-lysine 6-oxidase / Lysyl oxidase	1	0.379671	-0.22113	0.193458	0.10733	-0.17251	0.151768	0.170899	0.141386	-0.0003	-0.21313	-0.11186	-0.06897	0.223407	0.102284	0.140403	-0.41725	-0.24958	-0.41642	0.034268	-0.27873	-0.02046	-0.158	0.234373	0.09452	-0.03678	-0.10302	0.025742	0.382475	0.328998	0.432979	0.201332	0.485099	0.118782	-0.25819	-0.14429	-0.61636	-0.73634	-0.37219	0.032917	-0.24981	-0.29688	-0.2535	-0.12093	-0.33968	-0.3558	-0.5545
GENE211X	Cre05.g248650	Cre05.g248650 (1 of 1) PTHR13825 - SCHNURRI	1	-0.4766	-0.11008	0.143838	0.492034	-0.10393	0.330911	-0.11571	0.45414	0.335241	-0.02172	-0.98257	-0.19069	0.366232	0.184599	0.061722	-0.50175	0.258377	0.179655	0.665704	0.45136	0.491133	-0.56637	0.748519	0.424283	0.262905	0.447629	0.144124	0.542649	0.714707	0.757637	0.127745	0.975835	-0.4484	-0.26877	-1.07686	0.131478	-0.52541	-0.47192	-0.12193	-0.33472	-0.85797	-0.14792	-0.25241	-0.31381	0.100185	-0.10345
GENE178X	Cre04.g218526	Cre04.g218526	1	-1.13141	0.153316	0.08272	0.363262	-0.21656	-0.0099	-0.30582	-0.80131	-0.55734	0.340541	0.192165	0.374939	0.294152	0.313555	-0.55861	0.348984	-0.15631	0.605616	0.248333	-0.19586	0.325684	0.187504	0.413351	0.595914	0.036647	0.014994	0.102483	0.239601	0.684168	0.958722	0.470774	0.328539	-0.43677	-2.65112	-1.22966	0.516309	-0.15055	-0.43598	0.493356	0.848524	-0.1909	-0.55971	-0.14416	0.076572	0.275251	-0.00225
GENE526X	Cre13.g572050	Cre13.g572050 SMG1; Nonsense-mediated decay (NMD) pathway protein; involved in nonsense mediated RNA decay; contains a Phosphatidylinositol 3-kinase and a FAT domain, like DNA-PKcs, ATM, ATR and TOR; AT1G50030.1; TOR; target of rapamycin; (1 of 1) K08873 - PI-3-kinase-related kinase SMG-1 (SMG1)	1	0.103558	-0.44729	-0.85941	0.27462	-0.15986	-0.77144	-0.23716	-0.42366	-0.17502	0.315025	0.034474	-0.03588	0.043991	0.230868	-0.02547	0.095302	-0.34556	0.240903	0.3004	-0.45031	-0.15488	-0.16267	0.17702	0.147795	0.378024	0.27075	-0.16088	-0.24219	-0.17056	-0.19102	-0.07279	0.581449	0.037238	-1.24598	-0.8788	-0.31534	-0.4372	-0.26385	0.322965	0.080322	-0.92577	-1.2824	-1.13803	-0.6496	-0.59863	-0.39018
GENE627X	Cre16.g676421	Cre16.g676421 AT5G61380.1; APRR1,AtTOC1,PRR1,TOC1; CCT motif -containing response regulator protein; (1 of 1) PTHR26402:SF465 - TWO-COMPONENT RESPONSE REGULATOR-LIKE APRR1-RELATED	1	-1.29972	-1.31898	-1.48818	0.032193	-0.2054	-0.4128	-0.41202	-0.86874	-1.22671	-0.06105	0.038135	0.137775	-0.59284	0.914028	-0.3181	-0.05688	-0.55714	-0.88605	-0.59604	-0.58825	-0.5936	-0.59711	0.117479	-0.61989	0.93189	-0.24242	0.880048	-0.92896	-0.62715	0.84012	0.142368	-0.58078	-0.15796	-5.08511	-1.04127	0.067361	-0.88748	-0.46371	-0.18083	0.293585	-0.43936	-0.99473	-1.23303	-0.38972	-0.12185	0.249177
GENE93X	Cre02.g113200	Cre02.g113200 GLN1; Glutamine synthetase; glutamine synthetase (EC 6.3.1.2), CO2-responsive gene; glutamine synthetase, cytosolic isozyme (Glutamate--ammonia ligase) (GS1), CO2-responsive gene; identical to GLNA1_CHLRE cDNA [Swissprot Q42688), PMID: 8938407]; AT3G17820.1; ATGSKB6,GLN1.3,GLN1;3; glutamine synthetase 1.3; (1 of 2) PTHR20852:SF50 - GLUTAMINE SYNTHETASE CYTOSOLIC ISOZYME 1-1-RELATED	1	0.441438	-0.71498	-0.62318	-0.58812	-0.95899	0.247928	-0.01679	0.054289	0.420032	0.231321	0.30103	-0.05212	0.296111	-0.20451	-0.81892	-1.31132	-0.19257	0.24575	-0.28607	-1.33256	-0.14548	-1.06407	-0.73416	-0.46831	0.426478	0.149082	0.636431	-0.23948	-0.98739	-0.14039	-0.14581	-1.0828	-0.49995	-0.7673	0.244861	0.09367	-0.4109	-0.34071	-0.90926	0.037679	-0.14496	-0.0438	0.350507	0.221278	0.051281	0.221206
GENE490X	Cre12.g536000	Cre12.g536000 ALA2; ATPase, aminophospholipid transporter; phospholipid-translocating P-type ATPase, flippase; AT1G59820.1; ALA3; aminophospholipid ATPase 3; (1 of 3) K14802 - phospholipid-transporting ATPase [EC:3.6.3.1] (DRS2, ATP8A)	1	-0.98806	-1.23942	-0.22969	-1.01924	-0.11678	0.320987	-0.55807	-0.57726	-0.32988	0.259121	0.837081	0.399016	0.068128	-0.02118	-2.19746	-2.38236	0.498589	0.689052	0.51632	-0.13906	0.204492	-0.31434	-0.1535	0.151668	-0.21754	0.342969	-0.21116	0.126194	-0.36125	-0.49972	-0.94897	0.246815	0.354107	0.9236	0.303797	0.434605	0.512881	0.490995	-2.76243	0.527183	-0.14082	0.233956	-1.65355	0.222538	0.389601	0.439621
GENE657X	Cre17.g715400	Cre17.g715400 AT5G53570.2; Ypt/Rab-GAP domain of gyp1p superfamily protein; (1 of 1) PTHR22957//PTHR22957:SF293 - TBC1 DOMAIN FAMILY MEMBER GTPASE-ACTIVATING PROTEIN // GTPASE ACTIVATOR PROTEIN OF RAB-LIKE SMALL GTPASES-LIKE PROTEIN	1	-1.3723	-0.52714	-1.1852	-0.02297	-0.10723	-0.26777	-0.11886	0.236562	-0.38038	-0.48852	0.633645	0.370088	0.223216	0.251272	-2.6828	-0.66968	-0.48472	-0.34094	-1.27331	0.534178	-1.26745	-0.97602	-0.72075	-0.92541	-0.65025	0.048639	0.384862	0.563775	0.608741	0.066861	-0.06427	0.892367	0.195146	-0.63304	1.154535	0.068796	0.131196	0.328281	-0.51215	0.038847	-0.5676	0.19837	-0.36331	-0.05391	-0.0666	-0.04986
GENE47X	Cre01.g040300	Cre01.g040300 Catechol O-methyltransferase; AT3G62000.2; S-adenosyl-L-methionine-dependent methyltransferases superfamily protein; (1 of 1) 2.1.1.6 - Catechol O-methyltransferase	1	-0.64215	0.308794	0.187541	0.221229	0.003484	0.189034	0.28822	0.117084	0.397008	-0.2292	-0.06808	-0.42197	0.305556	-0.40664	0.204553	0.491998	0.00271	0.041577	-0.00273	-0.43077	0.56291	-0.04042	0.36799	-0.59649	0.099412	0.245442	-0.18696	0.751351	0.932959	-0.20607	0.460142	0.135134	-0.20849	0.813569	-1.22452	0.460985	-0.41966	-0.16507	-0.1407	-0.21727	-0.51321	-0.26801	-0.06724	-0.33951	-0.18219	-0.12462
GENE63X	Cre02.g085100	Cre02.g085100 CYG59; Adenylate/guanylate cyclase; (1 of 72) 4.6.1.2 - Guanylate cyclase / Guanylyl cyclase	1	0.061302	-0.40484	-0.54026	-0.02125	-0.21781	-0.04679	-0.54324	-0.59035	-0.8496	0.086713	0.268477	-0.15393	-0.12177	0.348157	-0.28641	-0.15986	-0.66241	-0.76255	-1.11844	0.143466	-0.10654	0.077196	0.64791	0.075791	-0.1834	-0.25124	0.092507	0.284373	-0.18347	-0.03372	-0.06241	0.76212	-0.79718	-0.41723	-0.73518	0.07393	-0.22207	-0.54894	-0.34785	0.361306	-0.0407	-0.37956	-0.26659	-0.0031	-0.0387	-0.24739
GENE46X	Cre01.g039550	Cre01.g039550 PLAP1; Plastid lipid associated protein; PAP-fibrillin family protein; AT2G46910.1; Plastid-lipid associated protein PAP / fibrillin family protein; (1 of 16) PF04755 - PAP_fibrillin (PAP_fibrillin)	1	0.080485	-0.25439	-0.40635	0.18157	0.145564	-0.22505	-0.48321	-0.12638	-0.14392	0.313406	-0.21785	0.146691	0.062393	-0.40273	0.039504	-0.15222	-0.18641	-0.69955	-0.33363	-0.55596	0.133519	0.005524	0.749268	0.595565	0.07179	0.068264	-0.21579	0.201783	0.06733	-0.05463	0.610359	0.880542	0.940479	-0.70983	0.010707	0.77478	0.771506	1.095472	0.120704	-0.72838	-0.21966	-0.28116	-0.72888	-0.66148	-0.39432	-0.76868
GENE618X	Cre16.g672350	Cre16.g672350 AT4G21070.1; ATBRCA1,BRCA1; breast cancer susceptibility1; (1 of 2) PTHR13763 - BREAST CANCER TYPE 1 SUSCEPTIBILITY PROTEIN BRCA1	1	-0.06098	-0.22357	-0.70321	-0.11452	-0.19205	0.295714	-0.66205	-0.14894	-0.28661	0.212323	0.55481	0.298903	0.22522	-0.2465	-0.0864	-0.19069	-0.18406	-1.13108	-1.13085	-0.92275	-0.47532	-0.66453	0.487867	-0.29977	0.657393	0.084051	-0.43144	-0.52744	0.112485	-0.22995	-0.00593	2.569215	0.247357	0.778251	0.444401	0.199315	-0.26269	0.221995	-0.26117	0.520493	0.215847	-0.33879	-0.19262	-0.2967	-0.39211	0.008254
GENE480X	Cre12.g528200	Cre12.g528200 AT1G08840.1; emb2411; DNA replication helicase, putative; (1 of 1) K10742 - DNA replication ATP-dependent helicase Dna2 (DNA2)	1	-0.59277	0.192645	0.215221	0.413577	0.045744	-0.10809	-0.33452	-0.18145	-0.47499	0.159391	-0.14008	-0.17743	0.254107	-0.14844	0.326441	-0.05831	1.267742	0.841812	0.784183	0.248174	0.181247	0.196309	0.511727	0.966354	0.215416	0.399839	-0.05616	-0.89091	-1.82807	0.323641	-0.98826	0.284677	-3.86501	0.316683	-0.81621	0.828781	-0.07901	0.636415	-0.21531	-0.362	-0.79919	-0.53745	-0.24606	-0.47118	-0.22359	-0.36609
GENE656X	Cre17.g712450	Cre17.g712450 AT5G63540.1; ATRMI1,BLAP75,RMI1; Domain of unknown function (DUF1767); (1 of 2) PF08585 - RecQ mediated genome instability protein (RMI1_N)	1	-0.12425	0.219076	-0.01454	-0.19219	0.11009	-0.25546	-0.51665	0.018893	-0.09663	-0.02595	-0.47098	0.044093	0.080888	-0.59882	0.386978	0.385136	0.314231	0.203053	0.144255	0.457609	0.525623	-0.12029	0.246382	0.351234	0.191727	-0.15565	-0.39781	-0.57531	-1.07111	-1.11638	-0.71793	-0.27981	-1.92064	-0.59592	0.087341	-0.72988	-0.30358	0.013099	-0.27701	-0.33471	-0.28178	0.039755	-0.07415	-0.11337	-0.34239	-0.26062
GENE510X	Cre12.g555050	Cre12.g555050 MUS81; Crossover junction endonuclease; homolog of yeast and human MUS81; contains an ERCC4 domain; AT4G30870.1; ATMUS81,MUS81; Restriction endonuclease, type II-like superfamily protein; (1 of 1) PTHR13451 - CLASS II CROSSOVER JUNCTION ENDONUCLEASE MUS81	1	-0.29384	0.07336	0.483749	0.107999	-0.04925	-0.47595	0.067058	0.080819	0.011686	0.396562	-0.15128	-0.38747	0.172021	-0.10031	0.011313	-0.19981	0.372289	0.646145	0.19924	-0.56675	-0.406	-0.86476	-0.73781	-0.95185	0.165756	0.117767	-0.26922	-0.1288	-0.17406	-0.29504	-0.27369	0.183404	-0.28966	-1.19771	0.652952	0.65674	0.915096	0.929039	-0.27134	0.150713	-0.14995	-0.51339	-0.44907	0.242917	-0.27121	-0.59556
GENE332X	Cre09.g392750	Cre09.g392750 AT5G59420.1; ORP3C; OSBP(oxysterol binding protein)-related protein 3C; (1 of 1) PTHR10972:SF45 - OXYSTEROL-BINDING PROTEIN 9	1	-0.10957	-0.33741	-0.15181	-0.1356	-0.07647	-0.19189	-0.09472	-0.03119	0.485073	0.378605	0.246251	0.174581	0.205474	1.013975	0.332688	0.088972	-0.10881	0.079162	-0.15756	-0.35829	0.253718	-0.48247	0.035437	0.413357	-0.23485	-0.06013	-0.30589	-0.52731	-0.85355	-0.75441	-0.45205	-0.01938	0.246151	1.227318	0.401358	0.482038	0.363291	0.563913	-0.15077	0.40686	-0.31926	0.138218	-0.06179	0.306398	0.024427	0.387431
GENE375X	Cre09.g409426	Cre09.g409426 null-allele passenger mutation was isolated (PMID 29743196); (1 of 96) 3.6.4.13 - RNA helicase	1	-0.63359	0.020519	-0.11032	-0.41881	-0.29845	0.022515	0.090596	0.451707	0.422615	0.281068	1.005352	0.837301	0.102437	0.245343	0.731956	0.246345	1.042653	0.754589	1.169406	-0.53689	-0.48199	-0.04246	-0.16875	-0.45849	0.188126	-0.48735	0.055928	0.464123	0.168367	-0.52447	-0.29149	0.859824	-0.0174	3.056917	-0.57415	0.498031	1.179724	0.713541	0.097233	-0.13412	0.544795	-0.10119	0.205517	0.405658	0.451407	0.286177
GENE460X	Cre12.g500500	Cre12.g500500 SMT2; Sterol-C24-methyltransferase; AT1G76090.1; SMT3; sterol methyltransferase 3; (1 of 1) 2.1.1.143 - 24-methylenesterol C-methyltransferase / SMT(2)	1	0.64236	0.039177	0.256242	-0.57601	-0.91473	0.042462	0.74393	0.236047	0.129027	-0.35458	0.388585	-0.3332	-1.17402	-0.37168	0.097758	0.178135	-0.598	-0.51936	-1.06658	0.745357	0.253086	0.451399	0.315099	0.44841	0.148482	-0.18341	-0.12851	0.306102	-0.02407	-0.32288	-0.4699	1.513291	-2.28885	0.087526	-2.39661	-1.15311	-0.35855	0.05171	0.282623	-0.5502	0.355804	0.751169	0.603782	0.095556	0.453584	0.430457
GENE447X	Cre11.g479300	Cre11.g479300 SNF2-related DNA/RNA helicase; SNF2-related helicase with nitrogenase component 1 conserved site which may indicate involvement in iron-molybdenum cofactor biosynthesis. ChromoDB CHR346; May contain additional coding sequence in intronic N-island PMID: 27175017; AT1G05120.1; Helicase protein with RING/U-box domain; (1 of 1) K15083 - DNA repair protein RAD16 (RAD16)	1	0.011313	0.138733	0.01955	0.000924	0.279883	0.306701	0.302061	0.301169	0.403748	0.296295	0.617748	0.062914	0.309867	0.143982	-0.24069	-0.02009	0.43138	0.155278	0.104098	-0.23553	-0.135	0.092472	-0.28647	0.251394	0.076684	0.318314	0.174818	-0.12307	-0.44411	0.125882	0.062056	0.030333	0.248155	0.036598	0.336085	0.448301	0.00264	0.219228	0.007112	0.080321	0.215618	-0.09635	-0.26576	0.07543	-0.04319	-0.2164
GENE638X	Cre16.g685901	Cre16.g685901 AT2G46520.1; cellular apoptosis susceptibility protein, putative / importin-alpha re-exporter, putative; (1 of 1) K18423 - exportin-2 (importin alpha re-exporter) (CSE1, CAS, XPO2)	1	-0.07228	-0.20185	0.119893	0.117734	-0.02773	0.140504	-0.04095	-0.35487	-0.20056	-0.38667	-0.29375	0.25602	0.584709	0.149175	-0.75602	-0.95716	1.630818	-0.12061	0.634237	-0.21743	-0.22976	-1.09082	-0.12711	0.601311	0.073847	0.148465	0.307886	0.645725	0.761044	0.217391	0.425751	-0.34116	1.837217	-0.78393	1.129471	0.157652	1.66982	0.706276	0.475655	-0.10337	0.143034	1.217179	0.795497	0.743571	0.903188	1.231773
GENE390X	Cre10.g429050	Cre10.g429050 DNA repair 5'-3' exonuclease; Similar to the Xeroderma pignmentosum group G protein, XPGC, and Rad2 yeast homolog [PMID: 17992532]; AT3G28030.1; UVH3,UVR1; 5\'-3\' exonuclease family protein; (1 of 1) K10846 - DNA excision repair protein ERCC-5 (ERCC5, XPG, RAD2)	1	-0.12373	-0.25116	0.255959	-0.05127	0.313624	0.113169	-0.27342	-0.41399	-0.03603	0.043185	0.623041	-0.19242	0.034286	-0.41773	0.239749	-0.14496	0.120364	0.452204	0.379684	0.007827	-0.50921	-0.81363	0.252722	0.314583	-0.22504	0.06159	0.037471	-0.38214	0.381996	-0.50512	-1.06702	0.316608	-0.57995	-5.58357	1.019089	-3.51881	-0.13465	-0.49177	-0.01806	0.006627	0.584164	0.327206	-0.53365	0.199335	-0.20452	-0.19957
GENE168X	Cre03.g208833	Cre03.g208833 AT1G35530.2; DEAD/DEAH box RNA helicase family protein ; (1 of 1) K10896 - fanconi anemia group M protein (FANCM)	1	-0.16667	0.138804	0.016152	0.094363	-0.24215	0.136069	0.131952	0.119669	0.229272	0.038291	-0.23936	-0.08567	0.194963	-0.0886	-0.03032	0.114669	0.256442	-0.02197	-0.01052	0.48638	-0.03835	0.659152	0.267717	0.364408	0.263464	0.087711	-0.41753	0.085806	0.25766	-0.1792	0.115436	0.781914	-0.50234	0.665139	-0.43328	0.09473	-0.32222	-0.08237	0.108168	-0.30319	-0.17827	-0.57828	-0.67651	-0.5158	-0.42169	-0.40628
GENE522X	Cre13.g566900	Cre13.g566900 AT5G01630.1; ATBRCA2(V),BRCA2(V),BRCA2B; BRCA2-like B; (1 of 1) PTHR11289//PTHR11289:SF0 - BREAST CANCER TYPE 2 SUSCEPTIBILITY PROTEIN BRCA2 // BREAST CANCER TYPE 2 SUSCEPTIBILITY PROTEIN	1	0.065327	0.166886	-0.16181	-2.38E-05	0.259235	-0.40532	-0.58846	-0.09128	-0.61649	-0.15813	0.165278	0.146501	0.136722	0.664937	-0.08146	0.041526	0.807806	0.299645	0.034981	0.625397	0.279352	0.557012	0.225432	-0.06407	-0.20579	-0.41744	0.220543	0.191305	0.371795	0.481413	0.473853	0.475394	-0.02946	-0.48085	-0.85792	-0.05515	-0.66762	0.000306	-0.02325	-0.22661	0.038295	-0.69599	-0.44665	-0.56469	-0.66275	-0.47203
GENE155X	Cre03.g199350	Cre03.g199350 SNF2-related DNA/RNA helicase; SNF2 helicase. ChromDB CHR3423; AT1G48310.1; CHA18,CHR18; chromatin remodeling factor18; (1 of 2) K14440 - SWI/SNF-related matrix-associated actin-dependent regulator of chromatin subfamily A-like protein 1 [EC:3.6.4.12] (SMARCAL1, HARP)	1	0.176678	-0.00204	-0.42624	0.177352	-0.05059	0.209493	-0.21957	-0.14593	-0.66764	0.174884	0.124641	-0.10669	0.11503	0.57601	-0.46148	-1.07388	-0.55602	0.15783	0.066065	-0.31559	-0.19336	0.233881	-0.26979	0.237186	0.120685	-0.26607	0.272152	-0.09079	-0.09	0.01035	0.316812	0.000972	-0.19562	-1.38075	0.260984	0.521015	0.399717	0.109419	-0.21063	-0.04312	0.764563	0.272494	-0.24828	-0.3214	-0.11366	0.3264
GENE468X	Cre12.g515900	Cre12.g515900 TOPBP1; BRC-repeat-containing protein. ts-lethal mutations block DNA replication (PMID 25336509); AT1G77320.1; MEI1; transcription coactivators; (1 of 1) KOG1929 - Nucleotide excision repair factor NEF2, RAD4/CUT5 component	1	-0.16328	-0.22779	-0.41743	0.189578	-0.08315	-0.01831	0.131329	0.505662	-0.33996	0.13561	0.739	0.29908	0.119237	-0.50272	0.646501	0.008294	-0.12069	-0.49	-0.45594	-0.18877	-0.69646	0.424957	-0.45921	0.437857	0.284994	-0.29294	0.458227	0.435471	0.148694	0.064385	0.269971	-1.8313	-0.01263	0.03728	1.058811	0.05326	-0.35165	-0.37913	0.053928	-0.23018	0.041002	0.351371	-0.27643	0.006063	0.088816	0.121515
GENE231X	Cre06.g278174	Cre06.g278174 AT5G64520.2; ATXRCC2,XRCC2; homolog of X-ray repair cross complementing 2 (XRCC2); (1 of 8) PTHR22942 - RECA/RAD51/RADA DNA STRAND-PAIRING FAMILY MEMBER	1	-0.26085	-0.48464	-0.5006	-0.17845	-0.37155	-0.06585	0.009825	0.107289	0.066069	-0.33531	0.458815	0.079063	-0.00637	-0.31575	0.314065	0.462218	-0.02823	0.425264	0.323408	0.131687	-0.27442	-0.012	0.065936	-0.048	0.160901	0.130701	-0.2446	0.267604	0.060183	0.094734	0.053933	0.304057	-0.21681	0.479649	1.006146	-0.18087	0.263918	0.424234	-0.0023	-0.33903	-0.43925	-0.42816	-0.48615	-0.65234	-0.68954	-0.75459
GENE474X	Cre12.g524350	Cre12.g524350 HUS1; DNA damage checkpoint protein; Forms a sliding clamp complex with Rad9 and Rad1 that mediates repair at sites of DNA damage.; AT1G52530.1; (1 of 1) K10903 - HUS1 checkpoint protein (HUS1)	1	-0.18545	-0.36122	-0.01299	-0.14382	-0.2056	0.076662	0.125293	0.067251	0.137739	-0.10149	-0.00337	-0.10018	-0.24011	-2.22648	-0.4033	-0.23296	-0.23513	-0.44258	-0.33665	0.146287	-0.44138	-0.21751	-0.62734	-0.38413	-0.46175	0.316111	-0.00986	-0.16068	-0.02095	-0.76374	-0.8233	-0.13191	-0.31946	-0.39498	1.778004	1.473858	1.278697	1.757807	0.237449	-0.87712	0.252795	0.686994	0.294998	0.784479	0.137398	-0.37636
GENE362X	Cre09.g402182	Cre09.g402182	1	0.012612	-0.06522	-0.14727	0.557053	0.256172	-0.01999	0.143724	0.059732	0.300681	0.015219	-0.50384	0.057181	0.209747	-0.59471	-0.82741	-0.41033	-0.27382	-0.6537	-0.71601	0.780923	-0.53374	-0.22609	0.042426	0.386394	0.260049	-0.44296	0.540226	0.746637	1.058012	0.548372	0.33285	0.804532	-2.72463	-0.70432	-0.07391	-0.19022	0.808625	0.71786	-0.05785	0.678547	-0.34143	-0.03889	0.18378	0.148316	-0.51268	-0.22987
GENE425X	Cre10.g467200	Cre10.g467200 ATR1; ATM/ATR-related phosphatidylinositol 3-kinase; DNA damage sensing protein kinase homolog; related to ataxia telangiectasia RAD3/ATRprotein. PI3K related; AT5G40820.1; ATATR,ATR,ATRAD3; Ataxia telangiectasia-mutated and RAD3-related; (1 of 1) K06640 - serine/threonine-protein kinase ATR (ATR)	1	-0.60266	0.478211	-0.21814	0.274703	-0.55984	-0.30652	-0.89175	-0.3366	-0.23525	-0.00178	-0.5372	-0.03492	0.173182	-0.22015	0.240264	-0.59189	-0.8612	-1.20224	-1.20867	-0.31797	0.068959	0.078801	0.01373	-0.14589	0.012961	0.489856	0.170202	-0.20555	-0.39499	-0.23669	-0.34101	-0.48048	-4.0027	-1.97374	-1.79398	-0.10037	-0.41245	0.240965	-0.07566	0.212981	-0.39206	-0.36826	0.146975	-0.19193	0.220786	-0.06496
GENE636X	Cre16.g682950	Cre16.g682950 RAD9; DNA damage checkpoint protein; Forms a sliding clamp complex with Hus1 and Rad1 that mediates repair at sites of DNA damage. Homolog of yeast DDC1 [PMID: 17992532]; AT3G05480.1; ATRAD9,RAD9; cell cycle checkpoint control protein family; (1 of 1) K10994 - cell cycle checkpoint control protein RAD9A [EC:3.1.11.2] (RAD9A)	1	0.002788	-0.24855	0.360376	0.375209	-0.17307	-0.18228	-0.59083	-0.21351	0.043062	-0.40433	0.028095	0.321875	0.144585	-0.07527	0.074525	0.374436	0.186404	0.121388	0.013335	-1.56829	-0.66422	-1.06789	-0.70767	-0.47087	0.058712	-0.22464	0.484651	-1.06332	-1.21699	0.072383	-0.04783	-0.14757	-1.30172	-3.1916	-0.46191	-1.59184	-1.07664	-0.77841	0.122176	-0.71336	-0.99542	-0.8423	-0.06846	-0.86087	-0.1802	-0.09063
GENE576X	Cre14.g622850	Cre14.g622850 RAD51; DNA recombination protein; Homologous to RecA and eukaryotic DMC1 involved in meiosis; AT5G20850.1; ATRAD51,RAD51; RAS associated with diabetes protein 51; (1 of 1) K04482 - DNA repair protein RAD51 (RAD51)	1	-0.211	-0.31721	-0.35125	0.195439	0.133119	-0.09184	0.087768	-0.41911	-0.32996	-0.29157	-0.55508	-0.06759	-0.35315	0.302319	0.016144	-0.17389	0.569897	-0.83	-0.59555	-0.03251	-0.66164	-1.07157	0.690639	-0.06693	-0.71214	-0.10624	0.125046	-0.55191	0.044716	0.327479	0.1105	-0.06061	0.259808	1.065882	-0.93726	-1.2477	0.37969	-0.15575	0.106112	-0.01758	0.312624	0.758171	0.113629	0.243637	-0.03042	0.680402
GENE84X	Cre02.g102500	Cre02.g102500 RAD51C; DNA recombination protein; similar to RAD51 which forms nucleoprotein filament for strand invasion; homologous to RecA ATPase; AT2G45280.1; ATRAD51C,RAD51C; RAS associated with diabetes protein 51C; (1 of 1) K10870 - RAD51-like protein 2 (RAD51L2, RAD51C)	1	-0.0687	-0.04839	-0.04567	0.045233	-0.27583	-0.02968	-0.0695	-0.22108	-0.30831	-0.0389	0.120818	0.028383	0.129613	-0.10214	0.200681	0.026916	0.111012	0.587255	0.684141	0.329715	-0.38045	0.418357	0.019149	-0.07675	-0.15345	0.336043	0.131595	-1.11715	-1.43693	-0.59722	-0.26603	-1.78459	-0.2931	1.166727	-0.15535	-0.38922	1.088138	1.026268	-0.07097	0.070226	0.518292	0.474424	0.106667	0.644191	0.080379	0.198106
GENE29X	Cre01.g025300	Cre01.g025300 RAD51B; DNA recombination protein; similar to RAD51 which forms nucleoprotein filament for strand invasion; homologous to RecA ATPase; AT2G28560.1; ATRAD51B,RAD51B; DNA repair (Rad51) family protein; (1 of 1) K10869 - RAD51-like protein 1 (RAD51L1, RAD51B)	1	0.122141	-0.17076	-0.42283	0.014048	-0.48134	-0.20942	-1.22918	-0.56797	-0.76481	-0.29597	0.691342	-0.02904	0.31323	-0.2706	0.335034	0.332342	0.12968	0.279237	0.075299	0.152804	0.553986	-0.13983	0.461393	1.035994	0.265307	-0.34947	0.316055	0.156161	0.060624	0.441384	0.217961	0.442919	-0.37196	-0.92321	-0.90575	0.220698	0.43984	0.493611	0.184219	0.586388	-0.3095	-0.20728	-0.0321	0.044957	0.387747	0.344727
GENE143X	Cre03.g184651	Cre03.g184651 RAD51D; DNA recombination protein; Homologous to recA and RAD51; most similar to Arabidopsis RAD51D and human TRAD; AT1G07745.1; ATRAD51D,RAD51D,SSN1; homolog of RAD51 D; (1 of 1) K10871 - RAD51-like protein 3 (RAD51L3, RAD51D)	1	0.537943	-0.16885	-0.80454	0.057905	-0.47868	-0.35796	-0.78117	-1.59396	-1.83798	-0.08376	1.249007	0.391321	0.263566	-0.29215	-0.62428	-1.35758	0.32773	0.793024	0.433647	-1.08397	-1.55372	-2.37295	-0.28438	-0.8409	-0.4363	-0.0378	-0.15248	0.003135	-0.17146	0.012304	0.03461	0.577643	-0.25505	-0.18693	-1.52717	0.300675	-0.25088	-0.13353	-0.20862	0.208824	0.676251	-0.32404	0.034876	-0.24583	0.039348	0.18173
GENE324X	Cre09.g387400	Cre09.g387400 POLZ1; DNA polymerase zeta; Homologous to eukaryotic DNA polymerase zeta. Involved in bypass synthesis/translesion synthesis/mutagenic DNA replication; a class B polymerase; AT1G67500.2; ATREV3,REV3; recovery protein 3; (1 of 1) K02350 - DNA polymerase zeta (POLZ1, rev3)	1	-0.21403	0.0285	0.224993	0.159546	-0.08186	-0.30252	-0.18128	-0.1048	-0.12676	0.301324	-0.07316	-0.02555	-0.06644	0.085016	0.135638	0.192528	0.793046	0.761488	0.377123	0.252358	0.319771	-0.43073	-0.22994	0.01123	-0.0827	0.005622	0.047185	0.20244	0.365417	-0.3378	0.084362	0.648903	-0.05072	-6.77192	-0.14692	0.319055	0.143764	-0.55092	-0.00443	-0.1818	-0.63229	-0.53299	-0.54488	-0.23764	-0.48139	-0.34505
GENE505X	Cre12.g550800	Cre12.g550800 REV1; Deoxycytidyl transferase; Homologous to eukaryotic Rev1; UV-revertible gene 1 product; constitutes the complex with translesion DNA polymerase, Polz; nuclear; functions in translesion synthesis (TLS) of damaged DNA.; AT5G44750.1; ATREV1,REV1; DNA-directed DNA polymerases; (1 of 1) K03515 - DNA repair protein REV1 (REV1)	1	-0.017	0.487108	0.336097	-0.29565	-0.07787	-0.02617	-0.47695	-0.5301	0.033888	0.121754	0.127994	-0.5225	-0.19937	0.207386	0.446296	0.079425	0.700634	0.124165	-0.36545	-0.04347	-0.57235	0.130652	-0.04126	-0.12929	0.064007	-0.04037	0.009007	-0.38287	-0.49676	-0.71388	-0.54545	0.117525	0.088057	1.089047	-0.36188	0.192119	-0.74256	-0.34024	-0.02882	0.188753	-0.11293	0.137566	0.241951	-0.19267	-0.13609	-0.10986
GENE159X	Cre03.g202250	Cre03.g202250 null-allele mutant was isolated (PMID 29743196); AT1G78650.1; POLD3; DNA-directed DNA polymerases; (1 of 1) PF09507 - DNA polymerase subunit Cdc27 (CDC27)	1	-0.02999	-0.68836	-1.70397	0.270191	-0.34574	0.600708	-0.36786	0.071584	-0.58686	0.807074	-0.46938	-0.32013	0.318591	0.17419	0.02551	-0.28999	1.47841	0.968509	0.205687	0.102345	0.546876	0.681638	0.103625	0.83665	0.322524	-0.09726	-0.15161	-0.24388	0.050956	0.418682	0.648578	-2.51067	-1.47212	-1.29018	-1.4263	-0.43772	-0.66697	-0.07822	-0.21321	-0.46673	-0.91307	-1.09884	-0.12467	-0.18012	-0.6546	-0.60716
GENE512X	Cre12.g557400	Cre12.g557400 AT5G16630.1; ATRAD4,RAD4; DNA repair protein Rad4 family; (1 of 1) K10838 - xeroderma pigmentosum group C-complementing protein (XPC)	1	-0.43513	0.732973	0.755042	0.153204	0.041497	0.078002	-0.39711	0.155253	-0.42722	0.46953	-0.29883	-0.3047	0.19664	0.287632	0.395005	0.446254	0.882682	0.586186	0.682643	0.355091	0.409865	-0.64497	0.080238	0.096535	-0.0098	0.107573	0.238282	0.012989	0.460154	0.446271	0.310171	0.548923	-0.1567	-5.871	-0.41177	0.177699	0.067138	0.400352	-0.15126	-0.20702	-0.32465	-0.73279	0.066154	0.329067	-0.08649	-0.56676
GENE67X	Cre02.g089608	Cre02.g089608 AT1G79950.1; RAD3-like DNA-binding helicase protein; (1 of 1) K11136 - regulator of telomere elongation helicase 1 [EC:3.6.4.12] (RTEL1)	1	-0.56489	0.086155	-0.13728	0.101822	0.032764	-0.02869	-0.1831	0.323849	0.395286	0.157825	-0.05787	0.013779	0.271168	0.658759	-0.04073	0.117318	0.786293	0.598324	0.432251	0.486847	0.148281	0.148836	-0.22173	0.184572	-0.15556	0.069526	-0.11276	-0.04672	0.246648	-0.24155	-0.06454	-0.02942	0.251638	-2.121	0.52657	0.579064	0.080748	0.436503	-0.09093	0.17244	0.374269	0.549372	0.166563	0.039856	0.183076	-0.03986
GENE427X	Cre11.g467527	Cre11.g467527 AT2G28860.1; CYP710A4; cytochrome P450, family 710, subfamily A, polypeptide 4; (1 of 1) PTHR24286//PTHR24286:SF0 - FAMILY NOT NAMED // CYTOCHROME P450 61	1	0.115761	0.298669	-0.0984	-1.23236	-0.29357	-0.45155	-0.08333	0.113775	0.23758	-0.4979	-0.02195	0.165984	-0.51653	-0.09379	-0.23251	-0.18803	-0.46295	-0.46459	-0.41158	-0.93454	-1.00838	-1.72343	-0.60905	-0.87152	-0.65608	-0.56825	-0.19107	-0.35436	-0.70403	-0.45577	-0.34984	-0.52028	-0.20351	0.688823	-1.22021	-0.80793	-0.10041	0.39823	-0.31297	-0.24639	-0.37252	-0.1164	-1.00704	-0.70509	-0.12378	-0.05166
GENE516X	Cre12.g559050	Cre12.g559050 null-allele passenger mutation was isolated (PMID 29743196); AT2G06040.1; (1 of 1) PTHR24006:SF22 - BCDNA.LD22910	1	-0.33126	-0.42619	-0.30356	0.014015	0.257311	-0.82251	0.23457	-0.00464	-0.19448	0.064638	0.431001	-0.33245	-0.20871	0.96418	0.249595	0.160263	-0.87014	-0.32395	-0.19251	-0.32444	-0.01318	-0.68934	0.004019	0.310121	0.000636	0.361091	-0.75051	-0.28594	-0.60527	-0.7078	-0.42497	-0.50378	0.408292	-0.62781	0.127357	0.353943	0.664339	0.211432	0.328016	-0.34038	-0.01316	0.258841	-0.00585	0.468434	0.261832	-0.20948
GENE148X	Cre03.g187700	Cre03.g187700 HEL19; DEAD/DEAH box helicase; ATP-dependent DEAD/DEAH box DNA helicase; AT5G08110.1; nucleic acid binding;ATP-dependent helicases;ATP binding;helicases;ATP-dependent helicases; (1 of 1) PTHR24031//PTHR24031:SF252 - RNA HELICASE // SUBFAMILY NOT NAMED	1	-0.15072	0.239882	0.459313	-0.05688	0.034874	-0.10775	0.039654	-0.14178	-0.38636	0.323023	0.570709	0.537198	0.234816	0	0.552545	0.298031	0.55773	1.10521	0.862914	0.429515	0.674334	0.704176	-0.75291	0.523478	0.068868	0.517559	0.116611	-0.16306	-0.53097	-0.97698	-0.58044	0.86636	0.78272	-0.01436	-0.70851	0.556	0.362192	0.661863	-0.2501	-0.46436	-1.41421	-0.59473	-0.57252	-0.14599	-0.68317	-0.74787
GENE612X	Cre16.g664400	Cre16.g664400 (1 of 2) PF00235 - Profilin (Profilin)	1	-0.07217	-0.63059	-0.65749	0.090596	0.219352	-0.20376	0.179453	0.000209	-0.15685	-0.29076	0.175528	0.232113	0.100041	-0.0102	-0.33076	-0.4251	-0.37734	-0.86567	-0.17404	-1.81499	-0.48977	-0.11895	-0.46086	-0.14114	0.036237	-0.18867	-0.45097	-0.6898	-0.3654	-0.73263	-0.82261	0.82722	0.055961	-1.34177	-1.08046	0.487937	1.027414	0.70247	-0.03834	-1.42624	-0.48993	0.273978	-0.55268	-0.00883	-0.24824	0.083743
GENE216X	Cre06.g259200	Cre06.g259200 SELB; Selenocysteine-specific elongation factor EF-Sec; null-allele mutant was isolated (PMID 29743196); AT4G20360.1; ATRAB8D,ATRABE1B,RABE1b; RAB GTPase homolog E1B; (1 of 2) PTHR23115//PTHR23115:SF91 - TRANSLATION FACTOR // SELENOCYSTEINE-SPECIFIC ELONGATION FACTOR	1	-0.44467	0.710879	1.085078	0.393218	0.191255	-0.3349	0.422249	0.540483	-0.04713	0.447497	-0.08633	0.312785	-0.16129	-0.02858	0.370921	0.402412	1.154507	0.937512	1.04556	0.327681	0.389271	0.052061	0.300021	0.170339	0.362424	0.13417	-0.07186	0.023901	0.28038	0.480294	0.276396	0.698378	-0.04148	-0.52241	-0.25107	0.484589	0.178396	-0.45978	0.223633	-3.59035	-0.00478	-0.11276	0.489206	0.581154	0.294335	0.406291
GENE608X	Cre16.g660024	Cre16.g660024 (1 of 1) PTHR13136 - TESTIS DEVELOPMENT PROTEIN PRTD	1	-0.06821	-0.05947	-0.37612	-0.08152	0.03487	0.053235	0.148871	-0.81763	-0.41513	0.062444	-0.35737	-0.05961	0.122984	-0.18313	-0.11053	0.176579	0.506305	-0.05775	0.231103	0.075406	0.815284	0.582729	0.322811	-0.00455	-0.06753	0.245994	0.246499	0.449985	0.853024	-0.09393	0.747986	1.442162	0.991701	-0.1619	-1.91141	0.385747	0.054751	0.148373	-0.14989	0.540209	-0.70934	-0.00206	-0.6173	-0.33993	0.13813	0.453998
GENE160X	Cre03.g203345	Cre03.g203345	1	1.319325	0.674616	-0.12373	0.398235	0.010024	-0.45414	0.343715	0.14687	0.246904	-0.94649	-0.58537	-0.49843	-0.88831	-0.01175	-2.52078	-1.00275	-0.34306	-0.41614	0.45368	0.022492	-0.17245	-0.04397	-0.57143	-0.77199	0.089258	0.288473	-0.14084	0.389927	1.021914	0.398396	0.24971	-0.27164	-1.00056	-0.55071	1.12974	-1.09517	0.639578	0.191373	0.243189	-0.46025	0.839313	1.096592	0.39804	0.387077	-0.22234	0.222117
GENE518X	Cre13.g564350	Cre13.g564350 ATM-like serine protein kinase; May contain additional coding sequence in intronic N-island PMID: 27175017; AT3G48190.1; ATATM,ATM; ataxia-telangiectasia mutated; (1 of 1) K04728 - ataxia telangiectasia mutated family protein (ATM, TEL1)	1	0.256729	-0.04615	-0.27193	-0.31227	0.12596	0.032915	-0.18591	-0.16193	-0.09855	0.000807	0.712656	0.095951	-0.13952	0.095601	-0.21608	-0.16651	0.091335	-0.58641	-0.86495	0.261604	0.277555	0.126005	0.114399	0.399129	-0.08243	-0.19307	-0.27579	-0.57757	-1.34447	-0.43861	-0.46598	-0.04168	0.462858	-0.40352	-0.45189	-0.27576	-0.53014	-0.20447	-0.13279	-0.42823	-0.38631	-1.30045	-0.1335	-0.37266	-1.1135	-0.38832
GENE640X	Cre16.g692228	Cre16.g692228 AT3G06630.1; protein kinase family protein; (1 of 268) PTHR23257 - SERINE-THREONINE PROTEIN KINASE	1	-0.2652	-0.37365	-0.34153	-0.0324	-0.002	0.189235	-0.41364	-0.13513	-0.37028	0.069663	-0.35678	-0.50883	-0.34414	-0.24097	-0.50166	-0.52095	0.047012	0.177498	0.350325	0.308498	0.660723	-0.1702	0.288226	0.421736	0.227693	0.41425	0.305956	0.172231	0.782868	0.391893	-0.19753	-0.31639	-0.87276	0.976325	-0.02167	-0.46569	-0.56495	-0.44965	-0.22945	-0.03296	0.225017	-0.30894	-0.67591	0.057421	0.202824	-0.02888
GENE58X	Cre02.g075850	Cre02.g075850 Serine/threonine protein kinase; Serine/Threonine Protein Kinase Homolog 12; AT4G33950.1; ATOST1,OST1,P44,SNRK2-6,SNRK2.6,SRK2E; Protein kinase superfamily protein; (1 of 1) KOG0662 - Cyclin-dependent kinase CDK5	1	-0.51331	0.60308	0.732767	0.025371	-0.07807	-0.08412	-0.13697	0.559801	0.21033	0.78486	0.008429	0.155539	0.350229	0.406726	0.222307	0.181207	0.164534	0.688126	0.564922	1.047772	0.89018	0.71491	0.262188	0.823242	0.230486	0.393629	0.242605	0.501727	-0.24679	-0.2541	-0.07829	0.405789	-0.8886	0.131413	-1.0661	-1.29581	-0.70858	0.030868	0.037728	0.473633	-0.66022	0.463469	-0.70359	-0.16063	-0.06299	0.354865
GENE255X	Cre06.g298850	Cre06.g298850 LTH6; LAT2 homolog; belongs to a family of 7 highly similar genes (5 adjacent on chr10), conserved in Volvox	1	0.025983	0.613654	0.296442	0.30293	0.104781	-0.88644	-0.26252	-0.24075	0.215288	0.189766	0.235118	-0.25607	0.093222	0.38517	0.304516	-0.02967	-1.0485	0.585485	0.234536	0.91783	0.495128	0.416672	0.73478	0.651118	0.2451	-0.41835	-0.26775	-0.03091	-0.47375	-0.64386	-0.29618	0.385861	-0.74503	-3.04993	-2.21196	-3.31008	-2.11433	-0.96657	-0.29927	-0.13587	-0.82907	-0.42198	-1.20048	-1.14779	-0.71465	-1.15897
GENE22X	Cre01.g017200	Cre01.g017200 FKB99; Peptidyl-prolyl cis-trans isomerase, FKBP-type; Contains 3 N-terminal FKBP-type peptidyl-prolyl cis-trans isomerase (EC 5.2.1.8) (PPIase) (Rotamase) (Immunophilin) domains and C-terminal TPR repeats [PMID: 15701785]; orthologue of AT3G25230; AT3G54010.1; DEI1,PAS1; FKBP-type peptidyl-prolyl cis-trans isomerase family protein; (1 of 2) PTHR10516:SF290 - PEPTIDYL-PROLYL CIS-TRA…	1	-0.20584	0.106062	-0.30054	0.218573	-0.00808	0.056308	-0.1246	-0.11469	0.001078	-0.32245	0.644696	0.357855	0.230694	-0.05313	0.453997	0.256561	0.225048	0.634815	0.367836	0.017509	0.37333	0.554553	0.030315	0.376894	-0.12779	-0.32036	-0.04575	-0.41671	-0.68282	-0.30753	0.088587	0.577056	0.137282	1.757565	-4.77268	0.086509	0.071874	-0.53701	0.045084	-0.23818	-1.25815	-0.06241	-2.31775	0.115948	-0.29245	-0.0581
GENE65X	Cre02.g087700	Cre02.g087700 APX1; ascorbate peroxidase; L-ascorbate peroxidase, possibly localized to plastid; AT4G08390.1; SAPX; stromal ascorbate peroxidase; (1 of 1) PTHR31356//PTHR31356:SF1 - FAMILY NOT NAMED // L-ASCORBATE PEROXIDASE S, CHLOROPLASTIC/MITOCHONDRIAL-RELATED	1	-0.6354	-0.0793	-0.13403	0.323349	0.044579	-0.5588	-0.33661	-0.21128	0.389862	-0.10494	0.410647	0.622817	0.083532	0.57808	0.407487	0.856589	0.542688	-0.10183	-0.66761	0.060811	0.249201	0.509072	0.105073	-0.00968	-0.75317	0.04501	-0.04576	-0.228	-0.22242	-0.87317	-0.59101	1.152917	0.318569	0.578616	-0.90121	-3.05784	-0.54294	-0.06302	0.289779	0.280766	0.729882	-0.17228	0.482666	0.699609	0.567948	-0.5303
GENE405X	Cre10.g441700	Cre10.g441700	1	-0.67799	-0.2025	-0.00117	0.248251	-0.28293	-0.37685	-0.37114	0.162466	-0.27201	0.1261	1.191432	0.64422	0.182	0.451063	-0.288	-0.43597	0.853727	0.638274	0.531159	0.385213	0.462632	0.571646	0.524314	0.860271	-0.60312	0.412932	-0.02046	-1.60841	-1.638	0.573042	0.127621	-0.35886	-1.07504	-2.01138	0.541227	0.203147	-0.92419	-0.18632	0.042872	0.178075	-0.52485	0.167591	-0.67289	-0.19308	-0.42161	-0.21058
GENE658X	Cre17.g715801	Cre17.g715801 (1 of 546) 2.7.11.1 - Non-specific serine/threonine protein kinase / Threonine-specific protein kinase	1	-0.00012	-0.25506	-0.4702	0.124747	-0.02186	-0.28351	-0.27347	0.158966	-0.32709	-0.08567	0.799236	0.409318	0.391912	0.399256	-0.34756	-0.65349	0.767493	0.606796	0.906795	0.159145	0.599361	-0.08599	0.713398	0.586927	0.402193	-0.15119	0.184343	-1.87892	-1.96043	-0.30478	-0.93611	-0.01781	-1.31841	0.19397	-0.05635	-0.08144	-0.45718	0.984081	-0.18707	-0.99758	-0.66792	-0.28385	-1.29975	-0.75859	-0.36769	-0.32569
GENE56X	Cre02.g074000	Cre02.g074000 POC18; Centriole proteome protein; Found in basal body proteome [PMID: 15964273]; AT5G66030.2; ATGRIP,GRIP; Golgi-localized GRIP domain-containing protein; (1 of 1) PTHR19853:SF1 - TBC1 DOMAIN FAMILY MEMBER 31	1	-0.58556	-0.18672	-0.47285	0.478645	0.19776	0.527978	-0.31392	0.038755	-0.50695	0.264462	0.514161	-0.15474	0.166221	0.29672	0.226974	-0.01745	-1.25453	0.211873	0.059071	0.724622	0.747308	0.408044	0.147343	0.022267	-0.31299	-0.38146	-0.32164	-0.17384	0.062719	-0.12124	0.181469	-0.0759	0.119708	-0.08109	0.723711	0.137196	-0.58894	0.076304	0.015053	0.344738	-0.89662	-0.6362	-0.67567	-0.5339	-0.46799	-0.6017
GENE279X	Cre07.g334450	Cre07.g334450 EF-hand domain protein; contains EF-hand Calcium binding domain pair; model could be a fusion with upstream unrelated gene; (1 of 15) PF13833 - EF-hand domain pair (EF-hand_8)	1	-0.64071	-0.26908	-0.15786	0.047968	-0.23924	-0.20067	-0.44068	-0.16052	0.121375	0.383329	0.520243	0.344378	-0.01312	0.383908	0.331275	0.494758	0.29863	0.405839	-0.65189	0.986318	0.602812	0.357453	0.059397	0.404785	-0.04199	-0.06025	0.538715	0.306095	0.086538	0.032739	0.201846	-0.14982	0.352308	-0.37217	-0.18715	-0.00298	-0.14015	0.94391	0.139328	-0.07706	-0.83598	-0.69232	-0.37238	-0.13649	-0.25417	-0.25911
GENE563X	Cre14.g610647	Cre14.g610647 (1 of 3) PF02209 - Villin headpiece domain (VHP)	1	-0.27149	0.234905	0.211615	-0.42479	-0.32036	0.586782	-0.59629	0.38451	0.451905	-0.08496	1.124599	0.575761	-0.11003	0.336147	-0.1646	-0.2985	0.097657	0.614083	0.500284	0.998363	0.441527	1.281384	-0.15469	-0.17402	-0.30919	-0.41476	0.2055	0.516097	0.441906	0.017886	0.042021	-0.34554	0.890587	3.348002	-1.53079	-0.11589	-0.29317	-0.11537	-0.44464	0.228865	-0.30203	-0.03553	0.045852	0.397372	0.066586	-0.22559
GENE232X	Cre06.g278199	Cre06.g278199 AT2G44990.1; ATCCD7,CCD7,MAX3; carotenoid cleavage dioxygenase 7; (1 of 5) 1.13.11.75 - All-trans-8'-apo-beta-carotenal 15,15'-oxygenase / 8'-apo-beta-carotenal 15,15'-oxygenase	1	-0.70619	0.103932	-0.12432	0.142445	0.00539	0.046004	-0.15504	-0.59881	0.001573	0.147969	0.31047	-0.14123	0.138456	0.465978	-0.12646	0.01097	1.047199	0.235302	0.079475	-0.72819	-0.09553	-1.24743	-0.31322	-0.17784	0.196858	-0.09027	0.733313	-0.1461	-0.88353	0.01887	-0.22959	0.547985	0.319858	-0.27091	-0.60751	-0.66792	-0.70169	0.193467	0.18031	0.346009	-0.57815	-0.84472	-0.59266	-0.30518	0.059595	-0.16145
GENE367X	Cre09.g404350	Cre09.g404350 Exportin 4; Homolog of exportin 4, involved in mRNA transport between the nucleus and cytoplasmi; AT3G04490.1; (1 of 1) PTHR12596:SF1 - EXPORTIN-4	1	0.549398	-0.10845	-0.58636	0.131349	-0.44926	-0.28045	0.11927	0.175098	-0.40062	0.220266	0.208741	0.193161	0.158214	1.181731	-0.21052	-0.05263	0.148499	0.317658	-0.29767	-0.79262	-0.06219	-0.38622	0.511553	0.364346	0.06048	0.123829	0.500643	0.542579	0.324819	0.848933	0.778229	0.106305	-0.19978	-0.47647	-0.42058	-0.06093	-0.41529	-0.28578	0.034999	-0.03537	-0.72938	-0.58105	-0.66817	-0.082	-0.82263	-0.38534
GENE11X	Cre01.g010050	Cre01.g010050	1	0.227695	0.029563	0.237781	-0.47278	-0.17793	0.213901	-0.02473	-0.39344	-0.27061	0.372496	0.550945	1.012868	-0.31688	0.414932	-0.13243	0.038654	0.851478	-0.05468	0.449859	0.667768	-0.07485	0.254626	0.345371	0.110801	0.341092	0.079502	0.570046	0.282904	0.7216	0.522659	0.553025	0.525781	-0.17775	0.433188	-1.69218	-0.33731	-2.22238	0.423259	-0.29004	-0.37296	-1.19252	-1.07374	-1.23554	-0.74329	-0.77711	-1.04106
GENE77X	Cre02.g095500	Cre02.g095500	1	0.828918	0.606911	0.494559	-0.00434	-0.27773	0.452753	0.03631	0.108385	0.119397	0.400908	0.031276	0.317423	0.376857	-0.21674	0.353625	0.492459	0.747529	0.105102	-0.26234	-0.29369	0.00424	-0.19593	-0.75696	-0.61426	-0.13807	-0.03567	0.025424	0.454688	0.494013	0.321296	0.280348	1.045423	-0.05889	1.314778	-1.55268	-0.27394	0.120087	0.439125	-0.1296	0.052826	-0.61679	-1.04905	-0.14105	-0.68681	-0.00315	-0.55488
GENE79X	Cre02.g099550	Cre02.g099550 AT5G49470.3; PAS domain-containing protein tyrosine kinase family protein; (1 of 8) KOG0192//KOG1187 - Tyrosine kinase specific for activated (GTP-bound) p21cdc42Hs // Serine/threonine protein kinase	1	-0.31047	0.282638	0.40766	0.228869	0.285813	0.168882	0.09721	0.054415	0.167448	0.363488	0.375278	0.241364	0.102648	-0.46624	0.173438	0.507285	0.130853	-0.08558	-0.05343	-0.26318	-0.50703	0.720526	0.209569	-0.26703	0.034585	0.266732	0.258801	-1.17894	-1.94951	-0.02076	-0.47179	0.998098	0.75282	-0.97843	-3.3994	-0.11334	-0.90061	0.059121	0.019626	-0.45573	-1.76605	-0.98716	-1.3085	-0.80407	-0.40119	-0.17282
GENE193X	Cre05.g233650	Cre05.g233650 FXL9; FixL-like PAS domain protein; FixL like homolog 9 (FXL). PAS region shows high identity to Rhizobial FixL proteins.; (1 of 28) PTHR31600//PTHR31600:SF2 - FAMILY NOT NAMED // TINY MACROCYSTS PROTEIN B-RELATED	1	-0.26979	0.02509	0.090026	-0.097	0.029913	0.384105	-0.0156	0.069231	0.035478	0.357768	0.073127	0.236743	0.121508	-0.48948	0.006097	0.294277	0.517813	0.516481	0.244901	0.364252	-0.21753	0.523558	0.067473	-0.19332	0.102168	0.159058	0.022104	-0.01552	-0.0031	0.311513	0.153098	0.349325	0.169567	0.089617	-0.90495	0.341442	0.178922	0.000514	0.015852	-0.10173	-0.06284	-0.25458	-0.11636	-0.05113	0.097897	-0.14476
GENE473X	Cre12.g524300	Cre12.g524300 CGL71; conserved TPR repeat protein related to YCF37; Conserved in the Green Lineage; AT1G22700.1; Tetratricopeptide repeat (TPR)-like superfamily protein; (1 of 7) 2.4.1.255 - Protein O-GlcNAc transferase / OGTase	1	0	0	0	0.150631	0.70662	0	0	-1.93844	0	-0.47462	-1.4098	-0.1878	0.478049	-0.25679	0.124856	-0.48145	0	0	0	0	0	0	0	0	0	0	0	0	0	0	0	2.128946	-3.43306	0	0.574577	-1.3168	-2.62332	-0.40684	-1.21886	-3.6385	-0.2118	-0.64032	-0.93715	-1.85614	-2.32183	-1.09662
GENE525X	Cre13.g571200	Cre13.g571200 HKR5; Histidine kinase response regulator of two-component system; contains PAS, Histidine kinase and signal receiver domains; AT1G27320.1; AHK3,HK3; histidine kinase 3; (1 of 2) PF00072//PF00512//PF02518//PF13426 - Response regulator receiver domain (Response_reg) // His Kinase A (phospho-acceptor) domain (HisKA) // Histidine kinase-, DNA gyrase B-, and HSP90-like ATPase (HATPase_c…	1	-0.69169	0.238887	-0.31934	0.361344	0.447555	0.225909	0.573952	-0.75639	-0.04784	-0.17927	0.458029	0.08741	-0.00824	-0.51886	-0.16675	-0.91103	-0.65663	-0.46502	-0.67917	0.077443	-0.08973	-0.48233	-0.27159	-0.19002	0.053627	0.727508	0.080501	-1.98466	-1.40325	-0.9424	-0.84989	0.194501	-1.24424	-1.49931	0.296868	-2.17411	-0.75421	-0.97676	0.027516	-0.37736	-1.02964	-2.19979	-1.33269	-0.36104	-0.89266	-0.18989
GENE680X	Cre19.g750197	Cre19.g750197 AT2G28620.1; P-loop containing nucleoside triphosphate hydrolases superfamily protein; (1 of 32) 3.6.4.4 - Plus-end-directed kinesin ATPase / Kinesin	1	-0.03195	-0.50024	-0.35021	-0.13772	-0.0766	0.019108	-0.05209	-0.05671	0.626658	0.240588	0.286331	-0.08766	-0.13331	-0.40475	-0.40566	0.031208	0.539711	1.199452	0.335633	0.746274	0.205968	0.459499	0.663944	0.278851	0.086837	0.305506	0.135117	0.159512	0.638901	0.498452	0.211461	-0.05396	0.022384	-0.84673	0.617426	0.283928	-0.03105	0.010904	-0.18478	-0.17823	0.204152	-0.5766	-0.20463	-0.0986	0.245238	-0.3949
GENE90X	Cre02.g109650	Cre02.g109650 GSP1; Gamete-specific plus 1; Homeobox transcription factor, expressed only in mating type (+) gametes, late in gametogenesis [PMID: 9864368]. GSP1's activity may be modulated by phosphorylation [PMID: 10567416]; together with GSM1, functions as a master regulator of the zygote development [PMID: 11641281]; AT1G19700.3; BEL10,BLH10; BEL1-like homeodomain 10; (1 of 3) PF05920 - Homeo…	1	0.443875	-0.13024	-0.20885	-0.00558	0.22758	-0.20645	-0.0702	-0.30445	0.204616	-0.55419	0.114693	0.45396	-0.35115	-0.15442	-0.21696	-0.11761	0.343915	0.904597	-0.56602	0.648647	-0.11151	0.008936	0.336233	0.074719	-0.04543	-0.25585	0.057924	0.279359	0.466652	0.410795	0.145879	-0.58113	0.087174	-0.37229	-0.26058	-0.70446	-0.32428	-0.42344	0.185279	-0.51868	-0.61477	-0.52571	-0.61164	-0.41667	-0.83204	-0.23586
GENE619X	Cre16.g673001	Cre16.g673001 LCI2; Low-CO2 inducible protein; AT4G27030.1; FAD4,FADA; fatty acid desaturase A; (1 of 1) PTHR24067//PTHR24067:SF41//PTHR31356 - UBIQUITIN-CONJUGATING ENZYME E2 // AKT-INTERACTING PROTEIN // FAMILY NOT NAMED	1	0.169191	-0.27899	-0.27387	0.071915	0.078801	0.077598	0.365965	0.149129	-0.13346	0.055852	-0.04728	-0.11584	-0.03887	-0.1049	0.033869	0.018006	-0.35565	0.055933	-0.41752	-0.08973	0.300233	0.508013	-0.00271	-0.07315	-0.06165	0.195366	0.020034	0.274209	-0.03091	0.121309	0.279689	-0.41766	-0.01646	-1.34828	0.276208	0.104989	-0.77807	-0.05602	0.034704	-0.47861	-0.16112	-0.38447	-0.49552	-0.17672	-0.53937	-0.39808
GENE10X	Cre01.g009765	Cre01.g009765	1	0.244542	0.092663	-0.08298	-0.01961	-0.00468	0.279738	-0.1479	0.101174	-0.33414	-0.28409	-0.43003	0.293977	-0.28136	-0.05516	0.01501	0.171551	0.202296	-0.2997	-0.1924	-0.03928	0.011412	-0.22283	-0.65566	0.016417	0.092812	-0.01886	-0.24919	-0.28486	-0.0479	-0.1345	-0.093	0.08544	-0.24748	-1.87786	0.984028	0.046387	0.217414	-0.2485	0.259471	-1.35282	-0.09583	-0.03938	-0.64859	-0.66311	-0.53941	-0.37655
GENE604X	Cre16.g655600	Cre16.g655600 (1 of 4) PF16016 - Domain of unknown function (DUF4782) (DUF4782)	1	0.622077	0.241811	0.064743	0.055311	0.358601	-0.92645	0.598054	0.323055	0.366107	-0.44972	-1.50676	-0.716	-0.34716	-0.21748	-2.48393	-0.76225	-0.77028	0.323477	0.068642	-0.138	-0.46933	-0.21746	0.505527	0.148465	0.284624	-0.02072	-0.1797	0.53354	-0.41825	0.157059	0.255236	-0.25332	0.925327	-4.59624	0.708123	-0.25032	-1.0971	-0.17934	0.044739	-0.77783	0.344301	0.185226	-0.38127	-1.0293	-0.31713	0.090369
GENE154X	Cre03.g197800	Cre03.g197800 AT1G04160.1; ATXIB,XI-8,XI-B,XIB; myosin XI B; (1 of 2) PF01843 - DIL domain (DIL)	1	0.138444	0.67018	0.344525	-0.30355	0.176364	-0.86517	-0.0274	-0.17003	-0.05729	-0.35813	-1.1198	-0.25445	-0.57234	-0.07661	-1.55891	-0.54334	-1.71872	-0.98443	-0.80574	0.984602	0.300542	-4.26567	0.202852	0.044976	-0.86055	-0.76465	-0.14374	-0.85973	-2.3489	0.007509	-0.18133	-2.58756	-0.36737	-0.71383	0.298463	-1.41891	-1.65606	-0.22195	-0.01774	-0.75781	-0.88745	-0.65067	-0.60638	-0.76914	-1.04259	-1.46109
GENE252X	Cre06.g297450	Cre06.g297450	1	0.662146	-0.43311	-0.5348	0.018447	0.421257	0.063529	-0.16675	-0.51195	-0.06106	-0.07646	-0.60618	-0.22257	-0.22674	-0.12424	-0.42788	0.133631	-1.22501	-0.16534	-0.79105	0.721238	-0.88296	-0.33427	-0.48743	-0.12716	-0.98443	-0.51442	-0.26318	-2.01026	-2.17261	-0.17578	-0.36462	-2.41094	-0.39351	-0.19092	-0.02876	-1.85382	-0.77578	-0.48761	-0.11527	0.345813	-1.09209	-1.05628	-0.83469	-1.36708	-0.49578	-0.89377
GENE378X	Cre10.g420950	Cre10.g420950	1	0.388513	-0.1057	0.585701	-0.54341	0.286621	-0.60387	-0.24742	-0.21814	-0.14967	-0.23066	-0.6412	-0.47995	0.295123	0.039055	0.425884	-0.03433	-0.70262	-0.78702	-0.93256	0.470056	0.269267	0.849128	-0.01697	0.468693	-0.63179	-0.05065	-0.92395	-2.12783	-2.7971	-0.56663	-0.63448	-1.34312	0.248148	-0.15843	-1.04172	-1.83307	-0.62848	-0.50609	-1.74073	-0.85855	-0.60995	-0.47545	0.002524	-1.107	-0.71651	-0.17883
GENE297X	Cre07.g353000	Cre07.g353000 AT3G48750.1; CDC2,CDC2A,CDC2AAT,CDK2,CDKA1,CDKA;1; cell division control 2; (1 of 24) PTHR24055//PTHR24055:SF137 - MITOGEN-ACTIVATED PROTEIN KINASE // SUBFAMILY NOT NAMED	1	-0.47736	-0.16475	-0.3974	-0.72239	0.039316	0.066832	-0.53614	-0.97488	-0.898	-0.30228	-0.70698	-0.2519	-0.39818	0.336532	-0.02834	-0.09762	-0.5703	0.479758	-0.115	0.359989	0.227828	-0.14579	0.406502	-0.41168	-0.66122	-0.16775	-0.18825	0.04404	0.048432	-0.3722	-0.40099	-1.08271	-0.72039	-1.3446	-0.85472	-1.05805	-0.26763	-0.64973	-0.42215	-0.50367	-0.20078	-0.98471	-0.34598	-0.48498	-0.54056	-0.92931
GENE74X	Cre02.g095142	Cre02.g095142 AT4G24560.1; UBP16; ubiquitin-specific protease 16; (1 of 39) PTHR12298 - PCDC2 PROGRAMMED CELL DEATH PROTEIN 2 -RELATED	1	0.260618	0.3849	0.363054	0.148761	0.158456	-0.14939	-0.13162	0.183773	0.531463	0.605015	0.072294	0.048502	0.000743	0.051529	-0.71912	-0.49663	0.122317	0.352531	0.149331	0.3596	0.13671	0.046196	-0.19823	0.525944	-0.28222	-0.20271	-0.05861	-0.32688	-0.45585	-0.04587	0.011737	-0.24805	0.193136	-0.33913	-0.91534	-0.71865	-0.54023	0.0496	0.038738	-0.66074	-0.74047	-0.83599	-0.46411	-1.27856	-1.26187	-1.43998
GENE278X	Cre07.g332750	Cre07.g332750 Protein of unknown function; Previously annotated as part of Signal peptide peptidase PSL2; (1 of 9) PTHR23315 - BETA CATENIN-RELATED ARMADILLO REPEAT-CONTAINING	1	0.204374	-0.11986	0.123509	-0.38612	-0.08632	-0.03839	0.305469	-0.05585	0.163194	0.027638	-0.26208	0.111062	-0.2565	0.031967	-0.08832	-0.21923	-0.29239	-0.34392	-0.0644	0.9126	0.552004	0.128031	0.30605	0.226155	0.048774	-0.10059	-0.09686	-0.45516	-0.50642	-0.22498	-0.44431	-0.7747	-0.14635	0.494951	-0.99393	-1.43461	-1.23909	-0.29842	-0.26865	-0.47693	-0.86151	-0.65209	-0.53316	-0.63223	-1.02798	-0.79405
GENE355X	Cre09.g400812	Cre09.g400812 AT1G79830.1; GC5; golgin candidate 5; (1 of 2) PF12325 - TATA element modulatory factor 1 TATA binding (TMF_TATA_bd)	1	0.460394	0.249147	-0.05874	0.28129	0.505257	-0.17163	0.20842	-0.04831	-0.336	0.024686	-0.06343	0.00953	-0.03566	-0.11192	-0.07305	-0.3516	0.288934	0.335044	0.144932	-0.19918	-0.14234	-0.10231	0.153499	0.890154	-0.3341	0.632284	-0.09124	-0.09	-0.0712	0.180985	0.185904	-0.06277	0.013611	-0.41605	-0.14502	-0.81263	-1.0161	-2.10152	0.167398	-0.13914	-0.71373	-0.49311	-1.0798	-0.7282	-0.9771	-0.83128
GENE581X	Cre14.g629840	Cre14.g629840 (1 of 25) PTHR11017//PTHR11017:SF145 - LEUCINE-RICH REPEAT-CONTAINING PROTEIN // SUBFAMILY NOT NAMED	1	-0.32667	0.45891	0.048269	0.312498	0.469974	0.575593	0.308817	-0.06321	0.560247	-0.37721	-0.15402	-0.12609	0.066294	-0.12625	-0.39404	-0.12012	-0.17555	-0.20605	-0.29576	0.249953	-0.47159	0.307386	-0.11038	-0.11725	-0.32265	-0.04037	-0.11325	-0.46503	-0.00014	0.052342	-0.01934	-0.32291	0.23898	-0.63858	0.207766	0.098921	-0.49952	0.172607	0.314407	-0.76535	-0.62156	-0.23601	-0.97957	-0.48704	-1.06733	-0.59421
GENE9X	Cre01.g008402	Cre01.g008402 AT2G40860.1; protein kinase family protein / protein phosphatase 2C ( PP2C) family protein; (1 of 46) PTHR23257//PTHR23257:SF394 - SERINE-THREONINE PROTEIN KINASE // SUBFAMILY NOT NAMED	1	0.39082	0.240364	-0.27976	-0.36728	0.538994	-0.68003	-0.78651	0.267339	-0.11514	0.094041	0.382881	-0.62086	-0.30718	0.567147	0.861304	1.051895	0.27434	0.813553	0.767514	-0.16227	0.221962	-0.66621	0.515016	1.079902	-0.73179	0.124409	-0.70179	-2.18204	-1.82032	-0.22981	-1.22789	0.719584	-0.86723	2.388142	-1.36625	-0.89563	0.111992	0.39969	-0.83051	-0.95177	-0.58324	-1.85626	-0.55508	-0.46428	-0.55233	-0.52831
GENE513X	Cre12.g557500	Cre12.g557500 (1 of 15) 3.1.4.53 - 3',5'-cyclic-AMP phosphodiesterase / cAMP-specific phosphodiesterase	1	-0.00919	0.153374	-0.28419	0.034369	-0.33071	-0.3286	-0.03412	-0.26618	0.082873	0.15444	-0.03326	0.23732	0.411459	-0.25288	0.038344	0.123872	-0.38938	0.236096	-0.29258	0.104807	-0.0423	0.218044	0.461652	0.703999	-0.03698	-0.20399	0.05166	-0.86183	-1.59245	-0.34007	0.050207	0.439476	0.008581	1.052846	-0.58074	-0.16595	-0.52744	0.162186	-0.09076	-0.30824	-0.54995	-0.12942	0.103917	-0.4045	-0.33322	-0.11168
GENE206X	Cre05.g244050	Cre05.g244050 Chlamydomonas specific protein	1	0.407539	0.508188	-0.32886	0.098483	0.209318	-0.29346	-0.26646	-0.11967	-0.09676	0.80304	-0.08558	-0.38966	0.233106	-0.68799	-0.27963	-0.26145	0.235613	-0.30356	0.311642	-2.07466	0.398553	1.025718	0.368912	0.00422	-0.13379	0.393178	-0.20093	-1.03338	-1.15903	-0.76494	-0.96293	0.38236	-0.18246	0.167686	-0.41786	0.148677	-0.70196	0.277092	0.015893	0.205503	-1.10149	-0.51629	-0.96948	-1.00047	-0.56335	-0.83961
GENE358X	Cre09.g401812	Cre09.g401812 AT1G65810.1; P-loop containing nucleoside triphosphate hydrolases superfamily protein; (1 of 1) PF00580//PF13086//PF13087 - UvrD/REP helicase N-terminal domain (UvrD-helicase) // AAA domain (AAA_11) // AAA domain (AAA_12)	1	-0.0773	0.527528	0.333646	-0.09378	-0.0719	-0.24607	0.073068	-0.1381	0.099089	-0.03808	-0.21201	-0.23849	-0.02684	-0.34422	-0.36152	0.082607	-1.11386	-0.39464	-0.19684	-0.68609	0.386088	-0.31848	-0.05233	0.055805	0.107347	-0.12506	-0.2159	-0.1	-0.01659	-0.53864	-0.47249	-0.48695	0.274442	-0.26597	-1.0075	-1.07843	-1.38738	-0.17934	-0.00038	-0.47941	-0.94121	-0.9906	-0.48389	-0.75285	-1.01355	-1.16821
GENE28X	Cre01.g023950	Cre01.g023950 (1 of 13) PF13229 - Right handed beta helix region (Beta_helix)	1	-0.15581	0.168357	0.072752	-0.3391	0.096542	-0.1933	0.29308	0.319927	0.187741	-0.15649	-0.47439	-0.38054	0.109213	0.17186	0.409589	0.155023	-1.05413	-0.43221	-0.232	-0.60245	-0.32901	-0.22116	-0.34697	-0.2657	0.324093	-0.0263	-0.20594	-1.14405	-1.58562	-1.22931	-0.51433	0.625144	0.309548	-0.49523	-0.76736	-0.21003	0.093875	0.235594	-0.20522	-0.57092	-0.97906	-0.72227	-0.47969	-1.00611	-0.8251	-0.66697
GENE503X	Cre12.g550150	Cre12.g550150	1	0.078571	0.143034	0.112805	-0.0146	0.354433	-0.4768	0.17285	0.848637	0.235166	-0.06693	-0.49049	0.179355	0.123582	0.35235	0.190072	0.215606	-0.87919	-0.11437	-0.42376	-0.32486	-0.02041	-1.10374	-0.29498	-0.11495	-0.28658	-0.05705	-0.32158	-1.44703	-1.85423	-1.10109	-1.20112	0.12971	0.153762	0.407923	-0.29218	0.193064	-1.42923	-0.059	0.114112	-0.8935	-1.01651	-1.32841	-0.98329	-1.03841	-1.52683	-2.34928
GENE350X	Cre09.g397882	Cre09.g397882 (1 of 69) 4.6.1.1 - Adenylate cyclase / ATP pyrophosphate-lyase	1	0.481466	-0.25889	-0.03288	0.065133	-0.13856	-0.28255	-0.55819	-0.3684	-0.5246	0.146515	0.229714	-0.15632	0.061405	-0.2835	0.171994	-0.26393	1.299032	0.582411	0.302091	0.803229	0.272055	0.895991	0.586094	0.418613	-0.18045	-0.42988	0.372984	0.510734	0.839276	0.319858	0.938027	0.409984	-0.07173	0.61738	-0.35661	0.076197	-0.15146	0.017716	-0.07678	-0.02206	-0.55919	-0.68979	-0.83454	-0.32264	-0.13174	0.13212
GENE602X	Cre16.g651400	Cre16.g651400 AT2G27940.1; RING/U-box superfamily protein; (1 of 2) PTHR22765//PTHR22765:SF5 - RING FINGER AND PROTEASE ASSOCIATED DOMAIN-CONTAINING // PROTEIN C18B12.4	1	1.015548	0.450504	0.372818	-0.60898	-0.2901	-0.32384	-0.19319	0.056651	-0.20073	-0.23802	0.192881	-0.11549	-0.04165	-0.6388	-0.1688	-0.20898	-0.41085	0.141779	0.166648	-0.84717	-0.29665	-0.20805	0.251379	-0.4242	-0.26144	0.179348	0.106246	0.051489	0.220507	0.605069	0.145952	-0.1653	-0.48374	-0.89527	-0.85929	0.340609	-0.03843	0.484278	-0.07907	0.013236	-0.54182	-0.82774	-1.27721	-0.55619	-0.40233	-0.5622
GENE273X	Cre07.g327300	Cre07.g327300 (1 of 3) PF13815 - Iguana/Dzip1-like DAZ-interacting protein N-terminal (Dzip-like_N)	1	0.290403	-0.14227	0.22506	-0.01375	0.051358	-0.40749	-0.06004	0.171222	0.265764	0.078417	-0.64786	-0.39816	-0.08594	-0.27855	-0.07205	0.027909	-0.25238	0.001658	0.227272	-0.22475	-0.12203	-0.26186	-0.01922	0.274608	0.53012	0.017165	-0.01086	0.773022	0.489835	0.2505	0.386896	0.608249	0.101745	-0.61754	-0.92335	0.135242	-0.13101	-0.31711	-1.11512	-0.37456	-0.95378	-0.47161	-0.27928	-0.79524	-0.36988	-0.39377
GENE610X	Cre16.g661650	Cre16.g661650 AT5G18560.1; PUCHI; Integrase-type DNA-binding superfamily protein	1	0.054928	-0.0263	0.143369	0.325902	0.304289	-0.7752	-0.31301	0.458922	0.356512	0.091299	-0.23581	-0.15508	0.283667	-0.08568	0.10766	0.184452	-0.48773	-0.88412	-0.43531	-0.65594	-0.32427	-0.63151	-0.21813	-0.64548	0.848365	0.155862	-0.01096	0.189102	0.393252	-0.32038	-0.49164	0.297499	0.564471	-0.95983	-1.02074	-0.40533	0.05521	0.380915	-0.08436	-0.8631	-1.23313	-0.8278	-1.32103	-0.98362	-0.79617	-0.75867
GENE250X	Cre06.g297150	Cre06.g297150 RWP9; RWP-RK transcription factor; putative RWP-RK domain transcription factor [PMID: 15785851]; AT1G74480.1; RWP-RK domain-containing protein; (1 of 14) PF02042 - RWP-RK domain (RWP-RK)	1	-1.2485	-0.44876	-0.07132	-0.30652	0.078488	-0.06285	0.023948	-0.34815	0.50779	0.207133	-1.10647	-0.075	0.131101	-0.26895	-0.06613	0.246823	0.758711	1.092706	0.815786	0.4324	-0.28956	-1.22763	-0.27582	-0.65098	0.517149	-0.30726	0.568753	1.00521	0.442084	-0.11115	-0.27184	-0.36955	0.375335	-0.47009	-0.00188	0.403912	0.09113	0.595075	-0.26936	-0.62422	-2.34804	-0.77702	-1.29882	-0.56934	-0.73022	-1.10475
GENE601X	Cre16.g651100	Cre16.g651100	1	-0.88996	0.233252	0.285159	0.134497	0.09913	-0.10196	0.243364	0.516693	0.505625	-0.32602	-1.01284	0.105489	0.278244	0.208302	0.840529	0.542722	0.930052	0.879159	0.953781	0.443654	0.242463	0.52476	-0.23646	-0.07209	0.530844	0.104627	0.146695	0.937961	-0.21034	-0.02273	-0.0391	-0.17784	-0.04794	-0.13309	-0.47827	0.268205	-0.61544	0.562374	0.2248	-0.64748	-1.09384	-0.8932	-1.31095	-0.53363	-0.64951	-1.09268
GENE645X	Cre17.g697934	Cre17.g697934 AT3G03420.1; Ku70-binding family protein; (1 of 1) K18156 - mitochondrial inner membrane protease ATP23 [EC:3.4.24.-] (ATP23, XRCC6BP1)	1	-0.35808	-0.30496	0.606998	0.253354	-0.28272	-0.40899	0.731787	0.41822	0.625718	0.506354	-0.34969	0.472714	0.073247	0.642052	0.483964	0.612119	1.506802	1.003696	0.367643	0.377262	0.162334	0.651606	-0.222	0.325872	-0.28456	0.56424	0.054845	0.033262	0.615336	0.230819	-0.0595	1.050714	-0.12827	-0.19222	-0.76126	1.255506	0.205235	1.312662	-0.22039	-0.21924	-0.98973	-0.65423	-2.05256	-1.24864	-0.09306	-0.73148
GENE471X	Cre12.g519150	Cre12.g519150 AT2G22010.2; RKP; related to KPC1; (1 of 1) K12169 - Kip1 ubiquitination-promoting complex protein 1 [EC:6.3.2.19] (KPC1, RNF123)	1	0.131147	0.147767	-0.01018	-0.0914	-0.22945	0.025785	-0.14604	-0.24153	-0.42812	-0.16159	-0.48177	0.410633	0.020025	0.155068	-0.39592	-0.40115	0.330158	0.185282	0.29507	0.325367	0.272708	0.153514	0.087924	0.253556	0.077455	-0.01925	-0.07354	-0.24987	-0.64884	0.137866	-0.17124	-0.25044	0.32655	-0.27095	-0.82871	-0.39774	-0.45167	-0.05587	-0.04237	0.037171	-0.23156	-0.13312	-0.05635	-0.09805	-0.2022	-0.2292
GENE218X	Cre06.g261400	Cre06.g261400 AT1G05320.1; (1 of 2) KOG0992 - Uncharacterized conserved protein	1	0.275779	-0.10649	-0.76851	0.019957	-0.27743	-0.15539	-1.10878	-1.0161	-1.20557	-0.17321	-0.13951	0.00646	0.093601	-0.47772	-0.47865	-0.49272	0.919972	0.673412	1.016759	-0.0893	0.542053	-2.70026	0.576999	0.140382	-0.09412	0.162651	0.412092	-1.14472	-1.52661	-0.26808	-0.96817	-0.2897	0.196772	-0.53855	-1.44927	-0.17509	-0.91924	-0.57056	-0.3667	-0.17887	-0.58211	-0.39537	-0.37258	-0.73432	-0.36336	-0.46633
GENE226X	Cre06.g275400	Cre06.g275400 (1 of 1) PTHR10331 - T COMPLEX PROTEIN 10	1	0.002031	0.073785	-0.58009	0.067233	-0.43122	-0.23205	-0.19597	-0.48062	-0.35527	-0.172	-0.29449	-0.09656	-0.17594	0.267407	-0.12702	-0.5505	0.898314	1.721047	1.760696	-0.00943	0.477955	0.014696	0.451502	0.447127	-0.21888	0.127041	-0.378	-0.8082	-0.20177	0.382678	-0.25392	-0.20539	0.262545	0.075612	-0.04572	0.371219	-1.10747	0.425471	-0.92973	-0.64167	-0.57502	-1.10313	-0.499	-0.36064	-0.27176	-0.68014
GENE338X	Cre09.g394176	Cre09.g394176	1	0.23018	0.003581	0.020595	0.362805	0.187782	-0.19599	-0.22745	-0.30754	-0.14647	0.221895	-0.45674	-0.13706	-0.35396	-0.57125	-1.49239	-0.73639	-0.98105	-0.33639	-0.46946	0.1544	0.454961	0.211611	-0.10351	-0.41373	0.10533	0.098454	0.586932	0.710732	1.037619	0.665256	0.370801	-0.08304	0.211104	0.300883	-0.37594	-0.34131	-0.70317	-0.70578	-0.08567	0.016771	-0.89066	-0.55738	-0.36983	-0.76316	-0.90692	-0.79771
GENE99X	Cre02.g119751	Cre02.g119751	1	0.412166	0.705438	0.238075	0.062409	0.097044	0.453628	0.494227	0.495082	0.208835	-0.1638	0.218535	-0.03561	0.263118	0.404969	0.070157	0.167711	-0.36757	-0.12433	-0.45534	-0.92767	-0.27716	0.292817	-0.50383	-1.15497	0.022035	-0.53413	0.234424	0.433126	0.63546	0.597938	0.74808	-0.06707	0.380839	1.614399	0.231353	-0.31761	-0.90792	0.011061	0.021059	0.132506	-0.42454	-0.19857	-0.56853	-0.5543	-0.50884	-0.78141
GENE329X	Cre09.g389912	Cre09.g389912 AT3G18860.1; transducin family protein / WD-40 repeat family protein; (1 of 1) K14018 - phospholipase A-2-activating protein (PLAA, DOA1, UFD3)	1	0.018315	-0.04106	0.226186	-0.1465	0.084092	-0.10162	0.069707	-0.18508	0.189542	-0.03094	-0.30253	-0.36771	-0.0329	0.171272	0.237444	0.294292	0.602331	0.534242	0.031744	-0.89645	0.150657	0.066394	-0.13566	-0.02036	0.216524	-0.08296	-0.28643	0.698436	0.213342	0.351164	0.207653	0.683303	0.601769	1.136079	-1.10971	-0.37233	-1.35694	-0.98666	0.036646	0.008659	-0.65264	-0.38797	-0.16225	-0.30187	-0.35673	-0.25808
GENE270X	Cre07.g325749	Cre07.g325749 (1 of 1) PF14924 - Protein of unknown function (DUF4497) (DUF4497)	1	0.682047	-0.38808	-0.49049	0.226964	-0.23303	-0.01686	0.0771	0.048787	-0.43655	-0.22266	0.429965	0.011128	-0.23956	-0.30147	-0.60632	-0.28177	0.167132	0.463129	0.625702	0.433409	0.517998	0.469145	0.474095	0.342733	0.22882	-0.24311	-0.11394	0.801057	0.788792	0.530661	0.097486	0.232545	-0.11499	-3.58138	-0.15151	-0.25745	-0.00853	-0.55422	-0.00329	0.370241	-0.23011	-0.10431	-0.05724	0.009997	-0.17321	-0.15286
GENE283X	Cre07.g338602	Cre07.g338602 POLH1; DNA polymerase eta subunit; Homologous to eukaryotic ; Xeroderma pigmentosum complementation group Variant (XPV); Rad30; Chlamydomonas has at least two homologues of Rad30. Class X polymerase; nuclear; functions in translesion synthesis (TLS) of damaged DNA.; AT5G44740.2; POLH; Y-family DNA polymerase H; (1 of 1) PTHR11076:SF11 - DNA POLYMERASE ETA	1	0.882926	0.465069	0.011299	-0.07931	0.215179	-0.00676	-0.61648	-1.14893	-1.97267	-0.23545	0.262742	0.013605	-0.18219	-0.55968	-0.79649	-1.44692	0.907141	-0.52771	0.322092	-0.54222	-0.23749	-0.26619	0.280243	0.765108	-0.23575	-0.22768	0.550476	0.414397	1.05297	0.848308	0.775091	0.673551	0.482709	-3.10593	-1.03551	-1.59014	-1.10129	-0.77897	-0.34598	0.017712	-0.36014	-0.80366	-0.211	-0.0775	-0.44023	-0.40119
GENE242X	Cre06.g282850	Cre06.g282850	1	0.128432	-0.12753	-0.06785	0.213948	-0.00542	-0.23154	0.421578	0.244129	-0.30774	0.00328	-0.08969	0.233529	0.137075	-0.13001	0.155963	-0.25491	0.633947	0.310879	0.30581	0.154485	0.231479	0.737445	0.663194	0.616081	-0.97557	-1.47651	-0.12371	0.334786	0.188119	0.260811	-0.08267	-0.13009	-0.52082	-0.86828	0.030449	0.122996	-0.48937	-0.12207	-0.17803	-0.00656	-0.71822	-0.44554	-0.54107	-0.49004	-0.25002	-0.12939
[truncated: 27 more rows]
[truncated: 74 more columns]
