# Supplementary material for: Systematic characterization of gene function in the photosynthetic alga Chlamydomonas reinhardtii
Source: Nat Genet. 2022 May 5;54(5):705–14. doi: 10.1038/s41588-022-01052-9 (PMC9110296; doi:10.1038/s41588-022-01052-9)
Supplement: Supplementary file 6 — Zip file that contains the Java TreeView files of the FDR < 0.3 gene cluster. [file 41588_2022_1052_MOESM6_ESM.zip › Extended Data File 2 - Java TreeView files of FDR less than 0.3 gene clusters/Fig._4a_gene_clusters-FDR_lt_0.3.gtr]

NODEID	LEFT	RIGHT	CORRELATION
NODE684X	GENE254X	GENE483X	0.9550739317275099
NODE685X	GENE20X	NODE684X	0.9144972014418382
NODE686X	GENE109X	GENE259X	0.9070492487968651
NODE687X	GENE32X	NODE685X	0.8915382725435769
NODE688X	GENE88X	NODE686X	0.8749215422462012
NODE689X	GENE215X	GENE435X	0.8734388643418881
NODE690X	GENE648X	NODE687X	0.8661900246131294
NODE691X	GENE29X	GENE143X	0.8598223753512257
NODE692X	GENE437X	NODE688X	0.855788466483743
NODE693X	GENE76X	GENE411X	0.8534629605854012
NODE694X	GENE322X	GENE572X	0.8500922879966133
NODE695X	GENE173X	GENE209X	0.8474867376995355
NODE696X	GENE432X	GENE667X	0.8456522836589545
NODE697X	GENE4X	NODE692X	0.843982473175976
NODE698X	GENE21X	GENE153X	0.8388477492571647
NODE699X	GENE84X	NODE691X	0.8345360008686339
NODE700X	GENE431X	GENE673X	0.8314518454374781
NODE701X	GENE576X	NODE699X	0.8294369870237449
NODE702X	GENE30X	GENE663X	0.8279982318977089
NODE703X	GENE401X	NODE690X	0.826601511029716
NODE704X	GENE557X	NODE697X	0.8199166354125857
NODE705X	GENE17X	GENE100X	0.8176214829384175
NODE706X	GENE115X	GENE593X	0.8169767369594542
NODE707X	GENE363X	NODE696X	0.8166228785787772
NODE708X	GENE59X	GENE132X	0.8165159620518415
NODE709X	GENE585X	GENE664X	0.8146611603586283
NODE710X	GENE609X	GENE672X	0.8146107181214034
NODE711X	GENE570X	NODE695X	0.8119198215968844
NODE712X	GENE75X	GENE113X	0.8108727919696557
NODE713X	GENE171X	GENE330X	0.8090164928712225
NODE714X	GENE637X	GENE653X	0.808921343460488
NODE715X	GENE337X	NODE703X	0.8085958443540837
NODE716X	GENE635X	NODE704X	0.8043090801752237
NODE717X	GENE12X	NODE711X	0.8015955945448058
NODE718X	GENE455X	NODE714X	0.7989124066295636
NODE719X	GENE590X	NODE716X	0.7966135445247691
NODE720X	GENE584X	NODE713X	0.7964728414690018
NODE721X	GENE5X	GENE121X	0.7932417411703586
NODE722X	GENE400X	NODE708X	0.7932234450385521
NODE723X	GENE231X	GENE474X	0.7908736539067068
NODE724X	GENE54X	GENE349X	0.7905440764113265
NODE725X	GENE583X	NODE693X	0.7905364668822722
NODE726X	GENE636X	NODE701X	0.7875209348967293
NODE727X	NODE707X	NODE719X	0.7871611505924421
NODE728X	GENE506X	NODE694X	0.7869984888440174
NODE729X	GENE307X	GENE558X	0.7859455170487082
NODE730X	GENE159X	GENE512X	0.7799512847028229
NODE731X	GENE201X	NODE710X	0.7794076675608747
NODE732X	GENE208X	GENE305X	0.7772330505404801
NODE733X	NODE700X	NODE717X	0.7756971832357265
NODE734X	GENE542X	GENE589X	0.7727765435715025
NODE735X	GENE70X	GENE535X	0.770350935284176
NODE736X	GENE399X	GENE426X	0.7702225627760084
NODE737X	GENE295X	NODE715X	0.7694712439202774
NODE738X	GENE577X	GENE578X	0.7671154557573129
NODE739X	GENE615X	NODE709X	0.764981937275468
NODE740X	NODE705X	NODE718X	0.7643066380103026
NODE741X	GENE72X	GENE203X	0.7634104616110631
NODE742X	NODE712X	NODE720X	0.7632537393026994
NODE743X	GENE152X	GENE539X	0.7618372696413084
NODE744X	GENE145X	GENE239X	0.7613140241916613
NODE745X	GENE140X	GENE495X	0.7584360235681732
NODE746X	GENE383X	NODE729X	0.7556985553701614
NODE747X	GENE582X	NODE728X	0.7542006780255531
NODE748X	GENE425X	NODE726X	0.7539538059710398
NODE749X	GENE412X	GENE594X	0.7527827778455706
NODE750X	NODE727X	NODE742X	0.7525499351381478
NODE751X	NODE732X	NODE733X	0.7516693274288703
NODE752X	GENE285X	GENE559X	0.750174542588826
NODE753X	GENE137X	GENE333X	0.7496600335940014
NODE754X	GENE168X	GENE522X	0.7470298272876587
NODE755X	GENE96X	GENE102X	0.7468396571233489
NODE756X	GENE221X	GENE345X	0.7458615493425326
NODE757X	GENE25X	NODE702X	0.7455191336274185
NODE758X	GENE161X	NODE724X	0.7451154436655216
NODE759X	NODE740X	NODE751X	0.74159019245601
NODE760X	GENE296X	GENE476X	0.7412490102725625
NODE761X	GENE204X	NODE737X	0.7390822080634578
NODE762X	GENE3X	GENE587X	0.7385870411030098
NODE763X	GENE198X	NODE725X	0.7346635553286891
NODE764X	GENE387X	GENE396X	0.7343084562575408
NODE765X	GENE92X	GENE529X	0.7342946159238086
NODE766X	GENE377X	NODE750X	0.7338761158147005
NODE767X	GENE569X	NODE698X	0.7332786241749727
NODE768X	GENE468X	NODE723X	0.7317043456251997
NODE769X	GENE313X	NODE731X	0.7309653308680486
NODE770X	GENE58X	GENE255X	0.7304471757462981
NODE771X	GENE246X	NODE749X	0.7304288843688567
NODE772X	GENE498X	GENE517X	0.7302792860435025
NODE773X	GENE261X	GENE548X	0.7296868196962626
NODE774X	GENE353X	NODE739X	0.7288331296303853
NODE775X	GENE362X	NODE748X	0.7284619946165014
NODE776X	GENE248X	NODE746X	0.7238366427978511
NODE777X	NODE741X	NODE763X	0.7231727953392961
NODE778X	GENE419X	NODE747X	0.7211166742151313
NODE779X	GENE630X	NODE762X	0.7199969113730055
NODE780X	GENE366X	GENE443X	0.7193544412074249
NODE781X	GENE51X	NODE759X	0.7167226761607268
NODE782X	NODE766X	NODE769X	0.7152055480794246
NODE783X	GENE39X	GENE222X	0.7150493950047035
NODE784X	GENE62X	NODE760X	0.7143560643927194
NODE785X	GENE344X	GENE357X	0.7136443745986665
NODE786X	GENE6X	NODE735X	0.7131292299157863
NODE787X	GENE575X	NODE778X	0.7114211191750895
NODE788X	NODE721X	NODE738X	0.7113640442543272
NODE789X	NODE768X	NODE775X	0.7108942251343329
NODE790X	GENE187X	GENE507X	0.7103077497554795
NODE791X	GENE505X	NODE730X	0.7098386672378688
NODE792X	GENE80X	GENE479X	0.7092232975214094
NODE793X	GENE549X	NODE771X	0.7072787313344817
NODE794X	GENE465X	NODE761X	0.7072539705234773
NODE795X	GENE447X	GENE638X	0.7057528077400147
NODE796X	GENE34X	GENE268X	0.7056162548199372
NODE797X	NODE745X	NODE787X	0.7037542409902875
NODE798X	NODE706X	NODE781X	0.7017994707259287
NODE799X	NODE758X	NODE782X	0.7008790633526453
NODE800X	GENE433X	NODE774X	0.6990647388673423
NODE801X	GENE521X	NODE794X	0.6989780730404016
NODE802X	GENE262X	GENE560X	0.6978916201824962
NODE803X	GENE402X	GENE472X	0.697289096252245
NODE804X	NODE752X	NODE788X	0.6964283595892362
NODE805X	GENE202X	GENE287X	0.6949964007289408
NODE806X	GENE28X	GENE503X	0.6936213865119811
NODE807X	GENE626X	NODE689X	0.6928064692028726
NODE808X	GENE156X	GENE247X	0.6927670815455033
NODE809X	GENE441X	NODE755X	0.6913914160959831
NODE810X	GENE67X	GENE427X	0.6911836857291093
NODE811X	GENE675X	NODE785X	0.6910004292564913
NODE812X	GENE87X	GENE628X	0.6894512735447554
NODE813X	GENE546X	GENE665X	0.6892468565294732
NODE814X	GENE105X	NODE803X	0.6890794285533511
NODE815X	GENE197X	NODE799X	0.6888411421079643
NODE816X	GENE122X	GENE183X	0.6873161922723119
NODE817X	GENE418X	GENE566X	0.6860941919687057
NODE818X	GENE174X	NODE798X	0.6856316706639249
NODE819X	GENE290X	NODE773X	0.6855057308681151
NODE820X	GENE386X	NODE736X	0.684905384555522
NODE821X	NODE757X	NODE815X	0.683153267592491
NODE822X	GENE155X	NODE789X	0.6805544701627297
NODE823X	GENE138X	NODE777X	0.6800533431462834
NODE824X	GENE134X	GENE347X	0.6786553345210197
NODE825X	GENE316X	NODE743X	0.6772030875168664
NODE826X	NODE804X	NODE818X	0.6771280146011417
NODE827X	NODE753X	NODE790X	0.6758079408332969
NODE828X	NODE779X	NODE821X	0.6744049347567326
NODE829X	GENE318X	GENE530X	0.6731768365058525
NODE830X	GENE43X	GENE298X	0.6730185159982307
NODE831X	GENE94X	GENE459X	0.6721888484428797
NODE832X	GENE213X	NODE764X	0.6692421236085637
NODE833X	NODE776X	NODE826X	0.6672525313692208
NODE834X	NODE786X	NODE828X	0.6635712708692295
NODE835X	NODE791X	NODE810X	0.6627387818561549
NODE836X	GENE384X	GENE417X	0.6611784463857234
NODE837X	GENE414X	GENE681X	0.6605545910160769
NODE838X	GENE112X	GENE267X	0.6602318375980236
NODE839X	GENE409X	GENE651X	0.660134503195654
NODE840X	GENE110X	GENE421X	0.6598000816561432
NODE841X	GENE527X	NODE801X	0.6596571751235821
NODE842X	NODE823X	NODE834X	0.6591747084089952
NODE843X	NODE797X	NODE816X	0.6574546056573872
NODE844X	GENE494X	NODE820X	0.655352041411893
NODE845X	GENE343X	GENE475X	0.6552543116862173
NODE846X	NODE754X	NODE822X	0.6534205162916177
NODE847X	NODE800X	NODE805X	0.6527037789500674
NODE848X	GENE61X	GENE616X	0.6526500952837129
NODE849X	GENE413X	GENE463X	0.6522472634984335
NODE850X	GENE158X	GENE438X	0.6497229631362763
NODE851X	GENE126X	NODE734X	0.6495784808970058
NODE852X	GENE423X	GENE466X	0.649539518281853
NODE853X	GENE469X	NODE767X	0.6485403674116599
NODE854X	GENE106X	GENE264X	0.6457158443252237
NODE855X	NODE792X	NODE813X	0.6445681853963781
NODE856X	NODE802X	NODE827X	0.6440788577987273
NODE857X	NODE784X	NODE819X	0.639990553970488
NODE858X	GENE601X	GENE645X	0.6391847801257753
NODE859X	GENE210X	NODE833X	0.6386151298382359
NODE860X	NODE842X	NODE859X	0.63735907551641
NODE861X	GENE260X	GENE599X	0.6366021943956159
NODE862X	GENE281X	GENE600X	0.6356548829044165
NODE863X	GENE352X	GENE662X	0.6342294675720189
NODE864X	GENE509X	GENE606X	0.6338663637984034
NODE865X	GENE111X	NODE838X	0.6335829159771198
NODE866X	GENE31X	GENE487X	0.6335040765482398
NODE867X	GENE356X	NODE832X	0.6321304712174269
NODE868X	GENE179X	GENE491X	0.6302628012333985
NODE869X	GENE526X	GENE627X	0.6299955671384604
NODE870X	GENE199X	GENE467X	0.629557484677279
NODE871X	GENE561X	NODE855X	0.6288490239488764
NODE872X	GENE405X	GENE658X	0.6266307551671588
NODE873X	GENE0X	GENE71X	0.6261482669335146
NODE874X	GENE324X	NODE835X	0.6244058187209858
NODE875X	NODE796X	NODE843X	0.6227191970104303
NODE876X	GENE533X	NODE841X	0.6217400538227624
NODE877X	GENE175X	GENE177X	0.6210696474557205
NODE878X	GENE436X	NODE831X	0.6209903367539988
NODE879X	NODE847X	NODE860X	0.6204960101766746
NODE880X	GENE103X	NODE793X	0.6189523678921383
NODE881X	GENE591X	NODE722X	0.6181784454312793
NODE882X	GENE133X	GENE192X	0.6179000118465653
NODE883X	GENE252X	GENE378X	0.6163340746859158
NODE884X	GENE492X	NODE812X	0.6155336136684018
NODE885X	GENE564X	NODE865X	0.6147972911000779
NODE886X	GENE230X	GENE445X	0.6144115987374598
NODE887X	GENE165X	GENE263X	0.6134032819067212
NODE888X	GENE68X	GENE580X	0.608476981459158
NODE889X	GENE640X	NODE770X	0.6082814966331062
NODE890X	NODE829X	NODE848X	0.6081156001376669
NODE891X	GENE484X	NODE851X	0.6078205835641926
NODE892X	NODE846X	NODE874X	0.6071851550129037
NODE893X	GENE461X	NODE830X	0.6069763709409357
NODE894X	GENE647X	NODE839X	0.6062027295949226
NODE895X	GENE397X	NODE836X	0.6058454329663565
NODE896X	NODE817X	NODE880X	0.6043934993615538
NODE897X	GENE501X	NODE756X	0.603334958694455
NODE898X	GENE502X	GENE520X	0.6027970702684162
NODE899X	GENE195X	GENE331X	0.6009640222691397
NODE900X	GENE444X	NODE783X	0.6007293660237989
NODE901X	GENE220X	GENE595X	0.6005789389116367
NODE902X	GENE42X	NODE825X	0.6003019703558234
NODE903X	GENE631X	NODE772X	0.5972863922849491
NODE904X	NODE844X	NODE879X	0.5972456151686998
NODE905X	GENE229X	GENE320X	0.5961781304986518
NODE906X	NODE744X	NODE876X	0.5959737417327933
NODE907X	NODE856X	NODE857X	0.5954989306338314
NODE908X	GENE18X	GENE625X	0.5922067857781645
NODE909X	GENE369X	GENE565X	0.5920501524350953
NODE910X	GENE49X	GENE448X	0.5897132721293967
NODE911X	GENE332X	GENE375X	0.5894117311278756
NODE912X	GENE141X	GENE668X	0.5887451790547658
NODE913X	GENE150X	NODE807X	0.5881411492482198
NODE914X	GENE45X	NODE814X	0.5879478793148503
NODE915X	NODE809X	NODE904X	0.587476492082544
NODE916X	GENE169X	GENE428X	0.586224870269604
NODE917X	GENE2X	GENE167X	0.585055411102745
NODE918X	GENE149X	GENE381X	0.5840566212646817
NODE919X	GENE671X	NODE849X	0.5823545791900058
NODE920X	GENE144X	GENE391X	0.5821118908428579
NODE921X	GENE586X	NODE891X	0.5817787254143235
NODE922X	GENE251X	NODE875X	0.5795649339918281
NODE923X	GENE124X	GENE308X	0.5788457353541137
NODE924X	GENE160X	GENE518X	0.5783318752721943
NODE925X	GENE257X	GENE457X	0.5749713907242692
NODE926X	GENE304X	NODE902X	0.5733702102625367
NODE927X	NODE896X	NODE915X	0.5731601522006633
NODE928X	GENE182X	GENE274X	0.5701730108570275
NODE929X	NODE864X	NODE906X	0.5699425615954403
NODE930X	GENE35X	GENE284X	0.569284479708684
NODE931X	GENE15X	NODE907X	0.5690488811989358
NODE932X	GENE181X	GENE676X	0.5686939819817118
NODE933X	GENE91X	GENE129X	0.5678561692351536
NODE934X	GENE358X	NODE806X	0.5677294149219074
NODE935X	GENE650X	NODE908X	0.565190776316606
NODE936X	GENE249X	GENE340X	0.5642945921249193
NODE937X	NODE853X	NODE918X	0.5637630369161775
NODE938X	GENE514X	NODE862X	0.5636269299017992
NODE939X	GENE398X	GENE451X	0.5629792857674303
NODE940X	GENE162X	NODE927X	0.5627841318797027
NODE941X	GENE127X	GENE151X	0.562510887980533
NODE942X	GENE380X	GENE552X	0.5622199527665882
NODE943X	GENE157X	GENE543X	0.5621463828855114
NODE944X	GENE328X	GENE655X	0.5613723783051499
NODE945X	GENE38X	GENE588X	0.5599199388455921
NODE946X	GENE480X	GENE656X	0.5595162780102508
NODE947X	NODE780X	NODE824X	0.5586086992967176
NODE948X	GENE460X	NODE795X	0.558598381031623
NODE949X	GENE598X	GENE643X	0.5583459627820765
NODE950X	GENE118X	GENE597X	0.5582108657572843
NODE951X	NODE885X	NODE914X	0.5579023991194522
NODE952X	GENE236X	NODE852X	0.5577093575082752
NODE953X	GENE33X	GENE622X	0.5576669270280226
NODE954X	GENE646X	NODE922X	0.5571080685350405
NODE955X	GENE652X	NODE811X	0.5569237516027523
NODE956X	GENE309X	GENE551X	0.5553065009972336
NODE957X	GENE125X	NODE895X	0.5525641291181331
NODE958X	GENE241X	NODE871X	0.5512558927341359
NODE959X	GENE224X	GENE470X	0.5511913823979203
NODE960X	GENE22X	GENE65X	0.5505317456772039
NODE961X	GENE291X	GENE368X	0.5480900593207138
NODE962X	GENE120X	GENE579X	0.547234275553959
NODE963X	GENE74X	GENE278X	0.544972984072627
NODE964X	GENE406X	NODE913X	0.544707525795059
NODE965X	GENE321X	GENE661X	0.5428732691546097
NODE966X	GENE603X	NODE840X	0.5424954253892218
NODE967X	GENE98X	NODE931X	0.5412314027607545
NODE968X	GENE135X	GENE374X	0.5411376957814077
NODE969X	GENE188X	NODE941X	0.5404293306676742
NODE970X	GENE214X	GENE388X	0.5401636494110135
NODE971X	GENE434X	GENE493X	0.5385258089074713
NODE972X	GENE270X	GENE283X	0.5380690909579099
NODE973X	GENE677X	NODE873X	0.5376696059707783
NODE974X	GENE189X	GENE211X	0.536394811451108
NODE975X	GENE269X	NODE954X	0.5361641103345482
NODE976X	GENE481X	NODE765X	0.5350347657018444
NODE977X	GENE146X	GENE336X	0.534522711452825
NODE978X	GENE390X	NODE892X	0.5340062668012385
NODE979X	GENE519X	NODE888X	0.5336282268347718
NODE980X	GENE446X	NODE975X	0.5330571396848593
NODE981X	GENE456X	NODE910X	0.5326255917512412
NODE982X	GENE256X	GENE403X	0.5315050656145209
NODE983X	GENE300X	NODE951X	0.5314484525165947
NODE984X	GENE60X	NODE955X	0.5313684624006234
NODE985X	GENE306X	GENE442X	0.5304892498404856
NODE986X	GENE258X	GENE410X	0.5300330755877768
NODE987X	NODE854X	NODE877X	0.5299574694189292
NODE988X	GENE238X	GENE574X	0.5299105744063971
NODE989X	GENE348X	NODE887X	0.5285004203259392
NODE990X	GENE292X	NODE920X	0.5282761530504784
NODE991X	GENE240X	NODE866X	0.5282324766596763
NODE992X	GENE178X	NODE869X	0.5282261851315533
NODE993X	NODE868X	NODE930X	0.5275475799125058
NODE994X	GENE1X	GENE194X	0.5264877226784759
NODE995X	GENE550X	NODE909X	0.5257959164669082
NODE996X	GENE273X	GENE610X	0.5254391893332298
NODE997X	NODE870X	NODE940X	0.52430895938453
NODE998X	NODE882X	NODE958X	0.5206980727248869
NODE999X	GENE458X	NODE980X	0.5205957413695819
NODE1000X	GENE69X	GENE554X	0.5201077432349125
NODE1001X	NODE905X	NODE928X	0.5200352228031379
NODE1002X	GENE46X	GENE618X	0.519713882116192
NODE1003X	GENE41X	GENE607X	0.5196079830221785
NODE1004X	GENE608X	NODE924X	0.5192184276537153
NODE1005X	NODE893X	NODE929X	0.5190428098388649
NODE1006X	GENE499X	NODE894X	0.5168471734924853
NODE1007X	NODE947X	NODE997X	0.516552103369113
NODE1008X	GENE568X	NODE912X	0.5162614758144322
NODE1009X	GENE212X	NODE953X	0.5130054611784728
NODE1010X	GENE250X	NODE858X	0.5120875464781006
NODE1011X	GENE382X	GENE485X	0.5114424033730836
NODE1012X	GENE218X	GENE226X	0.5111250452760772
NODE1013X	GENE11X	GENE77X	0.5102413744405812
NODE1014X	GENE339X	GENE415X	0.5098302761242188
NODE1015X	NODE967X	NODE986X	0.5087161448331066
NODE1016X	GENE131X	NODE943X	0.5079288350750304
NODE1017X	NODE899X	NODE983X	0.5073130564416881
NODE1018X	NODE850X	NODE926X	0.5065759555348975
NODE1019X	NODE948X	NODE978X	0.5060796111604009
NODE1020X	GENE346X	GENE641X	0.5055654550449347
NODE1021X	NODE867X	NODE952X	0.504504203933483
NODE1022X	GENE624X	GENE629X	0.5037943672455694
NODE1023X	GENE372X	GENE515X	0.5036137059079916
NODE1024X	NODE925X	NODE968X	0.5009267080700663
NODE1025X	GENE37X	GENE545X	0.5007113328989989
NODE1026X	GENE9X	GENE513X	0.500432237807575
NODE1027X	NODE897X	NODE944X	0.4994846789489573
NODE1028X	NODE845X	NODE1005X	0.49784284787168165
NODE1029X	GENE233X	GENE302X	0.4943289506934344
NODE1030X	NODE919X	NODE1000X	0.49265031216263333
NODE1031X	GENE180X	NODE1007X	0.4921651332848662
NODE1032X	NODE938X	NODE1015X	0.49133798451746524
NODE1033X	GENE497X	NODE916X	0.4913371175079315
NODE1034X	NODE911X	NODE1019X	0.4905793209950422
NODE1035X	GENE104X	GENE642X	0.48865042825841887
NODE1036X	GENE53X	NODE884X	0.4883636506942265
NODE1037X	GENE490X	GENE657X	0.4882348798832159
NODE1038X	GENE351X	GENE488X	0.48659631979509965
NODE1039X	GENE245X	GENE666X	0.4864834197477126
NODE1040X	NODE903X	NODE999X	0.4860796454317372
NODE1041X	GENE148X	GENE612X	0.4825339624847793
NODE1042X	GENE217X	GENE633X	0.48235764612858534
NODE1043X	NODE998X	NODE1018X	0.48213883021978443
NODE1044X	GENE404X	NODE1031X	0.48102223045094694
NODE1045X	GENE99X	GENE329X	0.480546556807973
NODE1046X	GENE237X	NODE966X	0.4803022245360159
NODE1047X	GENE534X	GENE621X	0.47939009982261216
NODE1048X	GENE64X	GENE196X	0.4779794913934705
NODE1049X	GENE275X	GENE293X	0.4778886850040499
NODE1050X	GENE86X	GENE359X	0.47757207012377956
NODE1051X	GENE13X	GENE449X	0.47710172009443297
NODE1052X	GENE323X	NODE1044X	0.47704369573518957
NODE1053X	GENE540X	GENE544X	0.47684459728284445
NODE1054X	GENE429X	NODE964X	0.47573801976334984
NODE1055X	GENE276X	NODE949X	0.47526831324433516
NODE1056X	GENE101X	GENE223X	0.4751353392254358
NODE1057X	GENE147X	NODE971X	0.47469578688282366
NODE1058X	GENE420X	NODE969X	0.47464262007230096
NODE1059X	GENE176X	NODE984X	0.47361522455987237
NODE1060X	GENE271X	GENE326X	0.47049141323639854
NODE1061X	GENE136X	NODE995X	0.4698425600523751
NODE1062X	GENE207X	GENE389X	0.4689541719894663
NODE1063X	GENE371X	NODE994X	0.4686406561156369
NODE1064X	NODE990X	NODE1028X	0.46828104335152465
NODE1065X	NODE977X	NODE1052X	0.46819780650069187
NODE1066X	GENE312X	GENE508X	0.46804273191552803
NODE1067X	GENE464X	GENE478X	0.46488798601557235
NODE1068X	GENE90X	GENE619X	0.464307436937351
NODE1069X	GENE242X	GENE393X	0.46414393215064886
NODE1070X	GENE288X	GENE385X	0.4624950197838946
NODE1071X	GENE200X	NODE808X	0.46228732462060007
NODE1072X	GENE510X	NODE1034X	0.4618047939499088
NODE1073X	GENE14X	GENE227X	0.4609248976800132
NODE1074X	GENE452X	NODE935X	0.4607108203209046
NODE1075X	NODE939X	NODE1065X	0.46063381388061975
NODE1076X	GENE354X	GENE654X	0.460542447538151
NODE1077X	NODE991X	NODE1032X	0.459330337250202
NODE1078X	GENE669X	NODE890X	0.45847953984941914
NODE1079X	NODE889X	NODE960X	0.4582786851698293
NODE1080X	GENE299X	GENE683X	0.4573296861274232
NODE1081X	GENE206X	NODE934X	0.45675097678676
NODE1082X	NODE1017X	NODE1055X	0.45663484557151957
NODE1083X	GENE277X	NODE987X	0.45647392810703336
NODE1084X	GENE154X	NODE883X	0.4547030726296609
NODE1085X	GENE205X	NODE981X	0.4544454088882962
NODE1086X	GENE605X	NODE917X	0.4541262875674976
NODE1087X	GENE128X	NODE1039X	0.45331334780337806
NODE1088X	GENE119X	GENE531X	0.45260463087633573
NODE1089X	GENE571X	NODE837X	0.4516820632068015
NODE1090X	GENE596X	NODE988X	0.45155910825773304
NODE1091X	NODE886X	NODE1047X	0.45095346122564584
NODE1092X	GENE16X	GENE97X	0.45063767336330873
NODE1093X	NODE972X	NODE1069X	0.449324457238641
NODE1094X	GENE516X	NODE1041X	0.44838164789562596
NODE1095X	GENE486X	NODE957X	0.4477898259084162
NODE1096X	GENE8X	GENE225X	0.44712394483176965
NODE1097X	GENE23X	GENE95X	0.4468089046553251
NODE1098X	GENE191X	GENE537X	0.44565871749830677
NODE1099X	NODE1008X	NODE1075X	0.44445002737875405
NODE1100X	GENE272X	GENE670X	0.44404190803025134
NODE1101X	GENE142X	GENE325X	0.4417173389027882
NODE1102X	GENE453X	GENE617X	0.4413377278002717
NODE1103X	GENE83X	NODE1067X	0.4411693665304208
NODE1104X	GENE289X	GENE620X	0.440974436323623
NODE1105X	GENE422X	GENE511X	0.4405893821513934
NODE1106X	GENE342X	GENE407X	0.4404525178052794
NODE1107X	NODE973X	NODE1099X	0.4400496301357124
NODE1108X	NODE959X	NODE1003X	0.4389468753429462
NODE1109X	GENE314X	GENE532X	0.4387715870460386
NODE1110X	GENE361X	NODE1064X	0.43866818076848846
NODE1111X	GENE36X	GENE235X	0.43839966136344444
NODE1112X	NODE921X	NODE1014X	0.43610787928543315
NODE1113X	GENE462X	GENE489X	0.43591635042492316
NODE1114X	GENE660X	NODE881X	0.4345532107306581
NODE1115X	NODE1001X	NODE1082X	0.4338067371821367
NODE1116X	GENE163X	NODE1107X	0.4331597840462198
NODE1117X	NODE1059X	NODE1083X	0.43247654523256673
NODE1118X	GENE286X	NODE1088X	0.4317729594528199
NODE1119X	GENE27X	GENE567X	0.43129562142380506
NODE1120X	NODE863X	NODE982X	0.4302024176157696
NODE1121X	GENE553X	NODE1030X	0.4291666224074169
NODE1122X	NODE923X	NODE933X	0.42890600132843093
NODE1123X	GENE55X	GENE573X	0.42731660755889767
NODE1124X	GENE282X	GENE482X	0.4265942195205703
NODE1125X	GENE338X	NODE1045X	0.42490826598286413
NODE1126X	NODE1033X	NODE1115X	0.4236379487773805
NODE1127X	NODE937X	NODE1054X	0.423432410569596
NODE1128X	GENE50X	GENE614X	0.4224208826247513
NODE1129X	NODE861X	NODE1011X	0.42137439593636117
NODE1130X	GENE253X	NODE1066X	0.42097799093720345
NODE1131X	GENE355X	GENE581X	0.4208558330976713
NODE1132X	GENE63X	NODE1002X	0.4198582285741026
NODE1133X	NODE1026X	NODE1081X	0.41894124506881214
NODE1134X	GENE185X	GENE659X	0.4157848286106949
NODE1135X	GENE547X	GENE634X	0.4155889658846662
NODE1136X	GENE24X	GENE370X	0.41540630032569315
NODE1137X	GENE130X	GENE639X	0.41484535330045746
NODE1138X	NODE1040X	NODE1095X	0.4134885062622795
NODE1139X	GENE541X	NODE945X	0.4127059030591116
NODE1140X	GENE82X	GENE364X	0.4107739278585443
NODE1141X	GENE473X	GENE525X	0.41070398501148975
NODE1142X	GENE164X	NODE1071X	0.4106414821776653
NODE1143X	NODE993X	NODE1074X	0.4106197208937551
NODE1144X	NODE1116X	NODE1117X	0.4095596107641569
NODE1145X	NODE985X	NODE1009X	0.40910588040759377
NODE1146X	NODE1046X	NODE1077X	0.4084016318113458
NODE1147X	GENE327X	GENE538X	0.4065206108894883
NODE1148X	NODE996X	NODE1010X	0.40548137520529237
NODE1149X	GENE66X	GENE114X	0.40411539620084724
NODE1150X	GENE524X	NODE1060X	0.40387312510031126
NODE1151X	GENE232X	GENE367X	0.4035299517849191
NODE1152X	GENE310X	NODE970X	0.4032393202016442
NODE1153X	GENE297X	NODE963X	0.40301455565943656
NODE1154X	NODE1021X	NODE1027X	0.40217794702772036
NODE1155X	GENE682X	NODE1144X	0.4018770194843825
NODE1156X	GENE19X	GENE243X	0.4006987459025917
NODE1157X	GENE680X	NODE1068X	0.39889525981924523
NODE1158X	GENE341X	NODE1086X	0.39848901002189296
NODE1159X	GENE555X	GENE556X	0.39784718846263645
NODE1160X	NODE1072X	NODE1094X	0.39638145862311447
NODE1161X	GENE79X	GENE193X	0.3956796989810769
NODE1162X	GENE166X	GENE334X	0.39214473272721406
NODE1163X	GENE623X	NODE976X	0.39133893849136625
NODE1164X	GENE78X	NODE1085X	0.3913086774044845
NODE1165X	GENE81X	GENE234X	0.39112324555251776
NODE1166X	GENE219X	NODE1103X	0.3902953327933749
NODE1167X	GENE319X	NODE1035X	0.3891282646275832
NODE1168X	NODE1084X	NODE1153X	0.38772831533602237
NODE1169X	GENE184X	NODE901X	0.38717349453829397
NODE1170X	GENE471X	NODE1012X	0.3866258043690729
NODE1171X	GENE108X	NODE878X	0.38451324734932857
NODE1172X	NODE1043X	NODE1122X	0.38363393937930845
NODE1173X	GENE244X	GENE613X	0.38295844619895103
NODE1174X	GENE301X	GENE424X	0.3829421078558767
NODE1175X	GENE266X	GENE504X	0.38256811964600757
NODE1176X	NODE979X	NODE1155X	0.38123357428449434
NODE1177X	GENE186X	NODE1080X	0.3807130567466708
NODE1178X	GENE52X	NODE1057X	0.3806279223489195
NODE1179X	NODE1127X	NODE1163X	0.3805517432407092
NODE1180X	NODE962X	NODE1138X	0.3787469415056183
NODE1181X	GENE40X	NODE989X	0.3751450290144819
NODE1182X	GENE107X	NODE1036X	0.37473623780320375
NODE1183X	GENE123X	NODE1078X	0.3744827540303036
NODE1184X	NODE974X	NODE992X	0.3735093421613841
NODE1185X	GENE26X	NODE1038X	0.37287611284232347
NODE1186X	NODE1096X	NODE1112X	0.36782440321734833
NODE1187X	GENE430X	NODE942X	0.3656161818046274
NODE1188X	GENE536X	NODE1162X	0.361542150300707
NODE1189X	NODE1013X	NODE1161X	0.3608648679219506
NODE1190X	NODE946X	NODE1160X	0.3607230174806906
NODE1191X	GENE294X	NODE1063X	0.359946032552136
NODE1192X	NODE1093X	NODE1146X	0.3596649813544285
NODE1193X	NODE1070X	NODE1180X	0.35964104283002074
NODE1194X	GENE56X	GENE279X	0.35690427886047094
NODE1195X	GENE611X	NODE1174X	0.35678024804460373
NODE1196X	NODE1016X	NODE1183X	0.3560335769136538
NODE1197X	GENE679X	NODE936X	0.3551140877980197
NODE1198X	GENE44X	NODE898X	0.35343723688552964
NODE1199X	NODE1006X	NODE1108X	0.3521790453762904
NODE1200X	NODE1024X	NODE1061X	0.35176850789277614
NODE1201X	GENE454X	NODE956X	0.3515319102106771
NODE1202X	GENE592X	NODE932X	0.3506343039256744
NODE1203X	NODE1089X	NODE1139X	0.3498183074402146
NODE1204X	NODE1100X	NODE1126X	0.349073628261822
NODE1205X	NODE1132X	NODE1190X	0.34888749049788637
NODE1206X	GENE73X	GENE365X	0.348521715532625
NODE1207X	NODE1025X	NODE1062X	0.3475677800444602
NODE1208X	GENE139X	GENE228X	0.3466340471497551
NODE1209X	GENE10X	GENE604X	0.3449227866155745
NODE1210X	GENE649X	NODE1049X	0.34439718456840684
NODE1211X	GENE528X	NODE1164X	0.3428978718488822
NODE1212X	GENE439X	NODE1167X	0.34240986243772187
NODE1213X	NODE1121X	NODE1193X	0.3422717263658924
NODE1214X	GENE317X	NODE1136X	0.3411922370585305
NODE1215X	NODE1172X	NODE1176X	0.3406788646780313
NODE1216X	GENE350X	GENE602X	0.33924920866530917
NODE1217X	GENE85X	GENE644X	0.33805492821023453
NODE1218X	NODE1113X	NODE1145X	0.3365182414079444
NODE1219X	GENE450X	NODE1134X	0.33454091490048143
NODE1220X	GENE632X	NODE1191X	0.33370655530241966
NODE1221X	NODE1053X	NODE1154X	0.3324736918787007
NODE1222X	NODE1092X	NODE1101X	0.3321884625700797
NODE1223X	NODE1125X	NODE1192X	0.33115241291628095
NODE1224X	GENE496X	NODE1105X	0.33080249742838896
NODE1225X	NODE1042X	NODE1110X	0.33067486422357506
NODE1226X	NODE1178X	NODE1206X	0.3284453717761949
NODE1227X	GENE89X	NODE1073X	0.32792800796848187
NODE1228X	GENE170X	NODE1050X	0.32792683425747926
NODE1229X	NODE1204X	NODE1214X	0.3270223195217369
NODE1230X	NODE1181X	NODE1213X	0.3264372069880419
NODE1231X	NODE1197X	NODE1210X	0.32341588404993926
NODE1232X	NODE900X	NODE1156X	0.3232976021985664
NODE1233X	GENE93X	NODE1037X	0.32326967764524084
NODE1234X	GENE395X	NODE1097X	0.32200742164235496
NODE1235X	GENE7X	NODE1091X	0.3219391771684046
NODE1236X	GENE678X	NODE1090X	0.32106534702188805
NODE1237X	NODE1131X	NODE1133X	0.3204149014646598
NODE1238X	GENE303X	GENE315X	0.31970480430661063
NODE1239X	NODE1098X	NODE1111X	0.3191529501230781
NODE1240X	NODE872X	NODE1194X	0.31903549131762576
NODE1241X	NODE1023X	NODE1177X	0.31873273726004425
NODE1242X	GENE416X	GENE562X	0.3185467808110771
NODE1243X	NODE1051X	NODE1152X	0.31785907020679727
NODE1244X	GENE335X	NODE1179X	0.31666790261990874
NODE1245X	GENE360X	NODE950X	0.3143775606737931
NODE1246X	NODE965X	NODE1185X	0.31250144543999114
NODE1247X	NODE1118X	NODE1140X	0.3117853195066649
NODE1248X	NODE1130X	NODE1230X	0.31040812382120364
NODE1249X	NODE1109X	NODE1200X	0.31006276146153
NODE1250X	NODE1129X	NODE1211X	0.30930338715726835
NODE1251X	NODE1147X	NODE1199X	0.3079022432803935
NODE1252X	NODE1151X	NODE1189X	0.3078139808161615
NODE1253X	NODE1222X	NODE1225X	0.30723316051614535
NODE1254X	NODE1104X	NODE1196X	0.306427037783205
NODE1255X	NODE1020X	NODE1212X	0.3033009583233499
NODE1256X	GENE280X	GENE523X	0.3016406385674324
NODE1257X	NODE1120X	NODE1175X	0.3001498440234591
NODE1258X	NODE1076X	NODE1187X	0.2978187550520569
NODE1259X	GENE57X	NODE1198X	0.2971114923457753
NODE1260X	GENE477X	NODE1203X	0.2952643645147729
NODE1261X	NODE1058X	NODE1221X	0.2950904773480485
NODE1262X	NODE1048X	NODE1249X	0.2943901310044609
NODE1263X	GENE674X	NODE1102X	0.29201229279927143
NODE1264X	NODE1143X	NODE1184X	0.29123031287842005
NODE1265X	NODE1170X	NODE1223X	0.2901330734288865
NODE1266X	GENE265X	NODE1171X	0.28851833582782005
NODE1267X	NODE1241X	NODE1258X	0.2866144684532169
NODE1268X	NODE1123X	NODE1260X	0.28379459876123914
NODE1269X	GENE394X	NODE1261X	0.28091517269081123
NODE1270X	GENE116X	NODE1207X	0.27843762475671596
NODE1271X	NODE1188X	NODE1220X	0.27805368515493356
NODE1272X	NODE1148X	NODE1265X	0.27727955584227615
NODE1273X	NODE1166X	NODE1173X	0.2772598546523899
NODE1274X	NODE1168X	NODE1237X	0.2766222385006447
NODE1275X	NODE1137X	NODE1201X	0.27620044434082225
NODE1276X	NODE1029X	NODE1150X	0.2760028515186854
NODE1277X	NODE1215X	NODE1234X	0.2758580237090382
NODE1278X	NODE1231X	NODE1251X	0.2749517819106718
NODE1279X	NODE1229X	NODE1254X	0.27357925950349693
NODE1280X	NODE1157X	NODE1209X	0.2724570616998717
NODE1281X	GENE172X	NODE1235X	0.2724185282655883
NODE1282X	NODE1182X	NODE1253X	0.2713448810013763
NODE1283X	NODE1202X	NODE1227X	0.2711997752086853
NODE1284X	NODE1236X	NODE1248X	0.2702126439878001
NODE1285X	NODE1087X	NODE1106X	0.263197266606377
NODE1286X	NODE1267X	NODE1277X	0.2628865906930331
NODE1287X	NODE1268X	NODE1282X	0.26011383417796596
NODE1288X	NODE1124X	NODE1246X	0.2600148088776614
NODE1289X	NODE1159X	NODE1262X	0.257482507194322
NODE1290X	NODE1219X	NODE1250X	0.2571615678746445
NODE1291X	NODE1119X	NODE1217X	0.25646883557027755
NODE1292X	NODE1056X	NODE1218X	0.25511459608525067
NODE1293X	GENE440X	NODE1169X	0.2548685728917631
NODE1294X	GENE392X	NODE1158X	0.2538826551637037
NODE1295X	GENE373X	NODE1224X	0.25179791332219004
NODE1296X	GENE48X	NODE1226X	0.24598598315897247
NODE1297X	NODE1216X	NODE1272X	0.24247692590897518
NODE1298X	NODE1195X	NODE1279X	0.24096138408957302
NODE1299X	GENE563X	NODE1252X	0.24094151741832592
NODE1300X	NODE1208X	NODE1247X	0.23707513947965098
NODE1301X	NODE1257X	NODE1292X	0.23310525139061655
NODE1302X	NODE1142X	NODE1186X	0.23294126238162505
NODE1303X	NODE1266X	NODE1288X	0.23256963078404347
NODE1304X	NODE1263X	NODE1264X	0.23105794956857262
NODE1305X	NODE1022X	NODE1269X	0.2292012546307316
NODE1306X	NODE1273X	NODE1290X	0.22893636871758938
NODE1307X	NODE1271X	NODE1296X	0.2257848393792753
NODE1308X	GENE500X	NODE1275X	0.221684355166073
NODE1309X	NODE1244X	NODE1245X	0.2147779113712327
NODE1310X	NODE1240X	NODE1299X	0.21368530354657278
NODE1311X	NODE1165X	NODE1232X	0.21256749801924468
NODE1312X	GENE47X	NODE1205X	0.20753377497024916
NODE1313X	NODE1243X	NODE1278X	0.2039070537917257
NODE1314X	GENE408X	NODE1284X	0.20297169900864998
NODE1315X	NODE961X	NODE1281X	0.20103166334651312
NODE1316X	GENE117X	NODE1300X	0.1991943906567918
NODE1317X	NODE1308X	NODE1314X	0.19868152805554062
NODE1318X	GENE311X	NODE1228X	0.19797451102022945
NODE1319X	NODE1239X	NODE1309X	0.1954273312650331
NODE1320X	NODE1287X	NODE1291X	0.19456691515709768
NODE1321X	NODE1286X	NODE1289X	0.1927858351515842
NODE1322X	NODE1274X	NODE1297X	0.19084527851111166
NODE1323X	GENE379X	NODE1302X	0.19080999854636005
NODE1324X	NODE1283X	NODE1294X	0.18774003751766177
NODE1325X	NODE1255X	NODE1313X	0.1869490678732072
NODE1326X	NODE1149X	NODE1242X	0.1828013439936167
NODE1327X	NODE1276X	NODE1318X	0.18249987231975529
NODE1328X	NODE1238X	NODE1321X	0.17886813013901726
NODE1329X	NODE1295X	NODE1298X	0.1776776238991431
NODE1330X	NODE1317X	NODE1326X	0.17336562108119835
NODE1331X	NODE1135X	NODE1328X	0.17243027603128047
NODE1332X	NODE1079X	NODE1310X	0.16581059030838752
NODE1333X	NODE1306X	NODE1330X	0.16475208164010058
NODE1334X	NODE1303X	NODE1304X	0.16394993864970642
NODE1335X	NODE1285X	NODE1325X	0.16308894139314845
NODE1336X	NODE1256X	NODE1301X	0.15865254761271186
NODE1337X	NODE1114X	NODE1128X	0.15713576968070042
NODE1338X	NODE1280X	NODE1322X	0.15330491424494375
NODE1339X	GENE376X	NODE1293X	0.1525959207271943
NODE1340X	NODE1320X	NODE1327X	0.15193860045993657
NODE1341X	NODE1307X	NODE1319X	0.15190334669371885
NODE1342X	NODE1270X	NODE1311X	0.14905225046993398
NODE1343X	NODE1329X	NODE1336X	0.14222485365087767
NODE1344X	GENE216X	NODE1004X	0.1401986057761061
NODE1345X	NODE1141X	NODE1338X	0.1380822605341363
NODE1346X	NODE1233X	NODE1312X	0.12212222618367519
NODE1347X	NODE1305X	NODE1324X	0.11357073769298287
NODE1348X	NODE1323X	NODE1335X	0.10764587198581721
NODE1349X	NODE1334X	NODE1346X	0.10475171552798501
NODE1350X	NODE1332X	NODE1345X	0.10261690926003919
NODE1351X	NODE1333X	NODE1339X	0.09511583532574652
NODE1352X	NODE1315X	NODE1341X	0.09311518391751494
NODE1353X	NODE1316X	NODE1340X	0.09202078853929707
NODE1354X	NODE1259X	NODE1349X	0.08043087448321296
NODE1355X	NODE1342X	NODE1347X	0.0766383639886663
NODE1356X	GENE190X	NODE1337X	0.07203935085611568
NODE1357X	NODE1348X	NODE1355X	0.0554143779709283
NODE1358X	NODE1351X	NODE1356X	0.05466813326622799
NODE1359X	NODE1352X	NODE1353X	0.05157990454855288
NODE1360X	NODE1343X	NODE1358X	0.041624602632966745
NODE1361X	NODE1331X	NODE1354X	0.03662838315425421
NODE1362X	NODE1357X	NODE1360X	0.020864140188181612
NODE1363X	NODE1359X	NODE1362X	-0.0016041294916624427
NODE1364X	NODE1344X	NODE1350X	-0.005770645891453707
NODE1365X	NODE1361X	NODE1364X	-0.007509112450886146
NODE1366X	NODE1363X	NODE1365X	-0.038851521223541186
