# Supplementary material for: Systematic characterization of gene function in the photosynthetic alga Chlamydomonas reinhardtii
Source: Nat Genet. 2022 May 5;54(5):705–14. doi: 10.1038/s41588-022-01052-9 (PMC9110296; doi:10.1038/s41588-022-01052-9)
Supplement: Supplementary file 6 — Zip file that contains the Java TreeView files of the FDR < 0.3 gene cluster. [file 41588_2022_1052_MOESM6_ESM.zip › Extended Data File 2 - Java TreeView files of FDR less than 0.3 gene clusters/README.txt]

These files contain the cluster found within Fig. 4a and can be opened with Java TreeView (http://jtreeview.sourceforge.net).

To open these files, unzip the folder and start Java TreeView. Under File select ‘Open’. Navigate to the folder  that contains the three files and select  ‘Fig._4a_gene_clusters-FDR_lt_0.3.cdt’ to open. 
